# Supplementary material for: Applications of Blocker Nucleic Acids and Non-Metazoan PCR Improves the Discovery of the Eukaryotic Microbiome in Ticks
Source: Microorganisms. 2021 May 13;9(5):1051. doi: 10.3390/microorganisms9051051 (PMC8153336; doi:10.3390/microorganisms9051051)
Supplement: Supplementary file 1 [file microorganisms-09-01051-s001.zip]

Archive with 9 entries (5 files):
- microorganisms-1200068-supplementary/
- microorganisms-1200068-supplementary/Supplementary data/
- microorganisms-1200068-supplementary/Supplementary data/Supplementary Figures and Tables.pdf
- microorganisms-1200068-supplementary/Supplementary data/Table S1. Abundance of the 18S rDNA sequences obtained from tick samples.csv
- microorganisms-1200068-supplementary/Supplementary data/Table S6. The number of reads obtained for archaea, bacteria, eukaryotes, Acari, and other non-tick reads.csv
- microorganisms-1200068-supplementary/__MACOSX/
- microorganisms-1200068-supplementary/__MACOSX/Supplementary data/
- microorganisms-1200068-supplementary/__MACOSX/Supplementary data/._Table S1. Abundance of the 18S rDNA sequences obtained from tick samples.csv
- microorganisms-1200068-supplementary/__MACOSX/Supplementary data/._Table S6. The number of reads obtained for archaea, bacteria, eukaryotes, Acari, and other non-tick reads.csv
