# Supplementary material for: Applications of Blocker Nucleic Acids and Non-Metazoan PCR Improves the Discovery of the Eukaryotic Microbiome in Ticks
Source: Microorganisms. 2021 May 13;9(5):1051. doi: 10.3390/microorganisms9051051 (PMC8153336; doi:10.3390/microorganisms9051051)
Supplement: Supplementary file 1 [file microorganisms-09-01051-s001.zip › microorganisms-1200068-supplementary/Supplementary data/Table S1. Abundance of the 18S rDNA sequences obtained from tick samples.csv]

X	contaminant	Kingdom	Phylum	Class	Order	Family	Genus	Species	X210	X258	X2592	X2874	X2876	X3148	X3149	X3332	X3611	X3620	X3631	X3643	X3648	X467	X66	X932	X933	AM.L.210	AM.L.258	AM.L.2592	AM.L.2874	AM.L.2876	AM.L.3148	AM.L.3149	AM.L.3332	AM.L.3611	AM.L.3620	AM.L.3631	AM.L.3643	AM.L.3648	AM.L.467	AM.L.66	AM.L.932	AM.L.933	AM.L.N	AM.P.210	AM.P.258	AM.P.2592	AM.P.2874	AM.P.2876	AM.P.3148
0b0b1ea169177e7b24b5a3ff1d842491	FALSE	Eukaryota	Opisthokonta	Holozoa	Metazoa (Animalia)	Arachnida	Acari	D_10__Ixodes persulcatus (taiga tick)	100245	103151	0	0	0	0	10	42	33	25	12	70	14	2210	121854	116658	122258	78593	71097	13	8	0	0	13	8	11	15	11	31	11	419	102970	95516	87870	0	14372	19368	0	87	123	0
e747ea80557373b00b326e65ea3fb0f6	FALSE	Eukaryota	Opisthokonta	Holozoa	Metazoa (Animalia)	Arachnida	Acari	NA	0	0	12	0	42	0	10	0	71925	90615	92050	79258	95631	11	8	0	12	0	0	7	0	14	0	0	0	17374	17484	18369	22680	17089	0	0	0	0	0	0	0	0	0	0	0
4425e21e392ff9c7d90e6a04611dfc27	FALSE	Eukaryota	Opisthokonta	Holozoa	Metazoa (Animalia)	Arachnida	Acari	NA	0	0	70529	0	62922	44147	42550	0	0	0	12	0	0	0	0	0	0	0	0	22143	0	12317	8112	6391	0	0	0	0	0	0	0	0	0	0	0	8	0	16339	0	17053	6842
4f68c26ed532a1b534cbd41811c406c3	FALSE	Eukaryota	Opisthokonta	Holozoa	Metazoa (Animalia)	Arachnida	Acari	D_10__Ixodes persulcatus (taiga tick)	0	0	0	0	0	0	0	0	0	0	0	0	0	0	0	0	0	0	0	0	0	0	0	0	0	0	0	0	0	0	0	0	0	0	0	0	0	0	0	0	0
704d311d87672b0bcffbe43f0b2f97f9	FALSE	Eukaryota	Opisthokonta	Holozoa	Metazoa (Animalia)	Arachnida	Acari	D_10__Ixodes persulcatus (taiga tick)	0	0	0	0	0	0	0	0	0	0	0	0	0	0	0	0	0	0	0	0	0	0	0	0	0	0	0	0	0	0	0	0	0	0	0	0	0	0	0	0	0
5254035ea0c638ed5159311f73f08ad3	FALSE	Eukaryota	Opisthokonta	Holozoa	Metazoa (Animalia)	Arachnida	Acari	D_10__Haemaphysalis punctata	0	0	0	0	0	0	0	0	0	0	0	0	0	0	0	0	0	0	0	0	0	0	0	0	0	0	0	0	0	0	0	0	0	0	0	0	0	0	0	0	0
48d35aed4ae73a015b954dda7472d145	FALSE	Eukaryota	Opisthokonta	Holozoa	Metazoa (Animalia)	Arachnida	Acari	NA	0	0	0	73157	0	0	0	0	0	0	0	0	0	0	0	0	0	0	0	0	35205	0	0	0	0	0	0	0	0	0	0	0	0	0	0	16	0	0	36877	0	0
7bf499761f975331fea832cd14c4f1cf	FALSE	Eukaryota	Opisthokonta	Holozoa	Metazoa (Animalia)	Arachnida	Acari	D_10__Haemaphysalis punctata	0	0	0	0	0	0	0	0	0	0	0	0	0	0	0	0	0	0	0	0	0	0	6	0	0	0	0	0	0	0	0	0	0	0	0	0	0	0	0	0	0
304fbd496c6f5da655ef3939c8d5e385	FALSE	Eukaryota	Opisthokonta	Holozoa	Metazoa (Animalia)	Arachnida	Acari	D_10__Ixodes persulcatus (taiga tick)	0	0	0	0	0	0	0	0	0	0	0	0	0	0	0	0	0	0	0	0	0	0	0	0	0	0	0	0	0	0	0	0	0	0	0	0	0	0	0	0	0
c552c5c27b394bcb75a79238d69fdff6	FALSE	Eukaryota	Opisthokonta	Holozoa	Metazoa (Animalia)	Arachnida	Acari	D_10__Haemaphysalis punctata	0	0	0	0	0	0	0	0	0	0	0	0	0	0	0	0	0	0	0	0	0	0	0	0	0	0	0	0	0	0	0	0	0	0	0	0	0	0	0	0	0
6e969189ee54b2f68cbb3e351023071d	FALSE	Eukaryota	Opisthokonta	Holozoa	Metazoa (Animalia)	Arachnida	Acari	NA	0	0	0	0	0	0	0	74330	0	0	0	0	0	0	0	0	0	0	0	0	0	0	0	0	15821	0	0	0	0	0	0	0	0	0	0	0	0	0	0	0	0
719e009a4cc00255c8bbfa0816f44654	FALSE	Eukaryota	Opisthokonta	Holozoa	Metazoa (Animalia)	Arachnida	Acari	D_10__Ixodes persulcatus (taiga tick)	0	0	0	0	0	0	0	0	0	0	0	0	0	0	0	0	0	0	0	0	0	0	0	0	0	0	0	0	0	0	0	0	0	0	0	0	0	0	0	0	0
e1a60d1655ae278ee75a29196db65c63	FALSE	Eukaryota	Opisthokonta	Holozoa	Metazoa (Animalia)	Arachnida	Acari	D_10__Haemaphysalis punctata	0	0	0	0	0	0	0	0	0	0	0	0	0	0	0	0	0	0	0	0	0	0	0	0	0	0	0	0	0	0	0	0	0	0	0	0	0	0	0	0	0
d109be8922131adabe9cca3b541662e8	FALSE	Eukaryota	Opisthokonta	Holozoa	Metazoa (Animalia)	Arachnida	Acari	NA	0	0	0	0	0	0	0	0	0	0	0	0	0	0	0	0	0	0	0	0	0	0	0	0	0	0	0	190	0	0	0	0	0	0	0	0	0	0	0	0	0
d802037b69a508dcb589e305662d4d42	FALSE	Eukaryota	Opisthokonta	Holozoa	Metazoa (Animalia)	Arachnida	Acari	D_10__Haemaphysalis punctata	0	0	0	0	0	0	0	0	0	0	0	0	0	0	0	0	0	0	0	0	0	0	0	0	0	0	0	0	0	0	0	0	0	0	0	0	0	0	0	0	0
438522b7c4b4e0a02919551797c76059	FALSE	Eukaryota	Opisthokonta	Holozoa	Metazoa (Animalia)	Arachnida	Acari	D_10__Haemaphysalis punctata	0	0	0	0	0	0	0	0	0	0	0	0	0	0	0	0	0	0	0	0	0	0	0	0	0	0	0	0	0	0	0	0	0	0	0	0	0	0	0	0	0
ba6b30d48e0f470d73e1429076f09be2	FALSE	Eukaryota	Opisthokonta	Holozoa	Metazoa (Animalia)	Arachnida	Acari	NA	0	0	0	0	0	0	0	0	0	0	0	0	0	0	0	0	0	0	0	0	0	0	0	0	0	0	0	99	0	0	0	0	0	0	0	0	0	0	0	0	0
8ed4a24d80f9b3a44ee2d57688b0d65c	FALSE	Eukaryota	Opisthokonta	Holozoa	Metazoa (Animalia)	Arachnida	Acari	D_10__Haemaphysalis punctata	0	0	0	0	0	0	0	0	0	0	0	0	0	0	0	0	0	0	0	0	0	0	0	0	0	0	0	0	0	0	0	0	0	0	0	0	0	0	0	0	0
0c1f58f6f2a533dfc238ac82337c1fa1	FALSE	Eukaryota	Opisthokonta	Holozoa	Metazoa (Animalia)	Arachnida	Acari	NA	0	0	0	0	0	0	0	0	0	0	0	0	0	0	0	0	0	0	0	0	0	0	0	0	0	0	0	89	0	0	0	0	0	0	0	0	0	0	0	0	0
fd2d634a151f06320059e17be693503a	FALSE	Eukaryota	Opisthokonta	Holozoa	Metazoa (Animalia)	Arachnida	Acari	NA	0	0	0	0	0	0	0	0	0	0	0	0	0	0	0	0	0	0	0	0	0	0	0	0	0	0	0	0	0	0	0	0	0	0	0	0	0	0	0	0	0
edbea6a201e14ed65e10f1ed543bb744	FALSE	Eukaryota	Opisthokonta	Holozoa	Metazoa (Animalia)	Arachnida	Acari	NA	0	0	0	448	0	0	0	0	0	0	0	0	0	0	0	0	0	0	0	0	7185	0	0	0	0	0	0	0	0	0	0	0	0	0	0	0	0	0	6301	0	0
324b8d2f838cc379dec7345e9c8bc62d	FALSE	Eukaryota	Opisthokonta	Holozoa	Metazoa (Animalia)	Arachnida	Acari	NA	261	263	0	0	0	0	0	0	0	0	0	0	0	13	99	356	0	868	825	0	0	0	0	0	0	0	0	0	0	0	0	262	1227	13	0	1492	2576	0	0	0	0
91e8b7c55802a72cc89eb4cbff4f71f5	FALSE	Unassigned	NA	NA	NA	NA	NA	NA	0	0	0	0	0	0	0	0	0	0	0	0	0	5572	0	0	0	0	0	0	0	0	0	0	0	0	0	0	0	0	5434	0	0	0	0	0	0	0	0	0	0
533cea8b78f51bc5a06473405e97f3e5	FALSE	Eukaryota	Opisthokonta	Holozoa	Metazoa (Animalia)	Arachnida	Acari	NA	0	0	0	0	0	0	0	0	0	0	0	0	0	0	0	0	0	0	0	0	0	0	0	0	0	0	0	0	0	0	0	0	0	0	0	0	0	0	0	0	0
9d887a1fb2c5c6c2b91f64eb9be1ac2a	FALSE	Eukaryota	Opisthokonta	Nucletmycea	Fungi	Didymellaceae	D_10__Ascochyta	D_11__uncultured eukaryote	0	0	0	0	0	0	0	0	0	0	0	0	0	0	0	0	0	0	0	0	0	0	0	0	0	0	0	0	0	0	0	0	0	0	0	0	0	0	0	0	0
dd588b3948793d160c0b8a2b697b8d39	FALSE	Eukaryota	Opisthokonta	Nucletmycea	Fungi	Cladosporiaceae	D_10__Cladosporium	NA	0	0	0	0	0	0	0	0	0	0	0	0	0	0	0	0	0	0	0	0	0	0	0	0	0	0	0	0	0	0	0	0	0	0	0	0	0	0	0	0	0
17cb6f9911ad581b080b5cff37cfb780	FALSE	Eukaryota	Opisthokonta	Holozoa	Metazoa (Animalia)	Arachnida	Acari	D_10__Ixodes persulcatus (taiga tick)	987	948	0	0	0	0	0	0	0	0	0	0	0	0	1108	898	992	934	867	0	0	0	0	0	0	0	0	0	0	0	0	1211	1084	1024	0	0	0	0	0	0	0
ac1ed51d0bbc57415d0aa3c04aac5c17	FALSE	Eukaryota	Opisthokonta	Holozoa	Metazoa (Animalia)	Arachnida	Acari	NA	0	0	0	0	0	0	0	0	0	0	0	0	0	0	0	0	0	0	0	0	0	0	0	0	0	0	0	0	0	0	0	0	0	0	0	0	0	0	0	0	0
8ee7ff8fc0783755e69c6e97bfd88ae7	FALSE	Eukaryota	Opisthokonta	Nucletmycea	Fungi	Aspergillaceae	D_10__Aspergillus	NA	0	0	0	0	0	0	0	0	0	0	0	0	0	0	0	0	0	0	0	0	0	0	0	0	0	0	0	0	0	0	0	0	0	0	0	0	0	0	0	0	0
f85c1879fed91a7db02155b96c8c4fb6	FALSE	Eukaryota	Opisthokonta	Holozoa	Metazoa (Animalia)	Arachnida	Acari	D_10__Haemaphysalis punctata	0	0	0	0	0	0	0	0	0	0	0	0	0	0	0	0	0	0	0	0	0	0	0	0	0	0	0	0	0	0	0	0	0	0	0	0	0	0	0	0	0
56fe11622bc766ea1816260c5cde950d	FALSE	Eukaryota	Opisthokonta	Nucletmycea	Fungi	NA	NA	NA	0	0	0	0	0	0	0	0	0	0	0	0	0	2733	0	0	0	0	0	0	0	0	26	0	0	0	0	0	0	0	2895	0	0	0	0	0	0	0	0	0	0
82d25d051f79d22d14487517edd666b6	FALSE	Eukaryota	Opisthokonta	Holozoa	Metazoa (Animalia)	Arachnida	Acari	NA	0	0	0	0	0	0	0	0	0	0	0	0	0	0	0	0	0	0	0	0	0	0	0	0	0	0	0	0	0	0	0	0	0	0	0	0	0	0	0	0	0
fd22d9be4f682fc92b827efe0d985682	FALSE	Eukaryota	Opisthokonta	Holozoa	Metazoa (Animalia)	Arachnida	Acari	NA	0	0	0	0	0	0	0	0	0	0	0	0	0	0	0	0	129	0	0	0	0	0	0	0	0	0	0	0	0	0	0	0	0	590	0	0	0	0	0	0	0
94d9d5ad10d2b594c10d087f424d3c1d	FALSE	Unassigned	NA	NA	NA	NA	NA	NA	0	51	0	0	0	0	0	0	0	0	0	0	0	0	0	71	0	0	157	0	0	0	0	0	0	0	0	0	0	0	0	68	292	0	0	0	693	0	0	0	0
f5243c8f52f63023c9baa35b8725a583	FALSE	Eukaryota	Opisthokonta	Holozoa	Metazoa (Animalia)	Arachnida	Acari	D_10__Ixodes persulcatus (taiga tick)	0	0	0	0	0	0	0	0	0	0	0	0	0	0	0	0	0	0	0	0	0	0	0	0	0	0	0	0	0	0	0	0	0	0	0	0	0	0	0	0	0
ab646f2970f83006836b781698f83499	FALSE	Eukaryota	Opisthokonta	Holozoa	Metazoa (Animalia)	Arachnida	Acari	D_10__Ixodes persulcatus (taiga tick)	0	0	0	0	0	0	0	0	0	0	0	0	0	0	0	0	0	0	0	0	0	0	0	0	0	0	0	0	0	0	0	0	0	0	0	0	0	0	0	0	0
d6d1214ab1c01ed3f50e713304cbdc24	FALSE	Bacteria	NA	NA	NA	NA	NA	NA	0	0	0	0	0	0	0	0	88	191	67	0	255	0	0	0	0	0	0	0	0	0	0	0	0	504	329	378	0	477	0	0	0	0	0	0	0	0	0	0	0
555003961d15993a64a2b9c17f5b9842	FALSE	Eukaryota	Opisthokonta	Nucletmycea	Fungi	Herpotrichiellaceae	NA	NA	0	0	0	0	0	0	0	0	0	0	0	0	0	0	0	0	0	0	0	0	0	0	0	0	0	0	0	0	0	0	0	0	0	0	0	0	0	0	0	0	0
2291ff801389b67bad0aa18828bde135	FALSE	Bacteria	Proteobacteria	Alphaproteobacteria	Rickettsiales	Mitochondria	NA	NA	0	0	0	0	0	0	0	0	56	66	32	0	88	0	0	0	0	0	0	0	0	0	0	0	0	323	158	212	0	270	0	0	0	0	0	0	0	0	0	0	0
099da9fd55f5fbeead821c0fd0b3121e	FALSE	Unassigned	NA	NA	NA	NA	NA	NA	52	0	0	0	0	0	0	0	0	0	0	0	0	0	0	61	0	218	0	0	0	0	0	0	0	0	0	0	0	0	0	0	192	243	0	491	0	0	0	0	0
a9a8590937da997643d0305706fd712c	FALSE	Eukaryota	Opisthokonta	Holozoa	Metazoa (Animalia)	Arachnida	Acari	NA	156	92	0	0	0	0	0	0	0	0	0	0	0	17	0	0	0	724	456	0	0	0	0	0	0	0	0	0	0	0	11	0	0	0	0	1002	1157	0	0	0	0
0fb0bed31c79413b1abcae9b8889ac09	FALSE	Eukaryota	Opisthokonta	Holozoa	Metazoa (Animalia)	Arachnida	Acari	D_10__Ixodes persulcatus (taiga tick)	0	0	0	0	0	0	0	0	0	0	0	0	0	0	0	0	0	0	0	0	0	0	0	0	0	0	0	0	0	0	0	0	0	0	0	0	0	0	0	0	0
21f6e562c6d7bb6affe0b19dba04fbfc	FALSE	Eukaryota	Opisthokonta	Holozoa	Metazoa (Animalia)	Arachnida	Acari	D_10__Haemaphysalis punctata	0	0	0	0	0	0	0	0	0	0	0	0	0	0	0	0	0	0	0	0	0	0	0	0	0	0	0	0	0	0	0	0	0	0	0	0	0	0	0	0	0
c59d68660e70191f29e743762734d4ee	FALSE	Eukaryota	Opisthokonta	Nucletmycea	Fungi	Herpotrichiellaceae	NA	NA	0	0	0	0	0	0	0	0	0	0	0	0	0	0	0	0	0	0	0	0	0	0	0	0	0	0	0	0	0	0	0	0	0	0	0	0	0	0	0	0	0
235583b68d5b0e2a3ca0b991de34dd74	FALSE	Eukaryota	Opisthokonta	Holozoa	Metazoa (Animalia)	Arachnida	Acari	NA	290	0	0	0	0	0	0	0	0	0	0	0	0	0	0	0	0	1080	0	0	0	0	0	0	0	0	0	0	0	0	0	0	0	0	0	1528	0	0	0	0	0
7a7bb273661386b6b8e3ab385478cb85	FALSE	Eukaryota	Opisthokonta	Holozoa	Metazoa (Animalia)	Arachnida	Acari	NA	0	0	0	0	0	0	0	0	734	924	922	860	872	0	0	0	0	0	0	0	0	0	0	0	0	0	275	0	0	237	0	0	0	0	0	0	0	0	0	0	0
1db0515196d2aa724abdb08e4027d804	FALSE	Eukaryota	Opisthokonta	Holozoa	Metazoa (Animalia)	Arachnida	Acari	NA	116	0	0	0	0	0	0	0	0	0	0	0	0	0	74	0	0	486	0	0	0	0	0	0	0	0	0	0	0	0	0	256	0	0	0	747	0	0	0	0	0
302ef179480c63c6e5dc895612a24c50	FALSE	Eukaryota	Opisthokonta	Holozoa	Metazoa (Animalia)	Arachnida	Acari	D_10__Ixodes persulcatus (taiga tick)	286	253	0	0	0	0	0	0	0	0	0	0	0	0	383	394	656	0	0	0	0	0	0	0	0	0	0	0	0	0	0	396	462	465	0	0	0	0	0	0	0
f5683d0fef9b64805f09d10fe79b049b	FALSE	Eukaryota	Opisthokonta	Nucletmycea	Fungi	NA	NA	NA	0	0	0	0	0	0	0	0	0	0	0	0	0	1290	0	0	0	0	0	0	0	0	0	0	0	0	0	0	0	0	1278	0	0	0	0	0	0	0	0	0	0
bf219d97155d885545b5d76bbc812729	FALSE	Eukaryota	Opisthokonta	Nucletmycea	Fungi	NA	NA	NA	0	0	0	0	0	0	0	0	0	0	0	0	0	0	0	0	0	0	0	0	0	0	0	0	0	0	0	0	0	0	0	0	0	0	0	0	0	0	0	0	0
9c4b31e1358dd41d21f557dc7bc3e9d8	FALSE	Eukaryota	Opisthokonta	Holozoa	Metazoa (Animalia)	Arachnida	Acari	NA	94	0	0	0	0	0	0	0	0	0	0	0	0	0	90	0	0	437	0	0	0	0	0	0	0	0	0	0	0	0	0	224	0	0	0	733	0	0	0	0	0
5a3243e7ac443cfaf908e6092ad7d8b5	FALSE	Eukaryota	Opisthokonta	Holozoa	Metazoa (Animalia)	Arachnida	Acari	NA	0	0	0	0	0	0	0	0	0	0	2908	0	0	0	0	0	0	0	0	0	0	0	0	0	0	0	0	574	0	0	0	0	0	0	0	0	0	0	0	0	0
dd0da21ace79f8f5a87bcbac416f4cc8	FALSE	Eukaryota	Opisthokonta	Holozoa	Metazoa (Animalia)	Arachnida	Acari	NA	0	0	0	0	0	0	0	0	0	0	0	0	0	0	35	0	172	0	0	0	0	0	0	0	0	0	0	0	0	0	0	123	0	579	0	0	0	0	0	0	0
2bb37b7945782d7192f3e154ff1d8f95	FALSE	Eukaryota	Opisthokonta	Nucletmycea	Fungi	Herpotrichiellaceae	NA	NA	0	0	0	0	0	0	0	0	0	0	0	0	0	0	0	0	0	0	0	0	0	0	0	0	0	0	0	0	0	0	0	0	0	0	0	0	0	0	0	0	0
4dcf1558b584a5ad57114fe1d77e3b87	FALSE	Eukaryota	Opisthokonta	Holozoa	Metazoa (Animalia)	Arachnida	Acari	D_10__Haemaphysalis punctata	0	0	0	0	0	0	0	0	0	0	0	0	0	0	0	0	0	0	0	0	0	0	0	0	0	0	0	0	0	0	0	0	0	0	0	0	0	0	0	0	0
7d01dde97c957801f99684b53e29d6f7	FALSE	Eukaryota	Opisthokonta	Holozoa	Metazoa (Animalia)	Arachnida	Acari	NA	85	0	0	0	0	0	0	0	0	0	0	0	0	0	0	58	0	439	286	0	0	0	0	0	0	0	0	0	0	0	0	0	272	0	0	558	0	0	0	0	0
2cd8f8681e67e3e459dc085137639a49	FALSE	Eukaryota	Opisthokonta	Holozoa	Metazoa (Animalia)	Arachnida	Acari	NA	0	0	0	0	0	0	0	0	0	0	0	0	0	0	20	158	0	0	0	0	0	0	0	0	0	0	0	0	0	0	0	171	692	0	0	0	0	0	0	0	0
9a24c90183836b1016b0c78d7fcbcd9e	FALSE	Eukaryota	Opisthokonta	Nucletmycea	Fungi	Herpotrichiellaceae	NA	NA	0	0	0	0	0	0	0	0	0	0	0	0	0	0	0	0	0	0	0	0	0	0	0	0	0	0	0	0	0	0	0	0	0	0	0	0	0	0	0	0	0
767f46074bb04d0557201c017b63d74c	FALSE	Eukaryota	Opisthokonta	Holozoa	Metazoa (Animalia)	Arachnida	Acari	NA	0	0	0	1618	0	0	0	0	0	0	0	0	0	0	0	0	0	0	0	0	635	0	0	0	0	0	0	0	0	0	0	0	0	0	0	0	0	0	754	0	0
c7cd88accaf6739d29c834fe668f8a54	FALSE	Eukaryota	Opisthokonta	Holozoa	Metazoa (Animalia)	Arachnida	Acari	NA	0	0	0	0	0	0	0	0	0	0	0	0	0	0	0	0	258	0	0	0	0	0	0	0	0	0	0	0	0	0	0	0	0	761	0	0	0	0	0	0	0
7f820964f215a986dbe6b66a75d6e4d4	FALSE	Unassigned	NA	NA	NA	NA	NA	NA	0	0	0	0	0	0	0	0	0	0	0	0	0	0	0	0	101	0	0	0	0	0	0	0	0	0	0	0	0	0	0	0	0	267	0	0	0	0	0	0	0
10a042287e8d3c81170407ff1e0a4d54	FALSE	Eukaryota	Opisthokonta	Holozoa	Metazoa (Animalia)	Arachnida	Acari	NA	0	0	0	0	0	0	0	0	0	0	0	0	0	0	0	0	184	0	0	0	0	0	0	0	0	0	0	0	0	0	0	0	0	656	0	0	0	0	0	0	0
e0a23de70175eb96071a4203e6bb73a9	FALSE	Eukaryota	Opisthokonta	Holozoa	Metazoa (Animalia)	Arachnida	Acari	NA	0	0	0	0	0	0	0	0	0	0	0	0	0	0	0	0	0	353	0	0	0	0	0	0	0	0	0	0	0	0	0	0	315	466	0	250	0	0	0	0	0
1c8b1cd40f5ac9e393a61b5978e31d60	FALSE	Eukaryota	Opisthokonta	Holozoa	Metazoa (Animalia)	Arachnida	Acari	NA	0	0	0	0	0	0	0	0	0	0	2820	0	0	0	0	0	0	0	0	0	0	0	0	0	0	0	0	533	0	0	0	0	0	0	0	0	0	0	0	0	0
4b7b5f2a0f61a62524bf3ead2b887266	FALSE	Eukaryota	Opisthokonta	Nucletmycea	Fungi	Rhynchogastremataceae	D_10__Papiliotrema	D_11__Papiliotrema flavescens NRRL Y-50378	0	0	0	0	0	0	0	0	0	0	0	0	0	1525	0	0	0	0	0	0	0	0	0	0	0	0	0	0	0	0	1016	0	0	0	0	0	0	0	0	0	0
ee8944a1a225c55b9c0dacfa4561d0da	FALSE	Eukaryota	Opisthokonta	Holozoa	Metazoa (Animalia)	Arachnida	Acari	NA	0	0	0	0	0	0	0	0	0	0	0	0	0	0	0	0	171	0	0	0	0	0	0	0	0	0	0	0	0	0	0	0	0	554	0	0	0	0	0	0	0
ae1745dc60257bf49e7ec7bdb0b9556c	FALSE	Eukaryota	Opisthokonta	Holozoa	Metazoa (Animalia)	Arachnida	Acari	D_10__Ixodes persulcatus (taiga tick)	0	0	0	0	0	0	0	0	0	0	0	0	0	0	0	0	0	0	0	0	0	0	0	0	0	0	0	0	0	0	0	0	251	0	0	0	0	0	0	0	0
eae149726449d0a8d8f8faf054ae628f	FALSE	Eukaryota	Opisthokonta	Holozoa	Metazoa (Animalia)	Arachnida	Acari	NA	0	0	796	0	747	588	632	0	0	0	0	0	0	0	0	0	0	0	0	0	0	314	0	0	0	0	0	0	0	0	0	0	0	0	0	0	0	0	0	0	0
2b3e7eaeaad627b305548745ebe95fe5	FALSE	Eukaryota	Opisthokonta	Nucletmycea	Fungi	NA	NA	NA	0	0	0	0	0	0	0	0	0	0	0	0	0	782	0	0	0	0	0	0	0	0	0	0	0	0	0	0	0	0	855	0	0	0	0	0	0	0	0	0	0
0efa0c3f3944e3bdd3a9d97a825b333c	FALSE	Unassigned	NA	NA	NA	NA	NA	NA	0	0	0	0	0	0	0	0	0	0	0	0	56	0	0	0	0	0	0	0	0	0	0	0	0	38	144	0	192	205	0	0	0	0	0	0	0	0	0	0	0
d777e378a158910d28b4b872822f9f24	FALSE	Eukaryota	Opisthokonta	Holozoa	Metazoa (Animalia)	Arachnida	Acari	NA	183	0	0	0	0	0	0	0	0	0	0	0	0	0	0	0	0	596	0	0	0	0	0	0	0	0	0	0	0	0	0	0	0	0	0	825	0	0	0	0	0
59e29e39648dc5924db7138548943449	FALSE	Unassigned	NA	NA	NA	NA	NA	NA	0	0	0	0	0	0	0	0	0	0	0	0	0	0	0	0	0	0	0	0	0	0	0	0	0	42	254	0	180	153	0	0	0	0	0	0	0	0	0	0	0
70edb7233d4d4ce118377ac668038b6a	FALSE	Eukaryota	Opisthokonta	Holozoa	Metazoa (Animalia)	Arachnida	Acari	NA	0	0	0	0	0	0	0	0	0	0	0	0	0	0	0	0	134	0	0	0	0	0	0	0	0	0	0	0	0	0	0	0	0	525	0	0	0	0	0	0	0
41d613befe336e9c95aa3faa7b44d9fb	FALSE	Unassigned	NA	NA	NA	NA	NA	NA	0	0	0	0	0	0	0	0	0	0	0	0	0	0	0	0	0	0	152	0	0	0	0	0	0	0	0	0	0	0	0	0	0	0	0	0	648	0	0	0	0
fcd58f56a65be72bd777a1d7e16d3da0	FALSE	Eukaryota	Opisthokonta	Nucletmycea	Fungi	Cladosporiaceae	D_10__Cladosporium	NA	0	0	0	0	0	0	0	0	0	0	0	0	0	1280	0	0	0	0	0	0	0	0	0	0	0	0	0	0	0	0	748	0	0	0	0	0	0	0	0	0	0
aaf2ec947617d4be741e92e5fbd50539	FALSE	Eukaryota	Opisthokonta	Holozoa	Metazoa (Animalia)	Arachnida	Acari	NA	161	0	0	0	0	0	0	0	0	0	0	0	0	0	0	0	0	513	0	0	0	0	0	0	0	0	0	0	0	0	0	0	0	0	0	806	0	0	0	0	0
7825731682f73e8b0e023659c0388abd	FALSE	Unassigned	NA	NA	NA	NA	NA	NA	0	0	0	0	0	0	0	0	0	0	0	0	0	0	21	0	0	0	0	0	0	0	0	0	0	0	0	0	0	0	0	66	0	0	0	0	0	0	0	0	0
030651e807b7e4f5d22dde496d2d5ed2	FALSE	Eukaryota	NA	NA	NA	NA	NA	NA	0	0	0	0	0	0	0	0	0	9	0	0	0	0	0	0	0	0	0	0	0	0	0	0	0	0	142	0	0	0	0	0	0	0	0	0	0	0	0	0	0
38bb26cf692a1d79b650101d20178165	FALSE	Eukaryota	Opisthokonta	Holozoa	Metazoa (Animalia)	Arachnida	Acari	NA	0	125	0	0	0	0	0	0	0	0	0	0	0	0	0	0	0	0	351	0	0	0	0	0	0	0	0	0	0	0	0	0	0	0	0	0	735	0	0	0	0
d733cc32c9c3b5a51b9ec5b2df97b4ed	FALSE	Eukaryota	Opisthokonta	Holozoa	Metazoa (Animalia)	Arachnida	Acari	NA	0	0	0	0	0	0	0	0	0	0	0	0	0	0	0	120	0	0	0	0	0	0	0	0	0	0	0	0	0	0	0	0	327	0	0	0	0	0	0	0	0
b3640e2dacf1811ea3fd555ebc355e73	FALSE	Eukaryota	Opisthokonta	Holozoa	Metazoa (Animalia)	Arachnida	Acari	NA	135	0	0	0	0	0	0	0	0	0	0	0	0	0	0	0	0	432	0	0	0	0	0	0	0	0	0	0	0	0	0	0	0	0	0	693	0	0	0	0	0
895a293f7712bd18ebd22a3aefbb2e25	FALSE	Eukaryota	Opisthokonta	Holozoa	Metazoa (Animalia)	Arachnida	Acari	NA	0	83	0	0	0	0	0	0	0	0	0	0	0	0	0	0	0	0	258	0	0	0	0	0	0	0	0	0	0	0	0	0	0	0	0	0	744	0	0	0	0
a7bc9f1edccdbf95a70b81f6ad8eab72	FALSE	Eukaryota	Opisthokonta	Nucletmycea	Fungi	NA	NA	NA	0	0	0	0	0	0	0	0	0	0	0	0	0	0	0	0	0	0	0	0	0	0	0	0	0	0	0	0	0	0	0	0	0	0	0	0	0	0	0	0	0
ade22642433031bbaf1acaa85679db26	FALSE	Eukaryota	Opisthokonta	Nucletmycea	Fungi	Didymellaceae	D_10__Ascochyta	D_11__uncultured eukaryote	0	0	0	0	0	12	6	0	0	0	0	0	0	1032	0	2	0	0	0	0	0	0	40	0	0	0	0	0	0	0	538	0	0	0	0	0	0	0	0	0	0
91c9857cd231e618e3bd52c117ea827a	FALSE	Eukaryota	Opisthokonta	Holozoa	Metazoa (Animalia)	Arachnida	Acari	NA	0	90	0	0	0	0	0	0	0	0	0	0	0	0	0	0	0	0	307	0	0	0	0	0	0	0	0	0	0	0	0	0	0	0	0	0	788	0	0	0	0
c79056c05b394cf1c0f70cbe80b7e0b2	FALSE	Eukaryota	Opisthokonta	Nucletmycea	Fungi	Herpotrichiellaceae	NA	NA	0	0	0	0	0	0	0	0	0	0	0	0	0	0	0	0	0	0	0	0	0	0	0	0	0	0	0	0	0	0	0	0	0	0	0	0	0	0	0	0	0
9e172778a24f82103c3b9716267867d0	FALSE	Eukaryota	Opisthokonta	Nucletmycea	Fungi	Pleosporaceae	NA	NA	0	0	0	0	0	0	0	0	0	0	0	0	0	0	0	0	0	0	0	0	0	0	0	0	0	0	0	0	0	0	0	0	0	0	0	0	0	0	0	0	0
85232f064f8a67f2de4b00dd17d3d39c	FALSE	Unassigned	NA	NA	NA	NA	NA	NA	52	0	0	0	0	0	0	0	0	0	0	0	0	0	0	0	0	190	0	0	0	0	0	0	0	0	0	0	0	0	0	0	0	0	0	519	0	0	0	0	0
f83c01ccfde9daf48a462be408f382c2	FALSE	Eukaryota	Opisthokonta	Nucletmycea	Fungi	NA	NA	NA	0	0	0	0	0	0	0	0	0	0	0	0	0	0	0	0	0	0	0	0	0	0	0	0	0	0	0	0	0	0	0	0	0	0	0	0	0	0	0	0	0
25d5887dc9bf47fc1a0f453e1b13fdba	FALSE	Eukaryota	Opisthokonta	Holozoa	Metazoa (Animalia)	Arachnida	Acari	NA	0	0	0	0	0	0	0	0	0	0	0	0	0	0	0	0	101	0	0	0	0	0	0	0	0	0	0	0	0	0	0	0	0	409	0	0	0	0	0	0	0
2e0ecceb6ca9f8b65da11a79d29100ea	FALSE	Eukaryota	Opisthokonta	Holozoa	Metazoa (Animalia)	Arachnida	Acari	NA	0	0	0	0	0	0	0	0	0	0	0	0	0	0	0	62	0	0	0	0	0	0	0	0	0	0	0	0	0	0	0	0	300	0	0	0	0	0	0	0	0
595522f107bf1a96942c001354fd9348	FALSE	Eukaryota	Opisthokonta	Nucletmycea	Fungi	Trichomeriaceae	NA	NA	0	0	0	0	0	0	0	0	0	0	0	0	0	0	0	0	0	0	0	0	0	0	0	0	0	0	0	0	0	0	0	0	0	0	0	0	0	0	0	0	0
15ba77f4e636aaf79e95061019e3100a	FALSE	Eukaryota	Opisthokonta	Holozoa	Metazoa (Animalia)	Arachnida	Acari	NA	378	95	0	0	0	0	0	0	0	0	0	0	0	0	38	0	217	278	72	0	0	0	0	0	0	0	0	0	0	0	0	36	0	129	0	68	0	0	0	0	0
ca431be21c4fdbd0d2279d5b9d7e05d3	FALSE	Eukaryota	Opisthokonta	Holozoa	Metazoa (Animalia)	Arachnida	Acari	NA	0	0	0	0	0	0	0	0	0	0	0	0	0	0	0	76	0	0	0	0	0	0	0	0	0	0	0	0	0	0	0	0	387	0	0	0	0	0	0	0	0
7cf27995b053fd67958356fd12d5794c	FALSE	Unassigned	NA	NA	NA	NA	NA	NA	0	2	0	0	0	0	0	0	0	0	0	0	0	0	0	0	0	0	12	0	0	0	0	0	0	0	0	0	0	0	0	0	0	48	0	94	0	0	0	0	0
f48ff1a7ddacfbdda8dc9c39fce1e350	FALSE	Eukaryota	Opisthokonta	Holozoa	Metazoa (Animalia)	Arachnida	Acari	D_10__Haemaphysalis punctata	0	0	0	0	0	0	0	0	0	0	0	0	0	0	0	0	0	0	0	0	0	0	0	0	0	0	0	0	0	0	0	0	0	0	0	0	0	0	0	0	0
fd85ddc3be1f7ec879bd21d0f5f9f8d9	FALSE	Bacteria	NA	NA	NA	NA	NA	NA	0	0	0	0	0	0	0	0	12	0	0	13	0	0	0	0	0	0	0	0	0	0	0	0	0	0	56	159	60	75	0	0	0	0	0	0	0	0	0	0	0
8e5fc62630fa32844617884d483f6d78	FALSE	Eukaryota	Opisthokonta	Holozoa	Metazoa (Animalia)	Arachnida	Acari	NA	0	80	0	0	0	0	0	0	0	0	0	0	0	0	0	0	0	0	311	0	0	0	0	0	0	0	0	0	0	0	0	0	0	0	0	0	566	0	0	0	0
5289a5711b3f52d04b1284c2d86ae558	FALSE	Eukaryota	Opisthokonta	Holozoa	Metazoa (Animalia)	Arachnida	Acari	D_10__Ixodes persulcatus (taiga tick)	0	0	0	0	0	0	0	0	0	0	0	0	0	0	0	0	0	236	0	0	0	0	0	0	0	0	0	0	0	0	0	0	0	0	0	723	0	0	0	0	0
2e477ee7f9211aa6ce49024ce17d25b1	FALSE	Eukaryota	Opisthokonta	Holozoa	Metazoa (Animalia)	Arachnida	Acari	NA	0	0	0	0	0	0	0	0	0	0	0	0	0	0	0	0	0	0	0	0	0	0	0	0	0	0	0	0	0	0	0	282	0	0	0	0	0	0	0	0	0
e0bc4ac1d372ae0b302fc2406976c1f5	FALSE	Eukaryota	Opisthokonta	Holozoa	Metazoa (Animalia)	Arachnida	Acari	NA	0	0	0	0	0	0	0	0	0	0	0	0	0	0	0	0	0	0	0	0	0	0	0	0	0	0	0	0	0	0	0	0	0	0	0	0	0	0	0	0	0
f1ee367097773ccc1ec31bb46ceb96b8	FALSE	Unassigned	NA	NA	NA	NA	NA	NA	0	0	0	0	0	0	0	0	15	21	0	14	0	0	0	0	0	0	0	0	0	0	0	0	0	146	102	0	163	87	0	0	0	0	0	0	0	0	0	0	0
d1416c18cedb5512bde18d4775359c31	FALSE	Eukaryota	Opisthokonta	Nucletmycea	Fungi	Aspergillaceae	D_10__Penicillium	D_11__Penicillium sp. F63	0	0	0	0	0	0	0	0	0	0	0	0	0	0	0	0	0	0	0	0	0	0	0	0	0	0	0	0	0	0	0	0	0	0	0	0	0	0	0	0	0
615ab365e16e2152a7482d8936a09393	FALSE	Unassigned	NA	NA	NA	NA	NA	NA	0	0	0	0	0	0	0	0	0	0	0	0	0	0	0	0	0	0	0	0	0	0	0	0	0	58	70	121	97	51	0	0	0	0	0	0	0	0	0	0	0
dca066f2d689d14bceb157406e9ce2d6	FALSE	Unassigned	NA	NA	NA	NA	NA	NA	0	0	0	0	0	0	0	0	0	35	48	0	18	0	0	0	0	0	0	0	0	0	0	0	0	54	165	100	0	0	0	0	0	0	0	0	0	0	0	0	0
39a9d3d5952cb7569180fb95af762b25	FALSE	Unassigned	NA	NA	NA	NA	NA	NA	0	0	0	0	0	0	0	0	0	0	41	0	0	0	0	0	0	0	0	0	0	0	0	0	0	0	66	118	83	33	0	0	0	0	0	0	0	0	0	0	0
ad0d043f45908d301d03980a6f329e78	FALSE	Bacteria	Proteobacteria	Alphaproteobacteria	Rickettsiales	Mitochondria	uncultured bacterium	uncultured bacterium	0	0	0	0	0	0	0	0	0	0	0	0	0	0	0	0	24	0	0	0	0	0	0	0	0	0	0	0	0	0	0	0	0	99	0	0	0	0	0	0	0
1aa9dcdedaa6ca0895d8e6538b10fbdb	FALSE	Unassigned	NA	NA	NA	NA	NA	NA	0	0	0	24	0	0	0	0	0	0	0	0	0	0	0	0	0	0	0	0	263	0	0	0	0	0	0	0	0	0	0	0	0	0	0	0	0	0	383	0	0
53bad3e1010bdd9305408dd4f4f8f247	FALSE	Eukaryota	Opisthokonta	Nucletmycea	Fungi	Didymellaceae	D_10__Didymella	D_11__uncultured eukaryote	0	0	0	0	0	0	0	0	0	0	0	0	0	0	0	0	0	0	0	0	0	0	0	0	0	0	0	0	0	0	0	0	0	0	0	0	0	0	0	0	0
4b2fa802b670aa19cdaedac3fa167b6f	FALSE	Eukaryota	Opisthokonta	Holozoa	Metazoa (Animalia)	Arachnida	Acari	NA	0	0	0	924	0	0	0	0	0	0	0	0	0	0	0	0	0	0	0	0	0	0	0	0	0	0	0	0	0	0	0	0	0	0	0	0	0	0	0	0	0
282b2d1164ecf6ff24556acd6b4dbeb9	FALSE	Eukaryota	Opisthokonta	Nucletmycea	Fungi	Didymellaceae	D_10__Ascochyta	D_11__uncultured eukaryote	0	0	0	0	0	0	0	0	0	0	0	0	0	0	0	0	0	0	0	0	0	0	0	0	0	0	0	0	0	0	0	0	0	0	0	0	0	0	0	0	0
14f5a5f1242ee94a2f36d6313ce5592c	FALSE	Eukaryota	Opisthokonta	Holozoa	Metazoa (Animalia)	Arachnida	Acari	NA	0	0	0	0	0	0	0	0	0	0	0	0	0	0	34	0	0	0	0	0	0	0	0	0	0	0	0	0	0	0	0	139	0	0	0	0	0	0	0	0	0
181e162ca42e9becaf81a54a072b705b	FALSE	Eukaryota	Opisthokonta	Holozoa	Metazoa (Animalia)	Arachnida	Acari	D_10__Haemaphysalis punctata	0	0	0	0	0	0	0	0	0	0	0	0	0	0	0	0	0	0	0	0	0	0	0	0	0	0	0	0	0	0	0	0	0	0	0	0	0	0	0	0	0
cbbf3748e962493111e131b50fa4a25b	FALSE	Eukaryota	Opisthokonta	Holozoa	Metazoa (Animalia)	Arachnida	Acari	D_10__Ixodes persulcatus (taiga tick)	111	0	0	0	0	0	0	0	0	0	0	0	0	0	0	0	0	386	0	0	0	0	0	0	0	0	0	0	0	0	0	0	0	0	0	248	0	0	0	0	0
ec17bb40801e6e4f7e0dbc85b877dd53	FALSE	Bacteria	Proteobacteria	Alphaproteobacteria	Rickettsiales	Mitochondria	uncultured bacterium	uncultured bacterium	0	0	21	0	10	0	0	0	0	0	0	0	0	0	0	0	0	0	0	91	0	60	0	0	0	0	0	0	0	0	0	0	0	0	0	0	0	172	0	204	0
d7f336a18d2e8d54ad9bc75cfc958b7e	FALSE	Eukaryota	Opisthokonta	Holozoa	Metazoa (Animalia)	Arachnida	Acari	D_10__Ixodes persulcatus (taiga tick)	0	265	0	0	0	0	0	0	0	0	0	0	0	0	0	352	0	0	0	0	0	0	0	0	0	0	0	0	0	0	0	0	0	0	0	0	0	0	0	0	0
d5cff343d0d0144389bd31aab83ec884	FALSE	Unassigned	NA	NA	NA	NA	NA	NA	0	0	0	17	0	0	0	0	0	0	0	0	0	0	0	0	0	0	0	0	229	0	0	0	0	0	0	0	0	0	0	0	0	0	0	0	0	0	366	0	0
0c991b21192852cce1ad1b6eb324f5ca	FALSE	Eukaryota	Opisthokonta	Holozoa	Metazoa (Animalia)	Arachnida	Acari	D_10__Ixodes persulcatus (taiga tick)	312	0	0	0	0	0	0	0	0	0	0	0	0	0	0	0	0	219	0	0	0	0	0	0	0	0	0	0	0	0	0	0	123	0	0	0	0	0	0	0	0
d3e9d263df0b86c3437d08de2b41191f	FALSE	Eukaryota	Opisthokonta	Nucletmycea	Fungi	Herpotrichiellaceae	NA	NA	0	0	0	0	0	0	0	0	0	0	0	0	0	0	0	0	0	0	0	0	0	0	0	0	0	0	0	0	0	0	0	0	0	0	0	0	0	0	0	0	0
82498751d3f661900ca59a6c32adcc1b	FALSE	Eukaryota	NA	NA	NA	NA	NA	NA	0	0	0	0	0	0	0	0	0	0	0	15	0	0	0	0	0	0	0	0	0	0	0	0	0	0	0	0	158	0	0	0	0	0	0	0	0	0	0	0	0
1abc8355c1dc40154bf1e5ec93fd4c1e	FALSE	Eukaryota	Opisthokonta	Holozoa	Metazoa (Animalia)	Arachnida	Acari	NA	0	0	0	0	0	0	0	0	0	0	0	0	0	0	30	0	0	0	0	0	0	0	0	0	0	0	0	0	0	0	0	107	0	0	0	0	0	0	0	0	0
43761b962a8f2a5bcf202968923273c5	FALSE	Eukaryota	Opisthokonta	Holozoa	Metazoa (Animalia)	Arachnida	Acari	NA	0	0	0	0	0	0	0	0	0	0	0	0	0	0	0	0	0	0	0	0	0	0	0	0	0	0	0	0	0	0	0	120	0	0	0	0	0	0	0	0	0
b4594412dfe83fc0fa400f02fc74f9f6	FALSE	Eukaryota	Opisthokonta	Holozoa	Metazoa (Animalia)	Arachnida	Acari	D_10__Haemaphysalis punctata	0	0	0	0	0	0	0	0	0	0	0	0	0	0	0	0	0	0	0	0	0	0	0	0	0	0	0	0	0	0	0	0	0	0	0	0	0	0	0	0	0
6c27b60d119dae2f6a5b89a37cd185d2	FALSE	Eukaryota	Opisthokonta	Holozoa	Metazoa (Animalia)	Arachnida	Acari	D_10__Haemaphysalis punctata	0	0	0	0	0	0	0	0	0	0	0	0	0	0	0	0	0	0	0	0	0	0	0	0	0	0	0	0	0	0	0	0	0	0	0	0	0	0	0	0	0
09abb8d5221863899b5a466e0b6d7a69	FALSE	Unassigned	NA	NA	NA	NA	NA	NA	0	0	0	0	0	0	0	0	0	0	0	0	0	0	0	0	0	10	0	0	0	0	0	0	0	0	0	0	0	0	0	0	0	0	0	123	95	0	0	0	0
7f43bdbe2efc308c8d08b8e592dacdb3	FALSE	Eukaryota	Opisthokonta	Nucletmycea	Fungi	NA	NA	NA	0	0	0	0	0	0	0	0	0	0	0	0	0	0	0	0	0	0	0	0	0	0	0	0	0	0	0	0	0	0	0	0	0	0	0	0	0	0	0	0	0
9eb50155d7723c2cdccdc7dbf9d70c0b	FALSE	Unassigned	NA	NA	NA	NA	NA	NA	0	0	0	0	0	0	0	0	0	0	10	0	0	0	0	0	0	0	0	0	0	0	0	0	0	0	0	163	0	34	0	0	0	0	0	0	0	0	0	0	0
c9ab6fb588189bc4dd61dbd1e32c0b72	FALSE	Eukaryota	Opisthokonta	Holozoa	Metazoa (Animalia)	Arachnida	Acari	NA	74	0	0	0	0	0	0	0	0	0	0	0	0	0	0	0	0	314	0	0	0	0	0	0	0	0	0	0	0	0	0	0	0	0	0	194	0	0	0	0	0
69c42c9240fdff0016fc9db39f834e91	FALSE	Eukaryota	Opisthokonta	Nucletmycea	Fungi	Didymellaceae	D_10__Ascochyta	D_11__uncultured eukaryote	0	0	0	0	0	0	0	0	0	0	0	0	0	0	0	0	0	0	0	0	0	0	0	0	0	0	0	0	0	0	0	0	0	0	0	0	0	0	0	0	0
2bf7c878d34d7ab55e70ad782a6fdd7d	FALSE	Unassigned	NA	NA	NA	NA	NA	NA	0	0	0	0	0	0	0	0	0	0	0	0	0	0	0	25	0	0	0	0	0	0	0	0	0	0	0	0	0	0	0	0	114	0	0	0	0	0	0	0	0
7f6ecfd83aaf85f0c78021dfbeddcb85	FALSE	Eukaryota	Opisthokonta	Holozoa	Metazoa (Animalia)	Arachnida	Acari	D_10__Ixodes persulcatus (taiga tick)	0	0	0	0	0	0	0	0	0	0	0	0	0	0	0	0	0	0	0	0	0	0	0	0	0	0	0	0	0	0	0	0	91	0	0	0	0	0	0	0	0
ce58f9115b313a9a16a8d21496a158fa	FALSE	Unassigned	NA	NA	NA	NA	NA	NA	0	0	0	0	0	0	0	0	0	0	0	0	0	175	0	0	0	0	0	0	0	0	0	0	0	0	0	0	0	0	190	0	0	0	0	0	0	0	0	0	0
927fef36ec9da5d98ca5376f6bee817b	FALSE	Eukaryota	NA	NA	NA	NA	NA	NA	0	0	0	0	0	0	0	0	0	0	0	0	0	0	0	0	0	0	0	129	0	0	0	0	0	0	0	0	0	0	0	0	0	0	0	0	0	203	0	142	0
fa76adb3ceb5968a250e2d823ee9e7f3	FALSE	Eukaryota	Opisthokonta	Holozoa	Metazoa (Animalia)	Arachnida	Acari	NA	0	0	0	0	0	0	0	0	0	0	0	0	0	0	0	0	0	0	0	0	0	223	0	0	0	0	0	0	0	0	0	0	0	0	0	0	0	0	0	346	0
2dc26ecc2dd2ee3b26b8dfd4c28414ca	FALSE	Eukaryota	Opisthokonta	Nucletmycea	Fungi	Aspergillaceae	NA	NA	0	0	0	0	0	0	0	0	0	0	0	0	0	0	0	0	0	0	0	0	0	0	0	0	0	0	0	0	0	0	0	0	0	0	0	0	0	0	0	0	0
31a717748929f55509ea54abb2f3934e	FALSE	Eukaryota	Opisthokonta	Holozoa	Metazoa (Animalia)	Arachnida	Acari	NA	0	0	0	0	0	0	0	0	0	0	0	0	0	0	31	0	0	0	0	0	0	0	0	0	0	0	0	0	0	0	0	118	0	0	0	0	0	0	0	0	0
2a536ffdaf66c5ca37282b8999aa353c	FALSE	Eukaryota	Opisthokonta	Holozoa	Metazoa (Animalia)	Arachnida	Acari	D_10__Ixodes persulcatus (taiga tick)	0	0	0	0	0	0	0	0	0	0	0	0	0	0	0	0	0	0	0	0	0	0	0	0	0	0	0	0	0	0	0	0	0	0	0	0	0	0	0	0	0
5f3a0b69ae5de39fc59e53c01d661d65	FALSE	Unassigned	NA	NA	NA	NA	NA	NA	0	0	0	0	0	0	0	0	0	0	0	0	0	0	0	0	0	0	0	0	0	0	0	0	270	0	0	0	0	0	0	0	0	0	0	0	0	0	0	0	0
443e49f78b4ce70965b08a51a0330229	FALSE	Eukaryota	Opisthokonta	Holozoa	Metazoa (Animalia)	Arachnida	Acari	NA	0	0	0	0	0	0	0	0	0	0	0	0	0	0	0	0	0	0	0	0	0	0	0	377	0	0	0	0	0	0	0	0	0	0	0	0	0	0	0	0	0
a71732ec3b40f51e9d3829981b9c10e9	FALSE	Bacteria	NA	NA	NA	NA	NA	NA	0	0	0	0	0	0	0	0	0	0	0	0	0	222	0	0	0	0	0	0	0	0	0	0	0	0	0	0	0	0	265	0	0	0	0	0	0	0	0	0	0
de36f4e17fd502231aa8abaa099b469f	FALSE	Unassigned	NA	NA	NA	NA	NA	NA	0	0	0	0	11	0	18	0	0	0	0	0	0	0	0	0	0	0	0	0	0	38	0	83	0	0	0	0	0	0	0	0	0	0	0	0	0	0	0	223	0
8ead36d30d0c493681891c7b399796b2	FALSE	Unassigned	NA	NA	NA	NA	NA	NA	0	0	0	0	0	0	0	11	0	0	0	0	0	0	0	0	0	0	0	0	0	0	0	0	86	0	0	0	0	0	0	0	0	0	0	0	0	0	0	0	0
c7ac293dabce3e755fc534425aa7ffcc	FALSE	Eukaryota	Opisthokonta	Holozoa	Metazoa (Animalia)	Arachnida	Acari	NA	0	0	0	0	0	0	0	0	0	0	0	0	0	0	0	0	0	0	0	0	0	0	0	0	0	0	0	0	0	0	0	0	0	0	0	0	0	0	0	0	0
c98ef3dc3a234f34c889f5459bcb11ee	FALSE	Eukaryota	Opisthokonta	Holozoa	Metazoa (Animalia)	Arachnida	Acari	NA	0	0	0	0	0	0	0	0	0	0	0	0	0	0	0	0	0	0	0	0	0	0	0	0	0	0	0	0	0	0	0	0	0	0	0	0	0	0	0	0	0
b7e130f9d0bf064d201b21aef1a09c4d	FALSE	Eukaryota	Opisthokonta	Holozoa	Metazoa (Animalia)	Arachnida	Acari	D_10__Ixodes persulcatus (taiga tick)	0	0	0	0	0	0	0	0	0	0	0	0	0	0	0	0	0	0	0	0	0	0	0	0	0	0	0	0	0	0	0	0	0	0	0	0	0	0	0	0	0
c8b238aa193bdad1a977e93f0d14b859	FALSE	Eukaryota	Opisthokonta	Holozoa	Metazoa (Animalia)	Arachnida	Acari	D_10__Ixodes persulcatus (taiga tick)	0	0	0	0	0	0	0	0	0	0	0	0	0	0	0	0	0	0	0	0	0	0	0	0	0	0	0	0	0	0	0	0	314	0	0	0	0	0	0	0	0
53dc3e5f9c94dbdbd785ca71efad8a27	FALSE	Eukaryota	Opisthokonta	Holozoa	Metazoa (Animalia)	Arachnida	Acari	NA	0	0	0	0	0	0	0	0	0	0	0	0	0	0	0	0	0	0	0	0	0	0	0	0	0	192	0	0	0	0	0	0	0	0	0	0	0	0	0	0	0
98a452810b6ab8abd09227d5138bdc71	FALSE	Unassigned	NA	NA	NA	NA	NA	NA	14	0	0	0	0	0	0	0	0	0	0	0	0	0	0	0	0	117	0	0	0	0	0	0	0	0	0	0	0	0	0	0	0	0	0	366	0	0	0	0	0
b887a3b10a8ead2185eaf581025ae7fb	FALSE	Bacteria	NA	NA	NA	NA	NA	NA	0	0	0	0	0	0	0	0	0	0	0	29	0	0	0	0	0	0	0	0	0	0	0	0	0	0	0	0	393	0	0	0	0	0	0	0	0	0	0	0	0
0478c291802099c818b1460baf6887da	FALSE	Bacteria	Proteobacteria	Alphaproteobacteria	Rickettsiales	Mitochondria	NA	NA	11	0	0	0	0	0	0	0	0	0	0	0	0	0	0	0	0	110	0	0	0	0	0	0	0	0	0	0	0	0	0	0	0	0	0	351	0	0	0	0	0
af2f39312c96e0662f1897424fd243ec	FALSE	Eukaryota	Opisthokonta	Holozoa	Metazoa (Animalia)	Arachnida	Acari	NA	0	0	0	0	728	0	0	0	0	0	0	0	0	0	0	0	0	0	0	0	0	0	0	0	0	0	0	0	0	0	0	0	0	0	0	0	0	0	0	0	0
ab9a883f28716acb9332869b9e0a115c	FALSE	Eukaryota	Opisthokonta	Holozoa	Metazoa (Animalia)	Arachnida	Acari	D_10__Haemaphysalis punctata	0	0	0	0	0	0	0	0	0	0	0	0	0	0	0	0	0	0	0	0	0	0	0	0	0	0	0	0	0	0	0	0	0	0	0	0	0	0	0	0	0
a9ad5d6aabf8d95ca8979dd4672e76c9	FALSE	Eukaryota	Opisthokonta	Nucletmycea	Fungi	Roussoellaceae	D_10__Roussoella	D_11__Pleosporales sp. KF074	0	0	0	0	0	0	0	0	0	0	0	0	0	0	0	0	0	0	0	0	0	0	0	0	0	0	0	0	0	0	0	0	0	0	0	0	0	0	0	0	0
32280a16e545e7d4af896a8f90d88856	FALSE	Eukaryota	Opisthokonta	Nucletmycea	Fungi	NA	NA	NA	0	0	0	0	0	0	0	0	0	0	0	0	0	0	0	0	0	0	0	0	0	0	0	0	0	0	0	0	0	0	0	0	0	0	0	0	0	0	0	0	0
f6ecf9848c5c1355c17b4d2ddfb08fde	FALSE	Unassigned	NA	NA	NA	NA	NA	NA	0	8	0	0	0	0	0	0	0	0	0	0	0	0	0	0	0	0	37	0	0	0	0	0	0	0	0	0	0	0	0	0	0	0	0	0	312	0	0	0	0
d2a02cb9a7c672679c276918f4fb791e	FALSE	Eukaryota	Opisthokonta	Holozoa	Metazoa (Animalia)	Arachnida	Acari	NA	0	0	205	0	309	224	142	0	0	0	0	0	0	0	0	0	0	0	0	0	0	0	0	0	0	0	0	0	0	0	0	0	0	0	0	0	0	0	0	0	0
0d3cc79f91568110fb55469f3585dd26	FALSE	Eukaryota	Opisthokonta	Nucletmycea	Fungi	Pleosporales	Didymosphaeriaceae	D_10__fungal sp. L18 KJO-2011	0	0	0	0	0	0	0	0	0	0	0	0	0	0	0	0	0	0	0	0	0	0	0	0	0	0	0	0	0	0	0	0	0	0	0	0	0	0	0	0	0
82e4048f034b2ef3df466024cf0c8950	FALSE	Eukaryota	Opisthokonta	Nucletmycea	Fungi	Didymellaceae	D_10__Didymella	D_11__uncultured eukaryote	0	0	0	0	0	0	0	0	0	0	0	0	0	0	0	0	0	0	0	0	0	0	0	0	0	0	0	0	0	0	0	0	0	0	0	0	0	0	0	0	0
7df22640edc91ff21126e75a59031f51	FALSE	Unassigned	NA	NA	NA	NA	NA	NA	0	0	0	0	0	0	0	0	0	0	0	11	0	0	0	0	0	0	0	0	0	0	0	0	0	0	0	0	139	0	0	0	0	0	0	0	0	0	0	0	0
28189af6f3a0c2d3eefd0bb24e4dc9a3	FALSE	Eukaryota	Opisthokonta	Holozoa	Metazoa (Animalia)	Arachnida	Acari	NA	0	0	0	0	0	0	0	0	0	0	0	0	0	0	38	0	0	0	0	0	0	0	0	0	0	0	0	0	0	0	0	179	0	0	0	0	0	0	0	0	0
2dfeceff8ef13bc28a1ba939957847a3	FALSE	Eukaryota	Opisthokonta	Holozoa	Metazoa (Animalia)	Arachnida	Acari	NA	0	0	0	0	0	0	0	0	0	276	301	211	365	0	0	0	0	0	0	0	0	0	0	0	0	0	0	0	0	0	0	0	0	0	0	0	0	0	0	0	0
8e07a00c591a07859f2112dd393d105c	FALSE	Unassigned	NA	NA	NA	NA	NA	NA	0	0	0	0	0	0	0	0	0	0	0	18	0	0	0	0	0	0	0	0	0	0	0	0	0	47	0	73	90	0	0	0	0	0	0	0	0	0	0	0	0
fbdd0b5072675702d5c17119fe58e395	FALSE	Eukaryota	Opisthokonta	Holozoa	Metazoa (Animalia)	Arachnida	Acari	D_10__Haemaphysalis punctata	0	0	0	0	0	0	0	0	0	0	0	0	0	0	0	0	0	0	0	0	0	0	0	0	0	0	0	0	0	0	0	0	0	0	0	0	0	0	0	0	0
427268a8a1e94b4f6532e369c254c57e	FALSE	Eukaryota	Opisthokonta	Holozoa	Metazoa (Animalia)	Arachnida	Acari	D_10__Ixodes persulcatus (taiga tick)	350	0	0	0	0	0	0	0	0	0	0	0	0	0	0	0	0	291	0	0	0	0	0	0	0	0	0	0	0	0	0	0	0	0	0	0	0	0	0	0	0
77b2c878e727753c2e94a3663fdc76fa	FALSE	Eukaryota	Opisthokonta	Holozoa	Metazoa (Animalia)	Arachnida	Acari	D_10__Ixodes persulcatus (taiga tick)	0	168	0	0	0	0	0	0	0	0	0	0	0	0	0	0	196	0	114	0	0	0	0	0	0	0	0	0	0	0	0	0	81	121	0	0	32	0	0	0	0
954b67eec1994e620b8154598f8635a8	FALSE	Eukaryota	Opisthokonta	Nucletmycea	Fungi	Herpotrichiellaceae	NA	NA	0	0	0	0	0	0	0	0	0	0	0	0	0	0	0	0	0	0	0	0	0	0	0	0	0	0	0	0	0	0	0	0	0	0	0	0	0	0	0	0	0
def3b8707798ed093065cc1d2bd94b9a	FALSE	Eukaryota	Opisthokonta	Holozoa	Metazoa (Animalia)	Arachnida	Acari	NA	0	0	0	0	0	0	0	0	0	0	0	0	0	0	0	0	0	0	197	0	0	0	0	0	0	0	0	0	0	0	0	0	0	0	0	0	267	0	0	0	0
15d72096aa1c1363cb758bae0d0850cf	FALSE	Unassigned	NA	NA	NA	NA	NA	NA	0	0	0	0	0	0	0	0	0	0	0	0	0	0	0	0	0	0	0	0	0	0	0	0	0	0	0	0	56	140	0	0	0	0	0	0	0	0	0	0	0
5e7964fc68f2c60bbb4ba16386637f09	FALSE	Eukaryota	Opisthokonta	Nucletmycea	Fungi	Herpotrichiellaceae	NA	NA	0	0	0	0	0	0	0	0	0	0	0	0	0	0	0	0	0	0	0	0	0	0	0	0	0	0	0	0	0	0	0	0	0	0	0	0	0	0	0	0	0
fb7f0b90b6f468f97a60c07e80b22ae9	FALSE	Unassigned	NA	NA	NA	NA	NA	NA	0	0	0	0	0	0	0	0	83	0	0	0	0	0	0	0	0	0	0	0	0	0	0	0	0	155	0	0	0	0	0	0	0	0	0	0	0	0	0	0	0
42d9d2286aefe86f2da91d6f113c37e6	FALSE	Unassigned	NA	NA	NA	NA	NA	NA	0	0	0	0	0	0	0	0	0	0	2	0	0	0	0	0	0	0	0	0	0	0	0	0	0	3	102	0	36	0	0	0	0	0	0	0	0	0	0	0	0
54c78e91f9b4887418ab7432991ef160	FALSE	Eukaryota	Opisthokonta	Holozoa	Metazoa (Animalia)	Arachnida	Acari	D_10__Ixodes persulcatus (taiga tick)	0	0	0	0	0	0	0	0	0	0	0	0	0	0	0	0	0	0	0	0	0	0	0	0	0	0	0	0	0	0	0	0	0	0	0	0	0	0	0	0	0
9a8a556267d2afa878f8d46d20b9d7a3	FALSE	Eukaryota	Opisthokonta	Holozoa	Metazoa (Animalia)	Arachnida	Acari	D_10__Ixodes persulcatus (taiga tick)	0	0	0	0	0	0	0	0	0	0	0	0	0	0	0	0	0	0	0	0	0	0	0	0	0	0	0	0	0	0	0	0	0	0	0	0	0	0	0	0	0
bc84b38b2c127b61c86c65ebefd30708	FALSE	Unassigned	NA	NA	NA	NA	NA	NA	0	11	0	0	0	0	0	0	0	0	0	0	0	0	0	0	0	0	65	0	0	0	0	0	0	0	0	0	0	0	0	0	0	0	0	0	315	0	0	0	0
7bcabd6739806d077330749aea7c6a1b	FALSE	Unassigned	NA	NA	NA	NA	NA	NA	0	0	0	0	0	0	0	0	0	0	0	0	0	0	0	0	0	0	0	0	0	0	0	0	0	181	0	0	0	0	0	0	0	0	0	0	0	0	0	0	0
c745d7269e9d3540ea324c5e99caee3c	FALSE	Eukaryota	Opisthokonta	Holozoa	Metazoa (Animalia)	Arachnida	Acari	NA	137	0	0	0	0	0	0	0	0	0	0	0	0	0	79	116	0	131	0	0	0	0	0	0	0	0	0	0	0	0	0	81	91	0	0	21	0	0	0	0	0
adcd146f21e2418d6423775ef18c53e3	FALSE	Unassigned	NA	NA	NA	NA	NA	NA	0	0	0	0	0	0	0	0	0	0	0	0	0	0	0	0	0	0	0	0	0	0	0	0	0	0	0	0	0	0	0	35	0	0	0	0	0	0	0	0	0
333cd29621093132000ef70233173a02	FALSE	Eukaryota	Opisthokonta	Nucletmycea	Fungi	Aspergillaceae	D_10__Aspergillus	NA	0	0	0	0	0	0	0	0	0	0	0	0	0	0	0	0	0	0	0	0	0	0	0	0	0	0	0	0	0	0	0	0	0	0	0	0	0	0	0	0	0
fde69a84353598ea59ab6f142b828742	FALSE	Bacteria	NA	NA	NA	NA	NA	NA	0	0	0	0	0	0	0	0	0	0	0	0	0	0	0	0	0	0	0	0	0	0	0	0	0	0	0	0	0	0	279	0	0	0	0	0	0	0	0	0	0
b64ca7d7539fdcc76bd749c8cc84f0ef	FALSE	Unassigned	NA	NA	NA	NA	NA	NA	0	0	0	0	0	0	0	0	0	0	0	0	0	105	0	0	0	0	0	0	0	0	0	0	0	0	0	0	0	0	154	0	0	0	0	0	0	0	0	0	0
da1d5abe3fe1a2485d45ee6fc08611c3	FALSE	Bacteria	NA	NA	NA	NA	NA	NA	0	0	0	0	13	0	0	0	0	0	0	0	0	0	0	0	0	0	0	25	0	47	0	0	0	0	0	0	0	0	0	0	0	0	0	0	0	23	0	161	0
917490d6a90f94bd2f15c74fdc4d26bf	FALSE	Bacteria	Proteobacteria	Alphaproteobacteria	Rickettsiales	Mitochondria	uncultured bacterium	uncultured bacterium	0	0	0	0	0	0	0	0	0	0	0	0	0	0	0	0	0	0	55	0	0	0	0	0	0	0	0	0	0	0	0	0	0	0	0	0	324	0	0	0	0
62e6328c11903a0459bfa07c47e16f30	FALSE	Unassigned	NA	NA	NA	NA	NA	NA	0	0	0	13	0	0	0	0	0	0	0	0	0	0	0	0	0	0	0	0	148	0	0	0	0	0	0	0	0	0	0	0	0	0	0	0	0	0	150	0	0
6a42cb0dc4fd881baeee15dcd70b20c5	FALSE	Eukaryota	Opisthokonta	Holozoa	Metazoa (Animalia)	Arachnida	Acari	NA	0	0	0	0	0	0	0	0	0	0	0	0	0	0	22	0	0	0	0	0	0	0	0	0	0	0	0	0	0	0	0	145	0	0	0	0	0	0	0	0	0
42e0ac88070a9501f9e43241e5d4cc9b	FALSE	Eukaryota	Opisthokonta	Holozoa	Metazoa (Animalia)	Arachnida	Acari	D_10__Ixodes persulcatus (taiga tick)	0	0	0	0	0	0	0	0	0	0	0	0	0	0	0	0	334	0	0	0	0	0	0	0	0	0	0	0	0	0	0	0	0	231	0	0	0	0	0	0	0
93f7da24af54212e6c580bae967261c1	FALSE	Unassigned	NA	NA	NA	NA	NA	NA	0	0	0	0	0	0	0	0	0	0	0	0	0	0	0	0	0	0	0	0	0	0	0	0	0	0	160	0	0	0	0	0	0	0	0	0	0	0	0	0	0
50f9bcc7bdb2dfd1a40a7df47bf54749	FALSE	Eukaryota	Opisthokonta	Nucletmycea	Fungi	NA	NA	NA	0	0	0	0	0	0	0	0	0	0	0	0	0	0	0	0	0	0	0	0	0	0	0	0	0	0	0	0	0	0	0	0	0	0	0	0	0	0	0	0	0
570aa5c8d32442efa6d888c835749176	FALSE	Eukaryota	Opisthokonta	Holozoa	Metazoa (Animalia)	Arachnida	Acari	NA	0	0	0	0	0	0	0	0	0	0	473	0	0	0	0	0	0	0	0	0	0	0	0	0	0	0	0	121	0	0	0	0	0	0	0	0	0	0	0	0	0
3e9319005bb422f06b57ad6dd10f2c10	FALSE	Unassigned	NA	NA	NA	NA	NA	NA	0	0	0	0	0	0	42	0	0	0	0	0	0	0	0	0	0	0	0	149	0	0	0	46	0	0	0	0	0	0	0	0	0	0	0	0	0	44	0	0	0
cd7920162378c31a71c4bb6352867314	FALSE	Unassigned	NA	NA	NA	NA	NA	NA	0	0	0	0	0	0	0	0	0	0	0	14	0	0	0	0	0	0	0	0	0	0	0	0	0	31	0	50	71	0	0	0	0	0	0	0	0	0	0	0	0
6becb43fc8e86ccfc1bdece3df1c524c	FALSE	Eukaryota	Opisthokonta	Nucletmycea	Fungi	Herpotrichiellaceae	NA	NA	0	0	0	0	0	0	0	0	0	0	0	0	0	0	0	0	0	0	0	0	0	0	0	0	0	0	0	0	0	0	0	0	0	0	0	0	0	0	0	0	0
33af1d23c6f2bf6c13963a93893fea00	FALSE	Unassigned	NA	NA	NA	NA	NA	NA	0	0	0	0	0	0	0	0	0	0	0	0	0	0	0	0	0	0	0	0	0	0	0	0	0	0	0	76	0	0	0	0	0	0	0	0	0	0	0	0	0
a528994c2e47808f963dab1cc924d507	FALSE	Eukaryota	Opisthokonta	Holozoa	Metazoa (Animalia)	Arachnida	Acari	NA	0	0	0	0	0	0	0	0	0	0	368	0	434	0	0	0	0	0	0	0	0	0	0	0	0	0	0	0	0	0	0	0	0	0	0	0	0	0	0	0	0
51f3b79ea44859d2ad6fed449a180c91	FALSE	Eukaryota	Opisthokonta	Holozoa	Metazoa (Animalia)	Arachnida	Acari	NA	0	0	0	0	0	0	0	0	0	0	0	0	0	0	0	0	0	0	0	0	0	0	205	0	0	0	0	0	0	0	0	0	0	0	0	0	0	0	0	0	195
93db75d4c6654da628e95699c33a56d3	FALSE	Eukaryota	Opisthokonta	Holozoa	Metazoa (Animalia)	Arachnida	Acari	NA	0	0	0	0	0	0	0	0	0	0	0	0	0	0	18	0	0	0	0	0	0	0	0	0	0	0	0	0	0	0	0	135	0	0	0	0	0	0	0	0	0
0b5bd042dc241b74393d5d9b2c476083	FALSE	Eukaryota	Opisthokonta	Holozoa	Metazoa (Animalia)	Arachnida	Acari	NA	0	73	0	0	0	0	0	0	0	0	0	0	0	0	0	0	0	0	0	0	0	0	0	0	0	0	0	0	0	0	0	0	0	0	0	0	567	0	0	0	0
b41353266d802aafa203a87f2dd87299	FALSE	Unassigned	NA	NA	NA	NA	NA	NA	0	0	0	0	0	0	0	0	0	0	0	0	0	0	0	0	0	0	5	0	0	0	0	0	0	0	0	0	0	0	0	0	0	0	0	0	46	0	0	0	0
4473aa0c9c121538f368db5b4d1e2dc6	FALSE	Eukaryota	Opisthokonta	Nucletmycea	Fungi	NA	NA	NA	0	0	0	0	0	0	0	0	0	0	0	0	0	0	0	0	0	0	0	0	0	0	0	0	0	0	0	0	0	0	0	0	0	0	0	0	0	0	0	0	0
d5b6937c0af80062935993d251cf5a5b	FALSE	Unassigned	NA	NA	NA	NA	NA	NA	0	0	0	0	0	0	0	0	0	0	0	0	16	0	0	0	0	0	0	0	0	0	0	0	0	92	0	0	0	59	0	0	0	0	0	0	0	0	0	0	0
82f58237fd9a756294809ec6be1631ad	FALSE	Eukaryota	NA	NA	NA	NA	NA	NA	0	0	0	0	0	0	0	0	0	0	0	0	0	0	0	0	0	0	0	94	0	34	8	0	0	0	0	0	0	0	0	0	0	0	0	0	0	118	0	82	33
ced46737f3d2d74f47571139667cf62c	FALSE	Eukaryota	NA	NA	NA	NA	NA	NA	0	0	0	5	0	0	0	0	0	0	0	0	0	0	0	0	0	0	0	0	125	0	0	0	0	0	0	0	0	0	0	0	0	0	0	0	0	0	256	0	0
c5b6b2dffb3c6a6f1fe496cd314cb035	FALSE	Unassigned	NA	NA	NA	NA	NA	NA	0	0	0	0	0	0	0	0	0	0	0	0	0	0	0	0	0	0	0	0	0	0	0	0	0	0	68	0	59	0	0	0	0	0	0	0	0	0	0	0	0
7c34a9491d57e2cba626ba37e404aa46	FALSE	Unassigned	NA	NA	NA	NA	NA	NA	0	0	0	0	0	0	0	0	0	0	0	0	28	0	0	0	0	0	0	0	0	0	0	0	0	0	0	0	0	194	0	0	0	0	0	0	0	0	0	0	0
524b116590f9db1da98eb00f03ae213b	FALSE	Eukaryota	Opisthokonta	Holozoa	Metazoa (Animalia)	Arachnida	Acari	NA	0	0	0	0	0	0	0	0	0	0	667	0	0	0	0	0	0	0	0	0	0	0	0	0	0	0	0	102	0	0	0	0	0	0	0	0	0	0	0	0	0
a83aaf55432f5347e90470e225ead93b	FALSE	Eukaryota	Opisthokonta	Holozoa	Metazoa (Animalia)	Arachnida	Acari	NA	0	0	0	0	0	0	0	0	97	123	133	105	136	0	0	0	0	0	0	0	0	0	0	0	0	11	17	13	18	32	0	0	0	0	0	0	0	0	0	0	0
03672a49e1f6d6b6696d64c719cbe2af	FALSE	Unassigned	NA	NA	NA	NA	NA	NA	0	0	0	0	0	0	0	0	0	0	0	0	0	0	0	0	0	0	0	0	0	0	0	0	0	45	0	0	0	114	0	0	0	0	0	0	0	0	0	0	0
a80645757c0ce95c9f4dbe7be7dcc04a	FALSE	Eukaryota	Opisthokonta	Nucletmycea	Fungi	Bulleribasidiaceae	D_10__Vishniacozyma	NA	0	0	0	0	0	0	0	0	0	0	0	0	0	303	0	0	0	0	0	0	0	0	0	0	0	0	0	0	0	0	239	0	0	0	0	0	0	0	0	0	0
34457ecceb625b3eaa51c2ab4605dbbb	FALSE	Eukaryota	Opisthokonta	Nucletmycea	Fungi	Cladosporiaceae	D_10__Cladosporium	D_11__Cladosporium sp. IS547	0	0	0	0	0	0	0	0	0	0	0	0	0	0	0	0	0	0	0	0	0	0	0	0	0	0	0	0	0	0	0	0	0	0	0	0	0	0	0	0	0
b6943d4d64e66deaf0a7e62384a1ca0f	FALSE	Eukaryota	Opisthokonta	Holozoa	Metazoa (Animalia)	Arachnida	Acari	NA	0	0	0	0	0	0	0	0	0	0	0	0	0	0	47	0	0	0	0	0	0	0	0	0	0	0	0	0	0	0	0	156	0	0	0	0	0	0	0	0	0
25f12f8cf3b14a4e254a6c875413917b	FALSE	Unassigned	NA	NA	NA	NA	NA	NA	0	0	0	0	0	0	0	0	0	0	0	0	0	0	0	0	0	0	0	0	0	0	0	0	0	0	76	0	62	0	0	0	0	0	0	0	0	0	0	0	0
1d2a8bdfae4b1e0d9f5ca0d2af2ad93a	FALSE	Eukaryota	Opisthokonta	Nucletmycea	Fungi	Herpotrichiellaceae	NA	NA	0	0	0	0	0	0	0	0	0	0	0	0	0	0	0	0	0	0	0	0	0	0	0	0	0	0	0	0	0	0	0	0	0	0	0	0	0	0	0	0	0
6f0ff05c7ac3359c23eaf58231c0a96e	FALSE	Eukaryota	Opisthokonta	Holozoa	Metazoa (Animalia)	Arachnida	Acari	D_10__Ixodes persulcatus (taiga tick)	0	0	0	0	0	0	0	0	0	0	0	0	0	0	0	0	0	0	0	0	0	0	0	0	0	0	0	0	0	0	0	0	394	0	0	0	0	0	0	0	0
4bf3e22ea5eb0ed653e80fc0e921c73f	FALSE	Unassigned	NA	NA	NA	NA	NA	NA	0	0	0	0	0	0	0	0	0	0	0	0	0	0	0	0	0	0	0	0	0	0	0	0	0	0	217	0	0	0	0	0	0	0	0	0	0	0	0	0	0
48027cab800d08003ca92b995dc2833a	FALSE	Eukaryota	Opisthokonta	Holozoa	Metazoa (Animalia)	Arachnida	Acari	D_10__Ixodes persulcatus (taiga tick)	0	0	0	0	0	0	0	0	0	0	0	0	0	0	0	0	0	0	0	0	0	0	0	0	0	0	0	0	0	0	0	0	0	347	0	0	0	0	0	0	0
6f0ba145ad985b7f834dfd4f36344f91	FALSE	Eukaryota	Opisthokonta	Holozoa	Metazoa (Animalia)	Arachnida	Acari	D_10__Ixodes persulcatus (taiga tick)	0	0	0	0	0	0	0	0	0	0	0	0	0	0	0	0	0	0	0	0	0	0	0	0	0	0	0	0	0	0	0	0	0	0	0	0	0	0	0	0	0
cb08c48744c6c4da4de939b3857798ed	FALSE	Unassigned	NA	NA	NA	NA	NA	NA	0	0	23	0	25	0	0	0	0	0	0	0	0	0	0	0	0	0	0	121	0	51	0	0	0	0	0	0	0	0	0	0	0	0	0	0	0	46	0	84	0
ff81384d1353a4f82eee4459ce1dd235	FALSE	Eukaryota	Opisthokonta	Holozoa	Metazoa (Animalia)	Arachnida	Acari	NA	0	0	0	0	0	0	0	0	0	0	0	0	0	0	0	0	0	0	0	0	0	0	0	0	0	0	0	0	0	0	0	0	0	0	0	0	0	0	0	0	0
416081ed84a941243a352fb96880e762	FALSE	Unassigned	NA	NA	NA	NA	NA	NA	0	17	0	0	0	0	0	0	0	0	0	0	0	0	0	0	0	0	63	0	0	0	0	0	0	0	0	0	0	0	0	0	0	0	0	0	208	0	0	0	0
52c27380a6859fd31f92c5760b83019f	FALSE	Eukaryota	Opisthokonta	Nucletmycea	Fungi	Herpotrichiellaceae	NA	NA	0	0	0	0	0	0	0	0	0	0	0	0	0	0	0	0	0	0	0	0	0	0	0	0	0	0	0	0	0	0	0	0	0	0	0	0	0	0	0	0	0
1fc985b2e13b184b7802e2474a75d39f	FALSE	Eukaryota	Opisthokonta	Holozoa	Metazoa (Animalia)	Arachnida	Acari	NA	0	0	0	0	0	0	0	0	0	0	0	0	0	0	0	0	0	0	0	0	0	0	256	0	0	0	0	0	0	0	0	0	0	0	0	0	0	0	0	0	0
41b7d28ea40ee1724f2a96f68a01af23	FALSE	Eukaryota	Opisthokonta	Holozoa	Metazoa (Animalia)	Arachnida	Acari	NA	258	0	0	0	0	0	0	0	0	0	0	0	0	0	0	0	0	210	0	0	0	0	0	0	0	0	0	0	0	0	0	0	0	0	0	39	0	0	0	0	0
aaf9a7c1a961035bf36f9432191564a7	FALSE	Eukaryota	Opisthokonta	Nucletmycea	Fungi	Pleosporales	NA	NA	0	0	0	0	0	0	0	0	0	0	0	0	0	0	0	0	0	0	0	0	0	0	0	0	0	0	0	0	0	0	0	0	0	0	0	0	0	0	0	0	0
ebe3d0755e57d816eb088738332af089	FALSE	Eukaryota	Opisthokonta	Holozoa	Metazoa (Animalia)	Arachnida	Acari	D_10__Ixodes persulcatus (taiga tick)	217	0	0	0	0	0	0	0	0	0	0	0	0	0	0	0	0	205	0	0	0	0	0	0	0	0	0	0	0	0	0	0	0	0	0	50	0	0	0	0	0
0d6f69195775aa3b9c13e8925b7e4105	FALSE	Bacteria	NA	NA	NA	NA	NA	NA	0	0	0	0	0	0	0	0	0	0	0	0	0	0	0	0	0	0	0	0	67	0	0	0	0	0	0	0	0	0	0	0	0	0	0	0	0	0	151	0	0
5078b573bfd50dfffa3cd46901576b47	FALSE	Eukaryota	Opisthokonta	Holozoa	Metazoa (Animalia)	Arachnida	Acari	NA	0	0	0	0	0	0	0	0	0	0	0	0	0	0	47	28	172	0	0	0	0	0	0	0	0	0	0	0	0	0	0	94	17	92	0	0	0	0	0	0	0
59818158ec0c6061e031989b57d3d11a	FALSE	Unassigned	NA	NA	NA	NA	NA	NA	0	0	0	3	0	0	0	0	0	0	0	0	0	0	0	0	0	0	0	0	79	0	0	0	0	0	0	0	0	0	0	0	0	0	0	0	0	0	137	0	0
d1d98187685e03e609860cb1624aa9d4	FALSE	Bacteria	Proteobacteria	Alphaproteobacteria	Rickettsiales	Mitochondria	uncultured bacterium	uncultured bacterium	0	0	0	0	0	0	0	0	10	23	0	0	0	0	0	0	0	0	0	0	0	0	0	0	0	80	126	0	0	0	0	0	0	0	0	0	0	0	0	0	0
79c1fe7720589776ed425db61af91798	FALSE	Unassigned	NA	NA	NA	NA	NA	NA	0	0	0	0	0	0	0	0	0	0	0	0	8	0	0	0	0	0	0	0	0	0	0	0	0	0	0	0	0	98	0	0	0	0	0	0	0	0	0	0	0
a91900491313ce320515503e451c7c85	FALSE	Eukaryota	Opisthokonta	Holozoa	Metazoa (Animalia)	Arachnida	Acari	NA	0	0	0	0	0	0	0	753	0	0	0	0	0	0	0	0	0	0	0	0	0	0	0	0	0	0	0	0	0	0	0	0	0	0	0	0	0	0	0	0	0
dbf6e62a7327a5a6047dcd9a117887f3	FALSE	Eukaryota	Opisthokonta	Nucletmycea	Fungi	Didymellaceae	D_10__Didymella	D_11__uncultured eukaryote	0	0	0	0	0	0	0	0	0	0	0	0	0	0	0	0	0	0	0	0	0	0	0	0	0	0	0	0	0	0	0	0	0	0	0	0	0	0	0	0	0
ae2521cdf2bc97a248019c1ba8f59dc4	FALSE	Eukaryota	Opisthokonta	Nucletmycea	Fungi	Didymellaceae	D_10__Didymella	D_11__uncultured eukaryote	0	0	0	0	0	0	0	0	0	0	0	0	0	0	0	0	0	0	0	0	0	0	0	0	0	0	0	0	0	0	0	0	0	0	0	0	0	0	0	0	0
7606972d228c274d60b4381a51d892e3	FALSE	Eukaryota	Opisthokonta	Holozoa	Metazoa (Animalia)	Arachnida	Acari	NA	0	0	315	0	204	227	0	0	0	0	0	0	0	0	0	0	0	0	0	0	0	0	0	0	0	0	0	0	0	0	0	0	0	0	0	0	0	0	0	0	0
f00990061c4071e3f5097d18a7698ebf	FALSE	Unassigned	NA	NA	NA	NA	NA	NA	0	0	0	0	0	0	0	0	0	0	32	0	0	0	0	0	0	0	0	0	0	0	0	0	0	0	0	144	0	0	0	0	0	0	0	0	0	0	0	0	0
6a70298344b6bd3849cb5bf63538aef9	FALSE	Unassigned	NA	NA	NA	NA	NA	NA	0	0	0	0	0	0	0	0	0	0	0	0	0	0	0	0	0	0	0	0	0	0	0	0	0	15	13	0	14	0	0	0	0	0	0	0	0	0	0	0	0
7c04b03e39263010731a98f22986d92b	FALSE	Unassigned	NA	NA	NA	NA	NA	NA	0	0	0	0	0	0	0	0	0	0	0	0	0	0	0	0	0	0	0	0	0	0	0	0	0	58	0	0	29	0	0	0	0	0	0	0	0	0	0	0	0
cb0e46c3868ee5cf3e85185e4ffb62d2	FALSE	Unassigned	NA	NA	NA	NA	NA	NA	0	0	0	0	0	0	0	0	0	0	34	0	0	0	0	0	0	0	0	0	0	0	0	0	0	0	0	230	0	0	0	0	0	0	0	0	0	0	0	0	0
36c2ad280dae6100656605bc184eeee5	FALSE	Eukaryota	Opisthokonta	Holozoa	Metazoa (Animalia)	Arachnida	Acari	D_10__Ixodes persulcatus (taiga tick)	0	0	0	0	0	0	0	0	0	0	0	0	0	0	37	0	0	0	0	0	0	0	0	0	0	0	0	0	0	0	0	165	0	0	0	0	0	0	0	0	0
b059e3697ba8ba72a97ee9ccf5692220	FALSE	Unassigned	NA	NA	NA	NA	NA	NA	0	0	0	0	0	0	0	0	0	0	0	0	0	0	0	0	0	0	0	0	0	21	0	34	0	0	0	0	0	0	0	0	0	0	0	0	0	100	0	0	51
f8cf8a4aee0e450ec19c3257b6210b05	FALSE	Unassigned	NA	NA	NA	NA	NA	NA	0	0	0	0	0	0	0	0	0	9	0	0	0	0	0	0	0	0	0	0	0	0	0	0	0	45	83	0	0	0	0	0	0	0	0	0	0	0	0	0	0
02b868aa143b18e767ac9a39f9409878	FALSE	Bacteria	Proteobacteria	Alphaproteobacteria	Rickettsiales	Mitochondria	uncultured bacterium	uncultured bacterium	0	0	0	0	0	0	0	0	0	0	0	0	0	0	0	0	0	0	0	47	0	28	0	43	0	0	0	0	0	0	0	0	0	0	0	0	0	54	0	136	0
562a735f618cefd0d4c036e4d1364afa	FALSE	Eukaryota	Opisthokonta	Holozoa	Metazoa (Animalia)	Arachnida	Acari	NA	0	0	0	0	0	0	0	0	0	266	0	0	0	0	0	0	0	0	0	0	0	0	0	0	0	0	0	0	0	0	0	0	0	0	0	0	0	0	0	0	0
32a06164958f7071ea0d7d884f7b5f79	FALSE	Eukaryota	Opisthokonta	Holozoa	Metazoa (Animalia)	Arachnida	Acari	NA	0	0	0	224	0	0	0	0	0	0	0	0	0	0	0	0	0	0	0	0	105	0	0	0	0	0	0	0	0	0	0	0	0	0	0	0	0	0	114	0	0
a4e549107190a2efe313da660427bb6c	FALSE	Unassigned	NA	NA	NA	NA	NA	NA	0	0	0	0	0	0	0	0	0	0	0	0	0	0	0	0	0	26	0	0	0	0	0	0	0	0	0	0	0	0	0	0	0	0	0	149	0	0	0	0	0
19d3500d24fa368acf57d0d67e4f49df	FALSE	Eukaryota	Opisthokonta	Nucletmycea	Fungi	Aspergillaceae	NA	NA	0	0	0	0	0	0	0	0	0	0	0	0	0	0	0	0	0	0	0	0	0	0	0	0	0	0	0	0	0	0	0	0	0	0	0	0	0	0	0	0	0
663f280a5b80fda97fa3ebdd7dd33cc9	FALSE	Eukaryota	SAR	Alveolata	Ciliophora	Platyophryida	Sorogena	Platyophryides sp. MD-2014	0	0	0	0	0	0	0	0	0	0	0	0	0	0	0	0	0	0	0	0	0	0	0	0	0	0	0	0	0	0	0	0	0	0	0	0	0	0	0	0	0
7c42aca29baa729c03acba5094f48289	FALSE	Unassigned	NA	NA	NA	NA	NA	NA	0	0	0	0	0	0	0	3	0	0	0	0	0	0	0	0	0	0	0	0	0	0	0	0	30	0	0	0	0	0	0	0	0	0	0	0	0	0	0	0	0
540e4a628c4e27ff54056d1d5353d4b7	FALSE	Eukaryota	Opisthokonta	Holozoa	Metazoa (Animalia)	Arachnida	Acari	D_10__Ixodes persulcatus (taiga tick)	0	0	0	0	0	0	0	0	0	0	0	0	0	0	0	0	0	86	74	0	0	0	0	0	0	0	0	0	0	0	0	0	69	0	0	18	33	0	0	0	0
cd07ebfaf768b4026cdfa8ae8a304a4c	FALSE	Unassigned	NA	NA	NA	NA	NA	NA	0	0	0	0	0	0	0	0	0	0	0	0	0	0	0	0	15	0	0	0	0	0	0	0	0	0	0	0	0	0	0	0	0	81	0	0	0	0	0	0	0
7b54a88ffee57a7b505789f96c9a91dc	FALSE	Eukaryota	NA	NA	NA	NA	NA	NA	0	0	16	0	13	38	0	0	0	0	0	0	0	0	0	0	0	0	0	39	0	16	67	0	0	0	0	0	0	0	0	0	0	0	0	0	0	0	0	0	35
c79912f5d1c7c0e96eb42a2e12ee6864	FALSE	Eukaryota	Opisthokonta	Holozoa	Metazoa (Animalia)	Arachnida	Acari	NA	0	0	0	0	0	0	0	0	0	0	0	0	0	0	0	0	0	0	0	0	0	0	0	0	0	0	0	71	0	205	0	0	0	0	0	0	0	0	0	0	0
911f9bd00281c8a3b8a8d1f74add195d	FALSE	Unassigned	NA	NA	NA	NA	NA	NA	0	0	0	0	0	0	0	0	0	0	0	0	0	0	0	0	0	0	0	12	0	0	3	34	0	0	0	0	0	0	0	0	0	0	0	0	0	40	0	76	45
289030d16198c35e2faaf399463b0b63	FALSE	Eukaryota	Opisthokonta	Nucletmycea	Fungi	Sordariomycetes	uncultured	Kionochaeta sp. MK-100	0	0	0	0	0	0	0	0	0	0	0	0	0	0	0	0	0	0	0	0	0	0	0	0	0	0	0	0	0	0	0	0	0	0	0	0	0	0	0	0	0
db72732db1579d4ee345a18f3e929d34	FALSE	Unassigned	NA	NA	NA	NA	NA	NA	0	0	0	0	0	0	0	0	8	0	0	0	0	0	0	0	0	0	0	0	0	0	0	0	0	52	42	0	0	0	0	0	0	0	0	0	0	0	0	0	0
a6b65980e89de2bc54a4ee2095c2dc24	FALSE	Eukaryota	Opisthokonta	Nucletmycea	Fungi	Herpotrichiellaceae	NA	NA	0	0	0	0	0	0	0	0	0	0	0	0	0	0	0	0	0	0	0	0	0	0	0	0	0	0	0	0	0	0	0	0	0	0	0	0	0	0	0	0	0
eed4219e50e0418a1c47b3fdfd8d3aa8	FALSE	Unassigned	NA	NA	NA	NA	NA	NA	0	0	0	0	0	0	0	0	0	11	0	0	0	0	0	0	0	0	0	0	0	0	0	0	0	0	115	0	0	0	0	0	0	0	0	0	0	0	0	0	0
d307e7f23a5f2431533a0363fd1a45c6	FALSE	Unassigned	NA	NA	NA	NA	NA	NA	0	0	0	0	0	0	0	0	0	0	0	0	0	0	0	0	0	0	0	0	0	0	0	0	0	35	0	0	0	60	0	0	0	0	0	0	0	0	0	0	0
b7a31a51c44c370340aa4a8966a7d6ed	FALSE	Eukaryota	Opisthokonta	Nucletmycea	Fungi	NA	NA	NA	0	0	0	0	0	0	0	0	0	0	0	0	0	0	0	0	0	0	0	0	0	0	0	0	0	0	0	0	0	0	0	0	0	0	0	0	0	0	0	0	0
565284ab54aac9a11593c7b59f133a7e	FALSE	Eukaryota	Opisthokonta	Holozoa	Metazoa (Animalia)	Arachnida	Acari	NA	0	0	0	0	0	0	0	0	0	0	0	0	0	0	0	0	165	0	0	0	0	0	0	0	0	0	0	0	0	0	0	0	0	144	0	0	0	0	0	0	0
97b9bfa933836fe533998220e2077daa	FALSE	Unassigned	NA	NA	NA	NA	NA	NA	0	0	0	0	0	0	0	0	0	0	0	0	0	0	0	0	0	0	0	0	0	0	0	0	0	0	17	0	25	82	0	0	0	0	0	0	0	0	0	0	0
470b07f53e194f6932c08dd0a10e98af	FALSE	Eukaryota	Opisthokonta	Holozoa	Metazoa (Animalia)	Arachnida	Acari	D_10__Haemaphysalis punctata	0	0	0	0	0	0	0	0	0	0	0	0	0	0	0	0	0	0	0	0	0	0	0	0	0	0	0	0	0	0	0	0	0	0	0	0	0	0	0	0	0
30b005248db7cba7d31e7d7bf3d04e0b	FALSE	Unassigned	NA	NA	NA	NA	NA	NA	0	0	0	0	0	0	0	0	0	0	0	0	0	0	0	0	0	0	0	0	0	0	0	0	0	0	0	0	0	136	0	0	0	0	0	0	0	0	0	0	0
61da2e8fc3267ec54a07e3681340b071	FALSE	Unassigned	NA	NA	NA	NA	NA	NA	0	0	0	0	0	0	0	0	0	0	6	0	0	0	0	0	0	0	0	0	0	0	0	0	0	0	0	89	0	43	0	0	0	0	0	0	0	0	0	0	0
b78d1b5814cfad8fb8edf6f7a9a7e338	FALSE	Unassigned	NA	NA	NA	NA	NA	NA	0	0	0	0	0	0	0	0	0	0	21	0	0	0	0	0	0	0	0	0	0	0	0	0	0	0	0	109	0	0	0	0	0	0	0	0	0	0	0	0	0
58997fbec61d7ba8f5f9b4314467f3de	FALSE	Unassigned	NA	NA	NA	NA	NA	NA	0	0	0	0	0	0	0	0	0	0	56	0	0	0	0	0	0	0	0	0	0	0	0	0	0	0	0	51	47	0	0	0	0	0	0	0	0	0	0	0	0
5fb970745c1c7dd9d6a13fa37abe0e35	FALSE	Unassigned	NA	NA	NA	NA	NA	NA	0	0	0	0	0	0	0	0	15	0	0	0	0	0	0	0	0	0	0	0	0	0	0	0	0	73	0	0	0	0	0	0	0	0	0	0	0	0	0	0	0
58ec006dbe6aa61dbe21c5aa66edc30b	FALSE	Unassigned	NA	NA	NA	NA	NA	NA	0	0	0	0	0	0	0	0	0	0	0	0	0	0	0	0	0	0	0	0	0	0	0	0	0	0	94	0	71	0	0	0	0	0	0	0	0	0	0	0	0
6954b2a23b7e765cad2278cf5b0c81a4	FALSE	Unassigned	NA	NA	NA	NA	NA	NA	0	0	0	0	0	0	0	17	0	0	0	0	0	0	0	0	0	0	0	0	0	0	0	0	102	0	0	0	0	0	0	0	0	0	0	0	0	0	0	0	0
bca46466389f119bd46a2e624b4c8be9	FALSE	Unassigned	NA	NA	NA	NA	NA	NA	0	0	26	0	0	11	0	0	0	0	0	0	0	0	0	0	0	0	0	141	0	0	31	0	0	0	0	0	0	0	0	0	0	0	0	0	0	66	0	0	50
14aa3a82ce4e52cfb5c9cfd447062aaf	FALSE	Unassigned	NA	NA	NA	NA	NA	NA	0	0	0	0	0	0	0	0	11	45	0	0	0	0	0	0	0	0	0	0	0	0	0	0	0	51	88	0	0	0	0	0	0	0	0	0	0	0	0	0	0
400c18d86ca73c2205cbfce67d49646d	FALSE	Unassigned	NA	NA	NA	NA	NA	NA	4	0	0	0	0	0	0	0	0	0	0	0	0	0	0	0	0	11	10	0	0	0	0	0	0	0	0	0	0	0	0	0	12	0	0	0	50	0	0	0	0
cd15ec452aa4c16058e71aae43f1c8c8	FALSE	Eukaryota	Opisthokonta	Holozoa	Metazoa (Animalia)	Arachnida	Acari	NA	0	0	0	0	0	0	0	0	0	0	0	0	0	0	0	0	0	0	0	0	0	0	0	0	0	0	0	0	0	0	0	0	0	0	0	0	0	0	0	0	0
c7d12a565c656c5221922c7681c9092d	FALSE	Eukaryota	Opisthokonta	Holozoa	Metazoa (Animalia)	Arachnida	Acari	D_10__Ixodes persulcatus (taiga tick)	0	192	0	0	0	0	0	0	0	0	0	0	0	0	0	0	0	0	124	0	0	0	0	0	0	0	0	0	0	0	0	0	0	0	0	0	38	0	0	0	0
766fab1b51428a505bed9779148b9a68	FALSE	Eukaryota	Opisthokonta	Holozoa	Metazoa (Animalia)	Arachnida	Acari	NA	0	0	111	0	72	44	33	0	0	0	0	0	0	0	0	0	0	0	0	44	0	31	23	7	0	0	0	0	0	0	0	0	0	0	0	0	0	14	0	31	0
abf1e785d242750219e31ac6726db244	FALSE	Unassigned	NA	NA	NA	NA	NA	NA	0	0	0	0	0	0	0	0	0	0	0	0	0	0	0	0	10	0	0	0	0	0	0	0	0	0	0	0	0	0	0	0	0	44	0	0	0	0	0	0	0
d047b5660d2fa7a9a873cecbd00105dc	FALSE	Unassigned	NA	NA	NA	NA	NA	NA	0	0	0	0	0	0	0	0	0	0	0	0	11	0	0	0	0	0	0	0	0	0	0	0	0	0	0	0	53	55	0	0	0	0	0	0	0	0	0	0	0
b9b5dba3914b89760df969f10b8eb41f	FALSE	Eukaryota	Opisthokonta	Holozoa	Metazoa (Animalia)	Arachnida	Acari	NA	0	0	0	0	0	0	0	0	0	0	0	0	0	0	0	0	0	0	0	0	0	0	0	0	0	0	0	0	0	0	0	0	0	0	0	0	0	0	0	0	0
57ea9ff16193d6f792d308e8c928da15	FALSE	Eukaryota	Opisthokonta	Holozoa	Metazoa (Animalia)	Arachnida	Acari	NA	0	0	0	216	0	0	0	0	0	0	0	0	0	0	0	0	0	0	0	0	84	0	0	0	0	0	0	0	0	0	0	0	0	0	0	0	0	0	73	0	0
73d1d594cb87aa31b284a9bf5509c69b	FALSE	Eukaryota	Opisthokonta	Holozoa	Metazoa (Animalia)	Arachnida	Acari	NA	0	0	0	0	0	0	0	0	0	0	244	0	299	0	0	0	0	0	0	0	0	0	0	0	0	0	0	0	0	0	0	0	0	0	0	0	0	0	0	0	0
3ae5609048ccc492278bb319ba276351	FALSE	Eukaryota	Opisthokonta	Holozoa	Metazoa (Animalia)	Arachnida	Acari	NA	0	0	0	0	320	0	0	0	0	0	0	0	0	0	0	0	0	0	0	0	0	0	0	0	0	0	0	0	0	0	0	0	0	0	0	0	0	0	0	0	0
ce8ddd0564032e5cc5cb63fcb30aa216	FALSE	Unassigned	NA	NA	NA	NA	NA	NA	0	0	0	0	0	0	0	0	0	0	21	0	0	0	0	0	0	0	0	0	0	0	0	0	0	61	0	0	0	0	0	0	0	0	0	0	0	0	0	0	0
54438c88d6cdfa0683d6c997e0a1cb45	FALSE	Bacteria	Proteobacteria	Alphaproteobacteria	Rickettsiales	Mitochondria	uncultured bacterium	uncultured bacterium	0	0	0	0	0	0	0	0	0	0	0	0	0	0	0	0	0	0	0	0	0	0	0	0	0	0	0	105	0	0	0	0	0	0	0	0	0	0	0	0	0
b0414b73d6a36d54e63c0316f1bb3fa3	FALSE	Bacteria	Proteobacteria	Alphaproteobacteria	Rickettsiales	Mitochondria	uncultured bacterium	uncultured bacterium	0	0	0	0	0	0	0	0	0	0	0	0	0	0	0	5	18	43	0	0	0	0	0	0	0	0	0	0	0	0	0	8	28	29	0	42	0	0	0	0	0
ad4e3b8d905cb4acad850177ffecdd4e	FALSE	Eukaryota	NA	NA	NA	NA	NA	NA	0	0	0	0	0	0	0	0	0	0	0	0	0	0	0	0	0	0	0	0	0	0	0	0	0	0	70	0	6	8	0	0	0	0	0	0	0	0	0	0	0
2c1351aed3545b60da0929d71ce78619	FALSE	Eukaryota	Opisthokonta	Holozoa	Metazoa (Animalia)	Arachnida	Acari	NA	0	0	0	162	0	0	0	0	0	0	0	0	0	0	0	0	0	0	0	0	66	0	0	0	0	0	0	0	0	0	0	0	0	0	0	0	0	0	68	0	0
4988cbd7d44dfa4bc0614ceb0fa7ed2c	FALSE	Eukaryota	SAR	Alveolata	Apicomplexa	Eugregarinorida	Gregarina	Gregarina caledia	0	0	0	0	0	0	0	0	0	0	0	0	0	0	0	0	0	0	0	0	0	0	0	0	82	0	0	0	0	0	0	0	0	0	0	0	0	0	0	0	0
7b4a8d79d742c9f120a3931ad14c8af2	FALSE	Unassigned	NA	NA	NA	NA	NA	NA	0	0	0	0	0	0	0	0	0	0	0	0	0	0	0	0	0	0	0	0	0	0	0	0	0	0	0	0	75	0	0	0	0	0	0	0	0	0	0	0	0
231662852a9dbed8af1135f256f7a49a	FALSE	Eukaryota	Opisthokonta	Holozoa	Metazoa (Animalia)	Arachnida	Acari	NA	0	0	0	0	0	0	0	0	0	0	0	0	0	0	0	0	140	0	0	0	0	0	0	0	0	0	0	0	0	0	0	0	0	115	0	0	0	0	0	0	0
784926451764420645c0ef4d8c4d9ff5	FALSE	Eukaryota	Opisthokonta	Nucletmycea	Fungi	NA	NA	NA	11	0	0	0	0	0	0	0	0	0	0	0	0	67	0	0	0	37	0	0	0	0	0	0	0	0	0	0	0	0	55	0	0	0	0	36	0	0	0	0	0
b882b1860bfba6e0dab7c0b5e549ebfa	FALSE	Unassigned	NA	NA	NA	NA	NA	NA	0	0	0	0	0	0	0	0	0	0	0	0	5	0	0	0	0	0	0	0	0	0	0	0	0	48	0	0	0	21	0	0	0	0	0	0	0	0	0	0	0
eac5daa1cbdf92d6e9f812c1a66ef7e1	FALSE	Unassigned	NA	NA	NA	NA	NA	NA	0	0	3	0	0	0	0	0	0	0	0	0	0	0	0	0	0	0	0	6	0	4	0	0	0	0	0	0	0	0	0	0	0	0	0	0	0	23	0	40	0
7d81777a1b1989ca2aad9d6a2fa927b7	FALSE	Unassigned	NA	NA	NA	NA	NA	NA	0	0	0	0	0	0	0	0	0	0	0	0	0	0	0	17	0	0	0	0	0	0	0	0	0	0	0	0	0	0	0	0	35	0	0	0	0	0	0	0	0
ac0436810b8d0ca8c0571041bc704a04	FALSE	Eukaryota	NA	NA	NA	NA	NA	NA	0	0	0	0	0	0	0	0	0	0	0	0	0	0	0	6	0	0	0	0	0	0	0	0	0	0	0	0	0	0	0	0	19	33	0	0	0	0	0	0	0
94da55e1fab5c01fc5b974aa6e94ffa9	FALSE	Eukaryota	Opisthokonta	Holozoa	Metazoa (Animalia)	Arachnida	Acari	NA	0	0	0	0	0	0	0	0	0	0	0	0	0	0	0	160	0	0	0	0	0	0	0	0	0	0	0	0	0	0	0	0	112	0	0	0	0	0	0	0	0
2d0e2aa9ae722d558d4d3c01aa03c1b1	FALSE	Eukaryota	SAR	Alveolata	Ciliophora	Colpodida	Colpoda	NA	0	0	0	0	0	0	0	0	0	0	0	0	0	0	0	0	0	0	0	0	0	0	0	0	0	0	0	0	0	0	0	0	0	0	0	0	0	0	0	0	0
81238adc6f642eb8a684f631b83b40c2	FALSE	Unassigned	NA	NA	NA	NA	NA	NA	0	0	0	0	0	0	0	0	0	0	0	0	0	74	0	0	0	0	0	0	0	0	0	0	0	0	0	0	0	0	89	0	0	0	0	0	0	0	0	0	0
da4189389968d7dffb5b53c155174f11	FALSE	Eukaryota	Opisthokonta	Nucletmycea	Fungi	Didymellaceae	D_10__Didymella	D_11__uncultured eukaryote	0	0	0	0	0	0	0	0	0	0	0	0	0	0	0	0	0	0	0	0	0	0	0	0	0	0	0	0	0	0	0	0	0	0	0	0	0	0	0	0	0
26f674f1b236e668b4da4b80840aa5d7	FALSE	Bacteria	Proteobacteria	Alphaproteobacteria	Rickettsiales	Mitochondria	uncultured bacterium	uncultured bacterium	0	0	18	0	0	0	6	0	0	0	0	0	0	0	0	0	0	0	0	50	0	42	0	14	0	0	0	0	0	0	0	0	0	0	0	0	0	22	0	28	0
ed623a0327c66bd14e7218d941f1302c	FALSE	Eukaryota	Opisthokonta	Holozoa	Metazoa (Animalia)	Arachnida	Acari	NA	0	0	0	0	0	0	0	0	0	0	186	0	268	0	0	0	0	0	0	0	0	0	0	0	0	0	0	0	0	0	0	0	0	0	0	0	0	0	0	0	0
2edec87d2ef2cbdbf70dacbcd59971cf	FALSE	Unassigned	NA	NA	NA	NA	NA	NA	0	0	0	0	0	0	0	0	0	11	0	0	0	0	0	0	0	0	0	0	0	0	0	0	0	0	62	0	13	0	0	0	0	0	0	0	0	0	0	0	0
d322115d08d98cc1f6eb260287e8f007	FALSE	Eukaryota	Opisthokonta	Holozoa	Metazoa (Animalia)	Arachnida	Acari	NA	0	0	0	0	0	0	0	0	0	0	509	0	0	0	0	0	0	0	0	0	0	0	0	0	0	0	0	0	0	0	0	0	0	0	0	0	0	0	0	0	0
dc1c8759f0b4c540d82a0cb5ba7ca15f	FALSE	Unassigned	NA	NA	NA	NA	NA	NA	0	0	0	0	0	0	0	0	0	0	0	0	0	0	0	0	0	0	0	0	0	0	0	0	0	44	0	0	0	0	0	0	0	0	0	0	0	0	0	0	0
7832a16a0d005406e923911522d3e98f	FALSE	Unassigned	NA	NA	NA	NA	NA	NA	0	0	0	0	0	0	0	0	0	0	0	0	0	0	0	0	0	0	0	0	0	0	0	0	0	0	0	0	0	48	0	0	0	0	0	0	0	0	0	0	0
50c6ac0e39c77c02767809da0d1db876	FALSE	Eukaryota	Opisthokonta	Nucletmycea	Fungi	Nectriaceae	D_10__Fusarium	NA	0	0	0	0	0	0	0	0	0	0	0	0	0	0	0	0	0	0	0	0	0	0	0	0	0	0	0	0	0	0	0	0	0	0	0	0	0	0	0	0	0
bde4b60c093476f5889b17f73d5e8a1f	FALSE	Bacteria	NA	NA	NA	NA	NA	NA	0	0	0	0	0	0	0	0	0	0	0	0	0	0	0	0	37	0	0	0	0	0	0	0	0	0	0	0	0	0	0	0	0	95	0	0	0	0	0	0	0
39cdc4a6c879dbe37eaf146c433fee05	FALSE	Eukaryota	Opisthokonta	Holozoa	Metazoa (Animalia)	Arachnida	Acari	NA	0	125	0	0	0	0	0	0	0	0	0	0	0	0	57	0	0	0	82	0	0	0	0	0	0	0	0	0	0	0	0	0	0	0	0	0	15	0	0	0	0
76d60499cef712c492a18f9126199eb3	FALSE	Eukaryota	Opisthokonta	Holozoa	Metazoa (Animalia)	Arachnida	Acari	D_10__Ixodes persulcatus (taiga tick)	0	0	0	0	0	0	0	0	0	0	0	0	0	0	0	0	0	0	0	0	0	0	0	0	0	0	0	0	0	0	0	0	0	242	0	0	0	0	0	0	0
092251eefcbe8125454e20de68e59b0f	FALSE	Unassigned	NA	NA	NA	NA	NA	NA	0	0	0	0	0	0	0	0	0	28	0	0	0	0	0	0	0	0	0	0	0	0	0	0	0	30	39	0	0	0	0	0	0	0	0	0	0	0	0	0	0
beb960b203ec75e63986a8cc6269fe5e	FALSE	Unassigned	NA	NA	NA	NA	NA	NA	0	0	0	0	0	0	0	0	0	0	0	0	0	0	0	0	0	0	0	61	0	0	0	0	0	0	0	0	0	0	0	0	0	0	0	0	0	88	0	54	0
ec5c3997f32b327274ddbe841e175089	FALSE	Eukaryota	Opisthokonta	Nucletmycea	Fungi	Herpotrichiellaceae	NA	NA	0	0	0	0	0	0	0	0	0	0	0	0	0	0	0	0	0	0	0	0	0	0	0	0	0	0	0	0	0	0	0	0	0	0	0	0	0	0	0	0	0
0c51bfaa230ea6497d658dafa4563720	FALSE	Eukaryota	Opisthokonta	Holozoa	Metazoa (Animalia)	Arachnida	Acari	NA	0	0	79	0	79	71	92	0	0	0	0	0	0	0	0	0	0	0	0	33	0	0	35	0	0	0	0	0	0	0	0	0	0	0	0	0	0	0	0	0	0
93c794a1dbc19734c2e7626d524e4ce3	FALSE	Eukaryota	Opisthokonta	Nucletmycea	Fungi	NA	NA	NA	0	0	0	0	0	0	0	0	0	0	0	0	0	0	0	0	0	0	0	0	0	0	0	0	0	0	0	0	0	0	0	0	0	0	0	0	0	0	0	0	0
6b1fde9f046f57461a44c303fb175f3f	FALSE	Unassigned	NA	NA	NA	NA	NA	NA	0	0	0	0	0	0	0	0	0	0	0	0	0	0	0	0	22	0	0	0	0	0	0	0	0	0	0	0	0	0	0	0	0	76	0	0	0	0	0	0	0
b8a453f82b4128d1d3964b832a9eff5b	FALSE	Unassigned	NA	NA	NA	NA	NA	NA	0	0	13	0	0	17	0	0	0	0	0	0	0	0	0	0	0	0	0	36	0	15	37	0	0	0	0	0	0	0	0	0	0	0	0	0	0	0	0	6	0
db942a930a924e0099abb479b0b54d32	FALSE	Eukaryota	Opisthokonta	Holozoa	Metazoa (Animalia)	Arachnida	Acari	NA	0	0	0	0	0	0	0	0	0	0	217	0	84	0	0	0	0	0	0	0	0	0	0	0	0	0	0	0	0	0	0	0	0	0	0	0	0	0	0	0	0
57257260403ffe070394b6b92cd3c2b6	FALSE	Eukaryota	Opisthokonta	Nucletmycea	Fungi	Herpotrichiellaceae	NA	NA	0	0	0	0	0	0	0	0	0	0	0	0	0	165	0	0	0	0	0	0	0	0	0	0	0	0	0	0	0	0	112	0	0	0	0	0	0	0	0	0	0
2fb019822a415a3ad9c65694a214f6d8	FALSE	Eukaryota	Opisthokonta	Holozoa	Metazoa (Animalia)	Arachnida	Acari	NA	124	0	0	0	0	0	0	0	0	0	0	0	0	0	0	0	0	129	0	0	0	0	0	0	0	0	0	0	0	0	0	0	0	0	0	20	0	0	0	0	0
78aabc2f528ec28c47dbb73f4ec0fe20	FALSE	Unassigned	NA	NA	NA	NA	NA	NA	0	0	0	0	0	0	0	0	0	0	0	0	0	0	0	0	0	0	0	0	0	0	0	0	0	0	13	0	0	0	0	0	0	0	0	0	0	0	0	0	0
bf4e2989d5897e89b9df93d2539ca05a	FALSE	Unassigned	NA	NA	NA	NA	NA	NA	0	0	0	0	0	0	0	0	0	0	0	0	0	0	0	0	20	0	0	0	0	0	0	0	0	0	0	0	0	0	0	0	0	51	0	0	0	0	0	0	0
d99645f47305e720b7d9adda28b50a71	FALSE	Unassigned	NA	NA	NA	NA	NA	NA	0	0	0	0	0	0	0	0	0	0	0	0	0	0	0	0	0	0	0	0	0	0	0	0	0	0	0	50	0	48	0	0	0	0	0	0	0	0	0	0	0
d099c52b19694215e157d0c230ac8a6f	FALSE	Unassigned	NA	NA	NA	NA	NA	NA	6	0	0	0	0	0	0	0	0	0	0	0	0	0	0	0	8	0	0	0	0	0	0	0	0	0	0	0	0	0	0	0	0	16	0	49	0	0	0	0	0
bdfcc5f0da70470337e7ac54e79266b8	FALSE	Unassigned	NA	NA	NA	NA	NA	NA	0	0	0	19	0	0	0	0	0	0	0	0	0	0	0	0	0	0	0	0	79	0	0	0	0	0	0	0	0	0	0	0	0	0	0	0	0	0	36	0	0
c3a1ea183ab7136412bf8c112dbcaffd	FALSE	Eukaryota	Opisthokonta	Holozoa	Metazoa (Animalia)	Arachnida	Acari	D_10__Haemaphysalis punctata	0	0	0	0	0	0	0	0	0	0	0	0	0	0	0	0	0	0	0	0	0	0	0	0	0	0	0	0	0	0	0	0	0	0	0	0	0	0	0	0	0
e420f8b5643d31033cdb89cf4dd41fb3	FALSE	Eukaryota	Opisthokonta	Nucletmycea	Fungi	Herpotrichiellaceae	D_10__Cladophialophora	D_11__Cladophialophora mycetomatis	0	0	0	0	0	0	0	0	0	0	0	0	0	0	0	0	0	0	0	0	0	0	0	0	0	0	0	0	0	0	0	0	0	0	0	0	0	0	0	0	0
f6aba72397bc643a1a80f53ed8d001ea	FALSE	Unassigned	NA	NA	NA	NA	NA	NA	0	0	0	0	0	0	0	0	0	13	0	0	0	0	0	0	0	0	0	0	0	0	0	0	0	0	66	0	0	0	0	0	0	0	0	0	0	0	0	0	0
1e7cde96bcc79047783742516ff85161	FALSE	Eukaryota	Archaeplastida	Chloroplastida	Charophyta	D_10__Solanales	D_11__Capsicum	NA	0	0	0	0	0	0	0	0	0	0	0	0	0	0	0	0	0	0	0	0	0	0	0	0	0	34	0	0	0	110	0	0	0	0	0	0	0	0	0	0	0
4b192f102032888d5e34c6fca8717cdb	FALSE	Unassigned	NA	NA	NA	NA	NA	NA	0	0	0	0	0	0	0	0	0	0	0	0	0	0	0	0	0	0	0	0	0	0	0	0	0	0	0	0	12	0	0	0	0	0	0	0	0	0	0	0	0
4ad421bbdb341316eb3f7d059cbf8679	FALSE	Eukaryota	Opisthokonta	Holozoa	Metazoa (Animalia)	Arachnida	Acari	NA	0	88	0	0	0	0	0	0	0	0	0	0	0	0	34	0	0	0	81	0	0	0	0	0	0	0	0	0	0	0	0	52	0	0	0	0	0	0	0	0	0
222bd5af1fa9274d3030cd47ec1e8d63	FALSE	Unassigned	NA	NA	NA	NA	NA	NA	0	0	0	0	0	0	0	0	0	0	0	0	0	0	0	0	0	0	0	0	0	0	0	0	0	0	0	48	0	44	0	0	0	0	0	0	0	0	0	0	0
d5cd9b3ad774db7288c46eed6eeb98d9	FALSE	Unassigned	NA	NA	NA	NA	NA	NA	0	0	0	0	0	0	0	0	0	0	0	0	0	0	0	0	0	0	0	0	0	0	13	0	0	0	0	0	0	0	0	0	0	0	0	0	0	27	0	0	0
8214836af37f4b6159ce460d0e801cc1	FALSE	Unassigned	NA	NA	NA	NA	NA	NA	0	0	0	0	0	0	0	0	0	0	0	0	0	0	0	0	14	0	0	0	0	0	0	0	0	0	0	0	0	0	0	0	0	25	0	0	0	0	0	0	0
83eeb8fe4721556c842081068a6b1309	FALSE	Eukaryota	Opisthokonta	Nucletmycea	Fungi	Didymellaceae	D_10__Didymella	D_11__uncultured eukaryote	0	0	0	0	0	0	0	0	0	0	0	0	0	0	0	0	0	0	0	0	0	0	0	0	0	0	0	0	0	0	0	0	0	0	0	0	0	0	0	0	0
83b5b7520097d7902ac12b1b53e64622	FALSE	Eukaryota	Opisthokonta	Holozoa	Metazoa (Animalia)	Arachnida	Acari	D_10__Ixodes persulcatus (taiga tick)	0	0	0	0	0	0	0	0	0	0	0	0	0	0	0	0	171	0	0	0	0	0	0	0	0	0	0	0	0	0	0	0	0	120	0	0	0	0	0	0	0
fe5940f35aae73f9afcaddf54d940e15	FALSE	Unassigned	NA	NA	NA	NA	NA	NA	0	0	0	0	0	0	0	0	0	0	0	0	0	0	0	0	0	0	0	0	0	0	0	0	0	0	0	0	0	0	0	0	0	20	0	0	0	0	0	0	0
b675f5d81c4407c53e54d81bdfab8895	FALSE	Unassigned	NA	NA	NA	NA	NA	NA	0	0	0	0	0	0	0	0	0	0	0	0	0	0	0	0	0	0	0	0	0	0	0	0	0	57	0	0	0	0	0	0	0	0	0	0	0	0	0	0	0
6927d8925699120174877840d726813c	FALSE	Unassigned	NA	NA	NA	NA	NA	NA	0	0	0	0	0	0	0	0	22	0	0	0	0	0	0	0	0	0	0	0	0	0	0	0	0	185	0	0	0	0	0	0	0	0	0	0	0	0	0	0	0
c2038693edb643a5ec92ab859c9859e0	FALSE	Unassigned	NA	NA	NA	NA	NA	NA	0	0	0	0	0	0	0	0	0	0	0	0	0	0	0	0	0	0	0	0	0	0	0	0	0	0	0	0	38	0	0	0	0	0	0	0	0	0	0	0	0
409f9e974a7be5333dc12585aef052c7	FALSE	Unassigned	NA	NA	NA	NA	NA	NA	0	0	0	0	0	0	0	0	0	0	0	0	0	0	0	0	0	0	0	0	0	23	0	0	0	0	0	0	0	0	0	0	0	0	0	0	0	0	0	104	0
9a939d9d8bf904af1ee8203338f8f159	FALSE	Unassigned	NA	NA	NA	NA	NA	NA	0	0	0	0	0	7	0	0	0	0	0	0	0	0	0	0	0	0	0	0	0	0	57	0	0	0	0	0	0	0	0	0	0	0	0	0	0	0	0	0	139
37a7829b8d564c93e3fc0d14170b5d02	FALSE	Unassigned	NA	NA	NA	NA	NA	NA	0	0	0	0	0	0	0	0	0	0	0	0	0	0	0	0	0	0	0	43	0	0	15	0	0	0	0	0	0	0	0	0	0	0	0	0	0	66	0	18	15
a5c91168dfb087b09061d0e4a47a455d	FALSE	Unassigned	NA	NA	NA	NA	NA	NA	0	0	0	0	0	0	0	0	0	0	0	0	0	0	0	0	0	0	0	0	0	0	0	0	0	0	53	0	0	0	0	0	0	0	0	0	0	0	0	0	0
5d8a0b512fbc7cad4d7179ba106350db	FALSE	Bacteria	NA	NA	NA	NA	NA	NA	0	0	0	0	0	0	0	0	0	0	0	0	0	0	0	0	0	0	0	0	0	0	0	0	0	0	0	0	0	0	0	0	0	0	0	0	0	0	0	0	0
9fb1354e5a906c1e82aae78897cd40d9	FALSE	Bacteria	Proteobacteria	NA	NA	NA	NA	NA	0	0	0	0	0	0	0	0	0	9	7	0	0	0	0	0	0	0	0	0	0	0	0	0	0	0	10	81	0	0	0	0	0	0	0	0	0	0	0	0	0
0cdbdc88fa7ce69a174cea8f3fc0d036	FALSE	Unassigned	NA	NA	NA	NA	NA	NA	18	0	0	0	0	0	0	0	0	0	0	0	0	0	0	0	0	60	0	0	0	0	0	0	0	0	0	0	0	0	0	0	0	0	0	126	0	0	0	0	0
32bd0625afe9cb52f58a1be44ae6e73c	FALSE	Eukaryota	Opisthokonta	Holozoa	Metazoa (Animalia)	Arachnida	Acari	D_10__Ixodes persulcatus (taiga tick)	0	0	0	0	0	0	0	0	0	0	0	0	0	0	0	129	0	0	0	0	0	0	0	0	0	0	0	0	0	0	0	0	120	0	0	0	0	0	0	0	0
b3612c3c365098616348044a27f546a6	FALSE	Unassigned	NA	NA	NA	NA	NA	NA	0	0	0	0	0	0	0	0	0	0	0	0	0	0	2	0	0	0	0	0	0	0	0	0	0	0	0	0	0	0	0	0	0	0	0	36	0	0	0	0	0
b6a471ff23b3d2b613e8131ea5a8d98d	FALSE	Unassigned	NA	NA	NA	NA	NA	NA	8	0	0	0	0	0	0	0	0	0	0	0	0	0	0	0	0	37	0	0	0	0	0	0	0	0	0	0	0	0	0	0	0	0	0	170	0	0	0	0	0
590716c91144abf4789258e4d8ec8ae6	FALSE	Unassigned	NA	NA	NA	NA	NA	NA	0	0	0	0	0	0	0	0	0	0	0	0	0	0	0	0	0	6	6	0	0	0	0	0	0	0	0	0	0	0	0	0	0	0	0	0	41	0	0	0	0
a344eb14374caa4e9dcd3655e869214d	FALSE	Unassigned	NA	NA	NA	NA	NA	NA	0	0	0	0	7	0	0	0	0	0	0	0	0	0	0	0	0	0	0	0	0	20	0	0	0	0	0	0	0	0	0	0	0	0	0	0	0	0	0	96	0
bd65b1d192484dff9e4f44fc4a873803	FALSE	Unassigned	NA	NA	NA	NA	NA	NA	0	0	0	0	0	0	0	0	0	0	0	0	0	0	0	0	0	0	16	0	0	0	0	0	0	0	0	0	0	0	0	0	0	0	0	0	62	0	0	0	0
1d1b2adfbd6ada74f49aee0dfbbdbada	FALSE	Eukaryota	Opisthokonta	Nucletmycea	Fungi	NA	NA	NA	0	0	0	0	0	0	0	0	0	0	0	0	0	0	0	0	0	0	0	0	0	0	0	0	0	0	0	0	0	0	0	0	0	0	0	0	0	0	0	0	0
9881b8c920b77cfc7f7deef18346ee4e	FALSE	Unassigned	NA	NA	NA	NA	NA	NA	0	0	0	0	0	0	0	0	0	0	0	0	0	0	0	0	0	0	0	0	0	0	0	0	0	0	0	0	53	23	0	0	0	0	0	0	0	0	0	0	0
92d47932b6a3e392c3465e5588328973	FALSE	Unassigned	NA	NA	NA	NA	NA	NA	0	0	0	0	14	0	0	0	0	0	0	0	0	0	0	0	0	0	0	0	0	34	0	22	0	0	0	0	0	0	0	0	0	0	0	0	0	0	0	22	5
f8a3264c315daf06c7a4e993503a7bf6	FALSE	Unassigned	NA	NA	NA	NA	NA	NA	0	0	0	0	0	0	0	0	0	0	0	0	0	0	0	0	0	0	0	0	0	0	0	0	0	0	59	0	0	0	0	0	0	0	0	0	0	0	0	0	0
6535f622493df6162c2ade956e7c9c14	FALSE	Eukaryota	Opisthokonta	Nucletmycea	Fungi	NA	NA	NA	0	0	0	0	0	0	0	0	0	0	0	0	0	0	0	0	0	0	0	0	0	0	0	0	0	0	0	0	0	0	0	0	0	0	0	0	0	0	0	0	0
b6e8018bccaca7cb82125c5c925a2919	FALSE	Unassigned	NA	NA	NA	NA	NA	NA	0	0	0	0	0	0	0	0	0	0	0	0	0	0	0	0	0	0	0	0	0	31	48	0	0	0	0	0	0	0	0	0	0	0	0	0	0	0	0	27	30
be89576cec2705c7fe467e9399c24e00	FALSE	Eukaryota	Opisthokonta	Nucletmycea	Fungi	NA	NA	NA	0	0	0	0	0	0	0	0	0	0	0	0	0	0	0	0	0	0	0	0	0	0	0	0	0	0	0	0	0	0	0	0	0	0	0	0	0	0	0	0	0
94e820ff36b77c8eb026d82ca21b9428	FALSE	Eukaryota	NA	NA	NA	NA	NA	NA	0	0	0	0	0	0	0	0	0	0	0	0	0	0	0	0	0	0	0	0	0	0	0	0	0	0	0	0	0	0	0	0	0	0	0	0	0	0	0	0	0
a6719fc9321893c56bd92a76d551ce6c	FALSE	Unassigned	NA	NA	NA	NA	NA	NA	0	0	0	0	0	0	0	0	4	0	0	0	0	0	0	0	0	0	0	0	0	0	0	0	0	0	0	65	8	0	0	0	0	0	0	0	0	0	0	0	0
fa25a4f2d2a9985e7d4fa70eb2c9fda8	FALSE	Unassigned	NA	NA	NA	NA	NA	NA	0	0	0	0	0	0	0	0	0	0	0	16	0	0	0	0	0	0	0	0	0	0	0	0	0	0	0	0	59	0	0	0	0	0	0	0	0	0	0	0	0
3feb6a39cd3ce14056cff904b17fe019	FALSE	Unassigned	NA	NA	NA	NA	NA	NA	0	0	0	0	0	0	0	0	0	0	0	0	0	0	0	0	0	0	0	0	0	0	0	0	0	0	0	108	0	0	0	0	0	0	0	0	0	0	0	0	0
31e188a63f85f66e0908f4e599f33506	FALSE	Unassigned	NA	NA	NA	NA	NA	NA	0	0	0	0	0	0	0	0	0	0	0	0	0	0	0	0	0	0	0	0	0	0	0	0	0	0	0	0	0	0	0	0	0	0	0	0	0	0	0	0	0
274f946eb0b29e860ea4f1b8ecdd937b	FALSE	Unassigned	NA	NA	NA	NA	NA	NA	0	0	0	0	0	0	0	0	0	0	0	0	0	0	0	0	0	0	0	0	0	0	0	0	0	0	0	0	0	27	0	0	0	0	0	0	0	0	0	0	0
d70efadea8aaae864b58469147c9caca	FALSE	Eukaryota	Opisthokonta	Holozoa	Metazoa (Animalia)	Arachnida	Acari	D_10__Ixodes persulcatus (taiga tick)	0	0	0	0	0	0	0	0	0	0	0	0	0	0	0	0	0	0	0	0	0	0	0	0	0	0	0	0	0	0	0	0	0	0	0	0	0	0	0	0	0
3dc2a38fbdca94f8ccb693662659f240	FALSE	Unassigned	NA	NA	NA	NA	NA	NA	0	0	0	5	0	0	0	0	0	0	0	0	0	0	0	0	0	0	0	0	37	0	0	0	0	0	0	0	0	0	0	0	0	0	0	0	0	0	87	0	0
5c0a5afa7e70b385835c566c8550c921	FALSE	Eukaryota	Opisthokonta	Holozoa	Metazoa (Animalia)	Arachnida	Acari	NA	139	0	0	0	0	0	0	0	0	0	0	0	0	0	0	0	0	97	0	0	0	0	0	0	0	0	0	0	0	0	0	0	0	0	0	0	0	0	0	0	0
653f3b3d5b10507d1a5866221d17554a	FALSE	Unassigned	NA	NA	NA	NA	NA	NA	6	0	0	0	0	0	0	0	0	0	0	0	0	0	0	0	0	0	6	0	0	0	0	0	0	0	0	0	0	0	0	0	0	0	0	49	44	0	0	0	0
029f29093c6b92d8b1c498a2bfc28dde	FALSE	Bacteria	Proteobacteria	Alphaproteobacteria	Rickettsiales	Mitochondria	uncultured bacterium	uncultured bacterium	0	0	0	0	0	0	0	0	0	0	0	0	43	0	0	0	0	0	0	0	0	0	0	0	0	0	0	0	0	93	0	0	0	0	0	0	0	0	0	0	0
ec05b3480368fb64d0110e97452b02b6	FALSE	Unassigned	NA	NA	NA	NA	NA	NA	0	0	0	0	0	0	0	0	0	0	0	0	0	0	0	0	0	0	0	0	33	0	0	0	0	0	0	0	0	0	0	0	0	0	0	0	0	0	91	0	0
9928085bc632e62274dc7839a48d6c83	FALSE	Unassigned	NA	NA	NA	NA	NA	NA	0	0	0	0	0	0	0	0	0	0	0	0	0	0	0	0	0	0	0	0	51	0	0	0	0	0	0	0	0	0	0	0	0	0	0	0	0	0	124	0	0
6759377203122b806c3fdede00cc7000	FALSE	Eukaryota	Opisthokonta	Holozoa	Metazoa (Animalia)	Arachnida	Acari	D_10__Ixodes persulcatus (taiga tick)	123	0	0	0	0	0	0	0	0	0	0	0	0	0	0	0	0	81	0	0	0	0	0	0	0	0	0	0	0	0	0	0	0	0	0	0	0	0	0	0	0
3721e3da2d660f94c2af8d37953ea697	FALSE	Bacteria	NA	NA	NA	NA	NA	NA	0	0	0	0	0	0	0	0	0	0	0	0	0	0	0	0	0	0	0	45	0	0	0	0	0	0	0	0	0	0	0	0	0	0	0	0	0	94	0	0	72
4e67d1a6dc2f8a56358ff8a9a223ba33	FALSE	Unassigned	NA	NA	NA	NA	NA	NA	0	0	0	0	0	0	0	0	0	0	0	0	0	0	0	0	0	0	0	0	0	0	0	102	0	0	0	0	0	0	0	0	0	0	0	0	0	0	0	0	0
132e628bd2fdf9fce7488af5521bd6f8	FALSE	Unassigned	NA	NA	NA	NA	NA	NA	0	0	0	0	0	0	0	0	0	0	0	0	16	0	0	0	0	0	0	0	0	0	0	0	0	0	0	0	0	33	0	0	0	0	0	0	0	0	0	0	0
e46ed2e28563ac25292221d2304b8260	FALSE	Eukaryota	Opisthokonta	Holozoa	Metazoa (Animalia)	Arachnida	Acari	D_10__Haemaphysalis punctata	0	0	0	0	0	0	0	0	0	0	0	0	0	0	0	0	0	0	0	0	0	0	0	0	0	0	0	0	0	0	0	0	0	0	0	0	0	0	0	0	0
1610027c0f440e4147e17f5b511daf7d	FALSE	Eukaryota	Opisthokonta	Holozoa	Metazoa (Animalia)	Arachnida	Acari	NA	0	0	0	0	0	0	0	0	0	0	0	0	0	0	0	0	134	0	0	0	0	0	0	0	0	0	0	0	0	0	0	0	0	114	0	0	0	0	0	0	0
51920b1e7cfe81c51b5f23c5445501c9	FALSE	Eukaryota	SAR	Alveolata	Apicomplexa	Eugregarinorida	Gregarina	NA	0	0	0	0	0	0	0	0	0	0	0	0	0	0	0	0	0	0	0	0	0	0	0	0	0	0	0	0	0	0	0	0	0	0	0	0	0	0	0	0	0
27741158884f764730f3778044daaaab	FALSE	Unassigned	NA	NA	NA	NA	NA	NA	0	0	0	0	21	0	0	0	0	0	0	0	0	0	0	0	0	0	0	0	0	63	0	0	0	0	0	0	0	0	0	0	0	0	0	0	0	0	0	101	0
a27d9bbe157d12c589415a1bd6c88edd	FALSE	Unassigned	NA	NA	NA	NA	NA	NA	0	0	0	0	0	0	0	0	0	0	0	0	0	0	0	0	0	0	0	0	0	0	0	0	0	0	0	168	0	0	0	0	0	0	0	0	0	0	0	0	0
0c923b785660681e35853f1f7fb3e7df	FALSE	Unassigned	NA	NA	NA	NA	NA	NA	0	0	0	0	0	0	0	0	0	0	0	0	0	0	5	0	0	0	0	0	0	0	0	0	0	0	0	0	0	0	0	19	0	0	0	0	0	0	0	0	0
0dc82c2aab94f9330e6fc5de75d7fcb0	FALSE	Eukaryota	SAR	Stramenopiles	Hyphochytriomycetes	Hyphochytriales	Hyphochytrium	Hyphochytrium catenoides	0	0	0	0	0	0	0	0	0	0	0	0	0	0	0	0	0	0	0	0	0	0	0	0	0	0	0	0	0	0	0	0	0	0	0	0	0	0	0	0	0
32b78760781daed0c94d0622f249c7fd	FALSE	Eukaryota	Opisthokonta	Holozoa	Metazoa (Animalia)	Arachnida	Acari	NA	0	0	0	0	69	0	170	0	0	0	0	0	0	0	0	0	0	0	0	0	0	0	0	0	0	0	0	0	0	0	0	0	0	0	0	0	0	0	0	17	0
6c04b9c7aded5ef00b25e49039237ef3	FALSE	Eukaryota	Opisthokonta	Holozoa	Metazoa (Animalia)	Arachnida	Acari	NA	0	0	0	146	0	0	0	0	0	0	0	0	0	0	0	0	0	0	0	0	57	0	0	0	0	0	0	0	0	0	0	0	0	0	0	0	0	0	49	0	0
e05848f4f169565b57ce9e6d516f00e2	FALSE	Unassigned	NA	NA	NA	NA	NA	NA	0	0	0	0	0	0	0	0	0	12	0	0	0	0	0	0	0	0	0	0	0	0	0	0	0	0	76	0	0	0	0	0	0	0	0	0	0	0	0	0	0
64989de04fd62e2d1cb16cf0087af1d1	FALSE	Unassigned	NA	NA	NA	NA	NA	NA	0	0	0	0	0	0	0	0	0	0	0	0	0	0	0	0	0	0	0	0	0	0	0	0	0	33	0	0	0	0	0	0	0	0	0	0	0	0	0	0	0
48a6fe2a4ffc7337b2d885fd6f47ea72	FALSE	Unassigned	NA	NA	NA	NA	NA	NA	0	0	0	0	0	0	0	0	0	0	0	0	0	0	0	0	46	0	0	0	0	0	0	0	0	0	0	0	0	0	0	0	0	60	0	0	0	0	0	0	0
5cc4f0b5d9558f016a5af721b9cf101a	FALSE	Unassigned	NA	NA	NA	NA	NA	NA	0	0	0	0	0	0	0	0	0	12	0	0	6	0	0	0	0	0	0	0	0	0	0	0	0	0	5	0	0	38	0	0	0	0	0	0	0	0	0	0	0
23a93ad735d349ead1560c1bd466d63a	FALSE	Unassigned	NA	NA	NA	NA	NA	NA	0	0	0	0	0	0	0	0	0	0	0	0	0	0	0	0	0	0	0	0	0	0	0	0	0	0	0	0	43	29	0	0	0	0	0	0	0	0	0	0	0
07b1b0514b0cfd63b955c4416d55b682	FALSE	Eukaryota	Opisthokonta	Nucletmycea	Fungi	Incertae Sedis	D_10__Sarocladium	NA	0	0	0	0	0	0	0	0	0	0	0	0	0	0	0	0	0	0	0	0	0	0	0	0	0	0	0	0	0	0	0	0	0	0	0	0	0	0	0	0	0
b1ff700c277781768350dbdbbc1f9a7f	FALSE	Unassigned	NA	NA	NA	NA	NA	NA	0	0	0	0	0	0	0	0	0	0	0	0	0	0	0	0	0	0	0	0	103	0	0	0	0	0	0	0	0	0	0	0	0	0	0	0	0	0	0	0	0
ee73a67e96d7c6161c3290379f33de68	FALSE	Unassigned	NA	NA	NA	NA	NA	NA	0	0	0	0	0	0	0	0	0	0	0	0	0	0	0	10	0	0	0	0	0	0	0	0	0	0	0	0	0	0	0	0	0	0	0	0	0	0	0	0	0
34d8677f22306dd83b848dac715f7bfe	FALSE	Unassigned	NA	NA	NA	NA	NA	NA	0	0	0	0	0	0	0	0	0	0	21	0	0	0	0	0	0	0	0	0	0	0	0	0	0	0	0	57	0	0	0	0	0	0	0	0	0	0	0	0	0
dae1624c3bc21a363205e8028c83df90	FALSE	Eukaryota	Opisthokonta	Holozoa	Metazoa (Animalia)	Arachnida	Acari	D_10__Haemaphysalis punctata	0	0	0	0	0	0	0	0	0	0	0	0	0	0	0	0	0	0	0	0	0	0	0	0	0	0	0	0	0	0	0	0	0	0	0	0	0	0	0	0	0
bdd3b9822664fc0d8d4dc42e3766ae72	FALSE	Eukaryota	Opisthokonta	Holozoa	Metazoa (Animalia)	Arachnida	Acari	NA	0	131	0	0	0	0	0	0	0	0	0	0	0	0	0	0	0	0	94	0	0	0	0	0	0	0	0	0	0	0	0	0	0	0	0	0	14	0	0	0	0
9b3613517d01d269ab7e5fe9968f455a	FALSE	Unassigned	NA	NA	NA	NA	NA	NA	0	0	0	0	0	0	0	0	0	0	0	0	0	0	0	0	0	0	0	0	0	0	0	0	0	0	35	0	0	0	0	0	0	0	0	0	0	0	0	0	0
75a9c199b95986d09c7ea2af46bcbfa2	FALSE	Unassigned	NA	NA	NA	NA	NA	NA	0	0	0	0	0	0	0	0	0	0	0	0	0	101	0	0	0	0	0	0	0	0	0	0	0	0	0	0	0	0	36	0	0	0	0	0	0	0	0	0	0
ce45c8ac07cb39e47a5574001685c68c	FALSE	Unassigned	NA	NA	NA	NA	NA	NA	0	0	0	0	0	0	0	0	0	0	0	0	0	0	0	0	0	0	0	0	0	0	0	0	0	3	0	8	0	17	0	0	0	0	0	0	0	0	0	0	0
9bf1a64fbb6f40a35731f9a70d6296fc	FALSE	Bacteria	NA	NA	NA	NA	NA	NA	0	0	0	0	0	0	0	0	0	0	0	0	0	0	0	0	0	0	0	0	107	0	0	0	0	0	0	0	0	0	0	0	0	0	0	0	0	0	48	0	0
439ab8099d968e72cb8d846c3c3fb4e8	FALSE	Eukaryota	Opisthokonta	Holozoa	Metazoa (Animalia)	Arachnida	Acari	NA	0	0	0	0	0	0	0	0	0	0	0	0	0	0	0	94	0	0	0	0	0	0	0	0	0	0	0	0	0	0	0	0	105	0	0	0	0	0	0	0	0
63b014373cbace08b6b3eefe2032f11b	FALSE	Unassigned	NA	NA	NA	NA	NA	NA	0	0	0	0	0	0	0	0	0	0	0	0	0	0	0	0	0	0	0	0	0	0	0	0	0	0	0	0	46	37	0	0	0	0	0	0	0	0	0	0	0
8bd5389db4edfde26aeb49f6fb7f521c	FALSE	Unassigned	NA	NA	NA	NA	NA	NA	0	0	0	0	0	0	0	0	0	0	0	0	0	0	0	0	0	0	0	0	77	0	0	0	0	0	0	0	0	0	0	0	0	0	0	0	0	0	105	0	0
e6679d789cc369dfb7638c4e6c78ddf4	FALSE	Bacteria	NA	NA	NA	NA	NA	NA	0	0	0	6	0	0	0	0	0	0	0	0	0	0	0	0	0	0	0	0	67	0	0	0	0	0	0	0	0	0	0	0	0	0	0	0	0	0	17	0	0
616d9095a43a8ec482beca56a6f076a2	FALSE	Eukaryota	Opisthokonta	Holozoa	Metazoa (Animalia)	Arachnida	Acari	NA	107	0	0	0	0	0	0	0	0	0	0	0	0	0	0	0	0	81	0	0	0	0	0	0	0	0	0	0	0	0	0	0	0	0	0	21	0	0	0	0	0
e7096b1a985c0678ad8f4f4198f54773	FALSE	Unassigned	NA	NA	NA	NA	NA	NA	0	0	0	0	0	0	0	0	0	0	0	0	0	0	0	0	0	0	0	0	0	28	0	0	0	0	0	0	0	0	0	0	0	0	0	0	0	0	0	145	0
4b340b69cc45179668d6ec97e37ede1a	FALSE	Bacteria	NA	NA	NA	NA	NA	NA	0	0	0	0	0	0	0	0	0	0	0	0	0	0	0	0	0	0	0	0	0	25	18	0	0	0	0	0	0	0	0	0	0	0	0	0	0	0	0	0	80
420987cb6f27b81cbee9f43ade186d23	FALSE	Eukaryota	Opisthokonta	Holozoa	Metazoa (Animalia)	Arachnida	Acari	NA	0	0	0	0	0	0	0	0	0	0	0	0	0	0	0	0	0	0	0	0	0	0	0	0	0	0	0	0	0	0	0	0	0	0	0	0	0	0	0	0	0
3b89872cd8d2d3137584a0e8eaf5e476	FALSE	Eukaryota	Opisthokonta	Nucletmycea	Fungi	Didymellaceae	D_10__Ascochyta	D_11__uncultured eukaryote	0	0	0	0	0	0	0	0	0	0	0	0	0	183	0	0	0	0	0	0	0	0	0	0	0	0	0	0	0	0	66	0	0	0	0	0	0	0	0	0	0
cc4ac756dc888a59d4f885e4475e7805	FALSE	Eukaryota	NA	NA	NA	NA	NA	NA	0	0	0	0	0	0	0	0	0	0	0	0	0	0	0	0	0	0	0	0	0	0	0	0	0	0	0	0	0	69	0	0	0	0	0	0	0	0	0	0	0
15cf5fd1f3040bccc1ad15525e7f7f5c	FALSE	Unassigned	NA	NA	NA	NA	NA	NA	0	0	0	0	0	0	0	0	0	0	0	0	0	0	0	0	0	0	0	0	0	0	0	0	0	0	0	0	0	0	0	0	0	0	0	0	0	0	0	0	0
3c9f31d6b7ba345a2fb59a242ce6e925	FALSE	Eukaryota	Opisthokonta	Nucletmycea	Fungi	NA	NA	NA	0	0	0	0	0	0	0	0	0	0	0	0	0	0	0	0	0	0	0	0	0	0	0	0	0	0	0	0	0	0	0	0	0	0	0	0	0	0	0	0	0
ff2c3911ef2824c18093f1c91acbe76b	FALSE	Unassigned	NA	NA	NA	NA	NA	NA	0	0	0	0	0	0	0	0	0	0	0	0	0	0	0	0	0	46	0	0	0	0	0	0	0	0	0	0	0	0	0	0	0	0	0	101	0	0	0	0	0
495820ffeda62aa3beaee3882382d086	FALSE	Unassigned	NA	NA	NA	NA	NA	NA	0	0	0	0	0	0	0	0	12	0	0	0	0	0	0	0	0	0	0	0	0	0	0	0	0	93	0	0	0	0	0	0	0	0	0	0	0	0	0	0	0
81a9c97e9c33751c91a26483b255e5b2	FALSE	Eukaryota	Opisthokonta	Holozoa	Metazoa (Animalia)	Arachnida	Acari	NA	0	0	0	0	0	0	0	0	0	0	359	0	0	0	0	0	0	0	0	0	0	0	0	0	0	0	0	0	0	0	0	0	0	0	0	0	0	0	0	0	0
de24369bed56e1bd1587cf45c6538339	FALSE	Unassigned	NA	NA	NA	NA	NA	NA	0	0	0	0	0	0	0	0	0	0	0	0	0	0	0	0	0	0	0	0	0	0	0	0	0	0	0	93	0	0	0	0	0	0	0	0	0	0	0	0	0
d4d39cfb696f8c8fe8598a53c1eb8594	FALSE	Bacteria	NA	NA	NA	NA	NA	NA	0	0	0	0	0	0	0	0	6	0	0	0	0	0	0	0	0	0	0	0	0	0	0	0	0	73	0	0	0	0	0	0	0	0	0	0	0	0	0	0	0
f034594b1d77025b352e689afa24c836	FALSE	Unassigned	NA	NA	NA	NA	NA	NA	0	0	0	0	0	0	0	0	0	0	0	0	0	0	0	0	0	0	0	0	0	0	0	0	0	0	0	122	0	0	0	0	0	0	0	0	0	0	0	0	0
9cbf3c912d2360d5169dd57a1762f3ad	FALSE	Unassigned	NA	NA	NA	NA	NA	NA	0	0	0	0	0	0	0	0	0	0	0	4	0	0	0	0	0	0	0	0	0	0	0	0	0	0	0	0	44	0	0	0	0	0	0	0	0	0	0	0	0
eafa6881931b4ed9b1334f0bbcf34f33	FALSE	Eukaryota	Opisthokonta	Holozoa	Metazoa (Animalia)	Arachnida	Acari	D_10__Ixodes persulcatus (taiga tick)	98	0	0	0	0	0	0	0	0	0	0	0	0	0	0	0	0	95	0	0	0	0	0	0	0	0	0	0	0	0	0	0	0	0	0	21	0	0	0	0	0
0f7d47f816c0d24f3b021101d7712c2b	FALSE	Unassigned	NA	NA	NA	NA	NA	NA	0	0	0	0	0	0	0	0	0	0	0	0	0	0	0	0	0	0	0	0	0	0	0	0	0	0	0	0	87	0	0	0	0	0	0	0	0	0	0	0	0
97b4e22f3b54e9801debba213516f20d	FALSE	Eukaryota	Opisthokonta	Nucletmycea	Fungi	NA	NA	NA	0	0	0	0	0	0	0	0	0	0	0	0	0	0	0	0	0	0	0	0	0	0	0	0	0	0	0	0	0	0	0	0	0	0	0	0	0	0	0	0	0
ff1b1b7c09aa5f41bac7608b95ac0148	FALSE	Unassigned	NA	NA	NA	NA	NA	NA	0	0	0	0	0	0	0	0	0	0	0	0	0	13	0	0	0	0	0	0	0	0	0	0	0	0	0	0	0	0	58	0	0	0	0	0	0	0	0	0	0
23dfcf7c3d310d5bbd64bcc4309a60a9	FALSE	Unassigned	NA	NA	NA	NA	NA	NA	0	0	18	0	0	0	0	0	0	0	0	0	0	0	0	0	0	0	0	69	0	0	0	0	0	0	0	0	0	0	0	0	0	0	0	0	0	98	0	0	0
07d751dab97424a0b2034ca20cd51574	FALSE	Eukaryota	Opisthokonta	Holozoa	Metazoa (Animalia)	Arachnida	Acari	NA	128	0	0	0	0	0	0	0	0	0	0	0	0	0	0	0	0	90	0	0	0	0	0	0	0	0	0	0	0	0	0	0	0	0	0	0	0	0	0	0	0
8cc18fe0b801074478e5dd2bd9ce25f0	FALSE	Eukaryota	Opisthokonta	Holozoa	Metazoa (Animalia)	Arachnida	Acari	D_10__Haemaphysalis punctata	0	0	0	0	0	0	0	0	0	0	0	0	0	0	0	0	0	0	0	0	0	0	0	0	0	0	0	0	0	0	0	0	0	0	0	0	0	0	0	0	0
b30a139af8fcdcbc49a94e76072bc753	FALSE	Eukaryota	Opisthokonta	Holozoa	Metazoa (Animalia)	Arachnida	Acari	NA	0	0	0	0	0	0	0	0	0	0	0	0	0	0	0	0	0	0	0	0	0	0	0	0	0	0	88	0	0	0	0	0	0	0	0	0	0	0	0	0	0
ca488e48dab6f4461a0b722429be4529	FALSE	Unassigned	NA	NA	NA	NA	NA	NA	0	0	0	0	0	0	0	0	0	0	0	0	0	0	0	0	0	0	0	0	0	0	0	0	0	0	0	0	0	0	0	0	0	0	0	0	0	0	0	0	85
5266b28fcad467cc9398f5de47613679	FALSE	Bacteria	Proteobacteria	Alphaproteobacteria	Rickettsiales	Mitochondria	uncultured bacterium	uncultured bacterium	0	0	0	0	0	0	0	0	0	0	3	0	0	0	0	0	0	0	0	0	0	0	0	0	0	0	0	155	0	0	0	0	0	0	0	0	0	0	0	0	0
7b767d1619bfd7899f0c5232dedefbe1	FALSE	Eukaryota	Opisthokonta	Holozoa	Metazoa (Animalia)	Arachnida	Acari	D_10__Haemaphysalis punctata	0	0	0	0	0	0	0	0	0	0	0	0	0	0	0	0	0	0	0	0	0	0	0	0	0	0	0	0	0	0	0	0	0	0	0	0	0	0	0	0	0
e90d58d053a1f0645b4e0fe913f4b31f	FALSE	Eukaryota	NA	NA	NA	NA	NA	NA	0	0	0	0	0	0	38	0	0	0	0	0	0	0	0	0	0	0	0	0	0	0	0	100	0	0	0	0	0	0	0	0	0	0	0	0	0	0	0	0	0
63edccb41a414e6dc888e2a775909c81	FALSE	Unassigned	NA	NA	NA	NA	NA	NA	0	0	0	0	0	0	0	0	0	8	0	0	7	0	0	0	0	0	0	0	0	0	0	0	0	0	26	0	15	18	0	0	0	0	0	0	0	0	0	0	0
3fa1ba75b4153df0178694f75065e572	FALSE	Unassigned	NA	NA	NA	NA	NA	NA	0	0	0	0	0	0	0	0	0	0	0	7	0	0	0	0	0	0	0	0	0	0	0	0	0	0	0	0	76	0	0	0	0	0	0	0	0	0	0	0	0
ef0ddc09ca2e0a51c3352e163ef260fb	FALSE	Eukaryota	Opisthokonta	Holozoa	Metazoa (Animalia)	Arachnida	Acari	NA	113	0	0	0	0	0	0	0	0	0	0	0	0	0	0	0	0	86	0	0	0	0	0	0	0	0	0	0	0	0	0	0	0	0	0	0	0	0	0	0	0
58cfaf2fe85dc1da34ccf0c00b3f60b2	FALSE	Eukaryota	Opisthokonta	Nucletmycea	Fungi	NA	NA	NA	0	0	0	0	0	0	0	0	0	0	0	0	0	0	0	0	0	0	0	0	0	0	0	0	0	0	0	0	0	0	0	0	0	0	0	0	0	0	0	0	0
a761708096f260a9ad8f180e901b002e	FALSE	Unassigned	NA	NA	NA	NA	NA	NA	0	0	0	0	0	0	0	0	0	20	0	0	0	0	0	0	0	0	0	0	0	0	0	0	0	0	60	0	0	0	0	0	0	0	0	0	0	0	0	0	0
a3b403d40ccb48a0298940dab973fc05	FALSE	Bacteria	NA	NA	NA	NA	NA	NA	0	0	0	0	11	0	0	0	0	0	0	0	0	0	0	0	0	0	0	56	0	0	15	0	0	0	0	0	0	0	0	0	0	0	0	0	0	0	0	148	0
35f669f0ea40856d88383bf54841c97e	FALSE	Eukaryota	Opisthokonta	Holozoa	Metazoa (Animalia)	Arachnida	Acari	D_10__Ixodes persulcatus (taiga tick)	0	0	0	0	0	0	0	0	0	0	0	0	0	0	0	0	0	0	0	0	0	0	0	0	0	0	0	0	0	0	0	0	0	0	0	0	0	0	0	0	0
83d18a05cc1567fd7b6090a37a29571e	FALSE	Unassigned	NA	NA	NA	NA	NA	NA	0	0	0	0	0	0	0	0	0	0	0	0	0	44	0	0	0	0	0	0	0	0	0	0	0	0	0	0	0	0	49	0	0	0	0	0	0	0	0	0	0
a18ef154a17ee00d3de0ea78ddebc205	FALSE	Eukaryota	Opisthokonta	Holozoa	Metazoa (Animalia)	Arachnida	Acari	D_10__Ixodes persulcatus (taiga tick)	110	0	0	0	0	0	0	0	0	0	0	0	0	0	0	0	0	81	0	0	0	0	0	0	0	0	0	0	0	0	0	0	0	0	0	0	0	0	0	0	0
477517ac8305076c9e38a900b7660a9f	FALSE	Eukaryota	Opisthokonta	Holozoa	Metazoa (Animalia)	Arachnida	Acari	D_10__Haemaphysalis punctata	0	0	0	0	0	0	0	0	0	0	0	0	0	0	0	0	0	0	0	0	0	0	0	0	0	0	0	0	0	0	0	0	0	0	0	0	0	0	0	0	0
4df071c0dae49649be0f24d1ab100aaf	FALSE	Unassigned	NA	NA	NA	NA	NA	NA	0	0	0	0	0	0	0	0	0	0	0	0	4	0	0	0	0	0	0	0	0	0	0	0	0	0	0	0	0	59	0	0	0	0	0	0	0	0	0	0	0
75db2b9d52e4d1cd2d74a3c144b9be6a	FALSE	Unassigned	NA	NA	NA	NA	NA	NA	0	0	0	0	0	0	0	0	0	0	0	0	0	0	0	0	12	0	0	0	0	0	0	0	0	0	0	0	0	0	0	0	0	38	0	0	0	0	0	0	0
e69804458d8aef630f594a8ad7a45590	FALSE	Unassigned	NA	NA	NA	NA	NA	NA	0	0	0	0	0	0	0	0	0	0	0	0	0	0	0	0	6	0	0	0	0	0	0	0	0	0	0	0	0	0	0	0	8	0	0	60	0	0	0	0	0
c2578fcc00d8f7d83ba14e3365c12199	FALSE	Unassigned	NA	NA	NA	NA	NA	NA	0	0	0	0	0	13	0	0	0	0	0	0	0	0	0	0	0	0	0	0	0	0	72	0	0	0	0	0	0	0	0	0	0	0	0	0	0	0	0	0	31
7b5bf1b41d6a969ba17079bc83478b5f	FALSE	Unassigned	NA	NA	NA	NA	NA	NA	0	0	0	0	0	0	0	0	0	0	15	0	0	0	0	0	0	0	0	0	0	0	0	0	0	0	0	35	0	0	0	0	0	0	0	0	0	0	0	0	0
aed2a2cc191511a3127fd4281c617de3	FALSE	Unassigned	NA	NA	NA	NA	NA	NA	0	0	0	0	0	0	0	0	0	0	0	0	0	0	0	0	0	0	0	34	0	0	0	29	0	0	0	0	0	0	0	0	0	0	0	0	0	0	0	0	0
43d2458afa8298b64e8df7adabbfda32	FALSE	Eukaryota	Opisthokonta	Nucletmycea	Fungi	Plectosphaerellaceae	NA	NA	0	0	0	0	0	0	0	0	0	0	0	0	0	0	0	0	0	0	0	0	0	0	0	0	0	0	0	0	0	0	0	0	0	0	0	0	0	0	0	0	0
e6a7115afef76a2a163d706dd3f493cc	FALSE	Unassigned	NA	NA	NA	NA	NA	NA	0	0	0	0	0	0	0	0	0	0	0	7	0	0	0	0	0	0	0	0	0	0	0	0	0	0	0	0	55	0	0	0	0	0	0	0	0	0	0	0	0
c6ac9c02b70c3e1a60bf11e88c7412b2	FALSE	Unassigned	NA	NA	NA	NA	NA	NA	0	0	0	0	0	0	0	0	0	6	0	0	0	0	0	0	0	0	0	0	0	0	0	0	0	0	0	0	0	0	0	0	0	0	0	0	0	0	0	0	0
d93b01dbb895170f27ac9b5fb6dfbecf	FALSE	Bacteria	Proteobacteria	Alphaproteobacteria	Rickettsiales	Mitochondria	uncultured bacterium	uncultured bacterium	0	0	0	0	0	0	0	0	0	0	0	0	0	0	0	0	0	0	0	0	0	0	0	0	0	0	79	0	0	0	0	0	0	0	0	0	0	0	0	0	0
b57d5dfb5ab1f6625c6041163fca87b4	FALSE	Eukaryota	Opisthokonta	Holozoa	Metazoa (Animalia)	Arachnida	Acari	D_10__Haemaphysalis punctata	0	0	0	0	0	0	0	0	0	0	0	0	0	0	0	0	0	0	0	0	0	0	0	0	0	0	0	0	0	0	0	0	0	0	0	0	0	0	0	0	0
a3e029fa7bb6e47167e7de4677353215	FALSE	Eukaryota	Opisthokonta	Holozoa	Metazoa (Animalia)	Arachnida	Acari	NA	0	116	0	0	0	0	0	0	0	0	0	0	0	0	0	0	0	0	89	0	0	0	0	0	0	0	0	0	0	0	0	0	0	0	0	0	14	0	0	0	0
9df7b04e3aa1e2c40672544a4615b57e	FALSE	Eukaryota	Opisthokonta	Holozoa	Metazoa (Animalia)	Arachnida	Acari	NA	0	0	0	0	0	0	0	0	0	0	0	0	0	0	0	118	0	0	0	0	0	0	0	0	0	0	0	0	0	0	0	0	62	0	0	0	0	0	0	0	0
00ee2e1c342d5ba0990109664d8be5f8	FALSE	Unassigned	NA	NA	NA	NA	NA	NA	0	0	0	0	0	0	0	0	0	0	0	0	0	42	0	0	0	0	0	0	0	0	0	0	0	0	0	0	0	0	54	0	0	0	0	0	0	0	0	0	0
5448110af0d62345c74bbd379cd15477	FALSE	Unassigned	NA	NA	NA	NA	NA	NA	0	0	0	0	0	0	0	0	0	0	0	0	0	0	0	0	0	0	0	0	0	0	0	0	0	0	67	0	0	0	0	0	0	0	0	0	0	0	0	0	0
e3e102bc04d12c20c8df920d8e27583e	FALSE	Unassigned	NA	NA	NA	NA	NA	NA	0	0	0	0	0	0	0	0	0	3	0	0	0	0	0	0	0	0	0	0	0	0	0	0	0	0	55	0	0	0	0	0	0	0	0	0	0	0	0	0	0
25e2887c99670c8103e983bb9e3efa3f	FALSE	Bacteria	Proteobacteria	Alphaproteobacteria	Rickettsiales	Mitochondria	uncultured bacterium	uncultured bacterium	0	0	0	0	0	0	0	0	0	0	0	0	0	0	6	0	17	0	0	0	0	0	0	0	0	0	0	0	0	0	0	6	0	36	0	0	0	0	0	0	0
6e7449751297b2fdd686db5eaf7da16f	FALSE	Unassigned	NA	NA	NA	NA	NA	NA	0	0	0	0	0	0	0	0	0	0	0	15	0	0	0	0	0	0	0	0	0	0	0	0	0	0	0	0	45	0	0	0	0	0	0	0	0	0	0	0	0
8367fba915b2df1bb04dea632cfd1241	FALSE	Unassigned	NA	NA	NA	NA	NA	NA	0	0	0	0	0	0	0	0	0	0	0	0	0	0	0	0	0	0	0	0	0	0	0	0	0	0	0	0	28	0	0	0	0	0	0	0	0	0	0	0	0
63340a243f40de33a3342a14fd13721c	FALSE	Eukaryota	Opisthokonta	Nucletmycea	Fungi	NA	NA	NA	0	0	0	0	0	0	0	0	0	0	0	0	0	0	0	0	0	0	0	0	0	0	0	0	0	0	0	0	0	0	0	0	0	0	0	0	0	0	0	0	0
47f5ac5bd57f8483ed222c8303e70d2b	FALSE	Eukaryota	Opisthokonta	Holozoa	Metazoa (Animalia)	Arachnida	Acari	NA	0	96	0	0	0	0	0	0	0	0	0	0	0	0	0	0	0	0	79	0	0	0	0	0	0	0	0	0	0	0	0	0	0	0	0	0	19	0	0	0	0
a2fff6bbf640f2931ff879c64b8dea02	FALSE	Eukaryota	NA	NA	NA	NA	NA	NA	0	0	0	0	0	21	0	0	0	0	0	0	0	0	0	0	0	0	0	0	0	0	55	0	0	0	0	0	0	0	0	0	0	0	0	0	0	0	0	0	49
a60ed06fb168e0817817f64754b9ad2e	FALSE	Unassigned	NA	NA	NA	NA	NA	NA	0	0	0	0	0	0	0	0	17	0	0	0	0	0	0	0	0	0	0	0	0	0	0	0	0	44	0	0	0	0	0	0	0	0	0	0	0	0	0	0	0
5bbd2b2cf32d931cd96accc5ff41c1e9	FALSE	Eukaryota	Opisthokonta	Nucletmycea	Fungi	NA	NA	NA	0	0	0	0	0	0	0	0	0	0	0	0	0	0	0	0	0	0	0	0	0	0	0	0	0	0	0	0	0	0	0	0	0	0	0	0	0	0	0	0	0
3e684677ac0092c7a23ebb3ab22f4ec6	FALSE	Eukaryota	Opisthokonta	Nucletmycea	Fungi	Didymellaceae	NA	NA	0	0	0	0	0	0	0	0	0	0	0	0	0	0	0	0	0	0	0	0	0	0	0	0	0	0	0	0	0	0	0	0	0	0	0	0	0	0	0	0	0
be1256f98663b7405989d731fc3d9e4a	FALSE	Unassigned	NA	NA	NA	NA	NA	NA	0	0	0	0	0	0	0	0	0	0	0	0	0	0	0	0	0	0	0	0	0	0	0	0	0	0	0	0	65	0	0	0	0	0	0	0	0	0	0	0	0
417ae36ee80a25044eb4141292411d66	FALSE	Archaea	Nanoarchaeaeota	Woesearchaeia	NA	NA	NA	NA	0	0	0	0	0	0	0	0	0	0	0	0	0	0	0	0	0	0	0	0	0	0	0	0	0	0	0	0	0	0	0	0	0	0	0	33	22	0	0	0	0
5b0d3fb2ff0d396a0195f400a6be5d62	FALSE	Eukaryota	Opisthokonta	Holozoa	Metazoa (Animalia)	Arachnida	Acari	NA	0	0	0	0	0	0	0	0	0	0	0	0	0	0	0	122	0	0	0	0	0	0	0	0	0	0	0	0	0	0	0	0	71	0	0	0	0	0	0	0	0
a7deab1b6bd2c23d7278e607e247b2c6	FALSE	Bacteria	Proteobacteria	Alphaproteobacteria	Rickettsiales	Mitochondria	uncultured bacterium	uncultured bacterium	0	0	0	0	0	0	0	0	0	0	0	0	0	0	0	0	0	0	0	22	0	0	30	0	0	0	0	0	0	0	0	0	0	0	0	0	0	33	0	0	46
f8be2d681c66f31792138ba52d4eec0a	FALSE	Unassigned	NA	NA	NA	NA	NA	NA	0	0	0	0	0	0	0	0	0	0	0	0	0	0	0	0	0	0	0	0	0	0	0	0	0	51	0	25	0	0	0	0	0	0	0	0	0	0	0	0	0
c26664ce67b609b0682f4d55dd20d9e9	FALSE	Unassigned	NA	NA	NA	NA	NA	NA	0	0	0	0	0	0	0	0	0	0	0	0	0	0	0	0	0	0	0	0	0	0	0	0	0	0	0	63	0	0	0	0	0	0	0	0	0	0	0	0	0
5dbf1f9138841087495ad6af271a4c0b	FALSE	Eukaryota	Opisthokonta	Holozoa	Metazoa (Animalia)	Arachnida	Acari	NA	0	0	0	0	0	0	0	0	0	0	165	0	0	0	0	0	0	0	0	0	0	0	0	0	0	0	0	71	0	0	0	0	0	0	0	0	0	0	0	0	0
798a8bb4dfe3425307cb230c4a28412e	FALSE	Unassigned	NA	NA	NA	NA	NA	NA	0	0	0	0	0	0	0	0	0	0	0	11	0	0	0	0	0	0	0	0	0	0	0	0	0	0	0	0	22	25	0	0	0	0	0	0	0	0	0	0	0
31e81e683e0461138f6c1f3af00ea3d5	FALSE	Eukaryota	Opisthokonta	Holozoa	Metazoa (Animalia)	Arachnida	Acari	NA	0	0	0	0	0	0	0	0	0	0	0	0	0	0	0	102	0	0	0	0	0	0	0	0	0	0	0	0	0	0	0	0	105	0	0	0	0	0	0	0	0
f59ca6487d6a078d3bc6b7f10597059f	FALSE	Unassigned	NA	NA	NA	NA	NA	NA	0	0	0	0	0	0	0	0	0	0	0	0	0	0	0	0	0	0	0	0	0	0	0	0	0	0	0	0	0	0	0	0	0	0	0	0	0	0	0	0	0
7c9f1c3dcf7d2306e88647ebbc879d4a	FALSE	Eukaryota	NA	NA	NA	NA	NA	NA	0	0	0	0	0	0	0	0	0	0	0	0	0	0	0	0	0	0	0	0	0	0	0	0	0	0	0	0	0	0	0	0	0	0	0	22	51	0	0	0	0
cd1fa311f4f6af3f3c828744cb54c03f	FALSE	Bacteria	Proteobacteria	Alphaproteobacteria	Rickettsiales	Mitochondria	uncultured bacterium	uncultured bacterium	0	0	0	0	0	0	0	0	0	0	0	0	0	0	0	0	0	0	0	0	0	0	0	0	0	0	0	0	0	0	0	0	0	8	0	12	0	0	0	0	0
0655aa07db1abf12a092984408a6244b	FALSE	Unassigned	NA	NA	NA	NA	NA	NA	0	0	0	0	0	0	0	0	0	0	0	0	0	0	0	0	0	5	0	0	0	0	0	0	0	0	0	0	0	0	0	0	0	10	0	37	0	0	0	0	0
e69830f730263a8868f171e8127a3a43	FALSE	Unassigned	NA	NA	NA	NA	NA	NA	0	0	0	0	0	0	0	0	0	0	0	0	0	47	0	0	0	0	0	0	0	0	0	0	0	0	0	0	0	0	63	0	0	0	0	0	0	0	0	0	0
c8f0e3c01b4654a048de184e85916803	FALSE	Unassigned	NA	NA	NA	NA	NA	NA	0	0	0	0	0	0	0	0	0	0	0	0	0	0	0	0	0	0	0	0	0	0	0	0	0	0	0	91	0	0	0	0	0	0	0	0	0	0	0	0	0
1328e4d50303f91938dc4c919a6357aa	FALSE	Unassigned	NA	NA	NA	NA	NA	NA	0	0	0	0	0	0	0	0	0	5	0	0	0	0	0	0	0	0	0	0	0	0	0	0	0	0	0	0	0	0	0	0	0	0	0	0	0	0	0	0	0
a03c05903c0931b260d797a6e0f2140e	FALSE	Unassigned	NA	NA	NA	NA	NA	NA	0	0	0	0	0	0	0	0	0	0	0	0	0	0	0	0	0	0	0	0	0	0	0	0	0	36	0	0	0	0	0	0	0	0	0	0	0	0	0	0	0
19c72f185d41652a15e88225bc4dd4a5	FALSE	Unassigned	NA	NA	NA	NA	NA	NA	0	0	0	0	0	0	0	0	0	0	0	0	0	0	0	0	0	0	0	0	0	0	0	0	0	57	0	0	0	0	0	0	0	0	0	0	0	0	0	0	0
bbff9a9fbf6230e141456b27c4661a34	FALSE	Unassigned	NA	NA	NA	NA	NA	NA	0	0	0	0	0	0	0	0	3	0	12	0	9	0	0	0	0	0	0	0	0	0	0	0	0	0	0	0	18	35	0	0	0	0	0	0	0	0	0	0	0
67e92c88bff075b507b75a3efacae448	FALSE	Eukaryota	Opisthokonta	Holozoa	Metazoa (Animalia)	Arachnida	Acari	D_10__Haemaphysalis punctata	0	0	0	0	0	0	0	0	0	89	0	0	0	0	0	0	0	0	0	0	0	0	0	0	0	0	74	0	0	0	0	0	0	0	0	0	0	0	0	0	0
7faabe8f055bfe76591f39840fb5e75f	FALSE	Unassigned	NA	NA	NA	NA	NA	NA	0	0	0	0	0	0	0	0	0	0	0	0	0	0	0	0	0	0	0	0	0	0	0	0	0	0	0	34	0	0	0	0	0	0	0	0	0	0	0	0	0
382f48b01486d11930a240ad60a27f51	FALSE	Eukaryota	Opisthokonta	Nucletmycea	Fungi	NA	NA	NA	0	0	0	0	0	0	0	0	0	0	0	0	0	0	0	0	0	0	0	0	0	0	0	0	0	0	0	0	0	0	0	0	0	0	0	0	0	0	0	0	0
b1c3131ef03bf26b0f3ada36b819f525	FALSE	Unassigned	NA	NA	NA	NA	NA	NA	0	0	0	0	0	0	0	0	0	0	0	0	0	0	5	6	0	21	15	0	0	0	0	0	0	0	0	0	0	0	0	0	0	0	0	0	0	0	0	0	0
f694126f36abf4cd6b700bfecf1b82bc	FALSE	Unassigned	NA	NA	NA	NA	NA	NA	0	0	0	0	0	0	0	0	0	0	0	0	0	0	0	0	0	0	0	0	0	0	0	0	0	0	0	0	64	0	0	0	0	0	0	0	0	0	0	0	0
5a786074416637c733d16a2499eadb90	FALSE	Unassigned	NA	NA	NA	NA	NA	NA	0	0	0	0	0	0	0	0	0	12	0	0	0	0	0	0	0	0	0	0	0	0	0	0	0	28	67	0	0	0	0	0	0	0	0	0	0	0	0	0	0
5e66815838dc1490d1760eb5224cce08	FALSE	Eukaryota	Opisthokonta	Holozoa	Metazoa (Animalia)	Arachnida	Acari	NA	0	0	0	0	0	0	0	0	0	0	0	0	0	0	79	0	0	0	0	0	0	0	0	0	0	0	0	0	0	0	0	55	0	0	0	0	0	0	0	0	0
71ddefd7cda3c8695962e6831da32d7e	FALSE	Unassigned	NA	NA	NA	NA	NA	NA	0	0	0	0	0	0	0	0	0	0	0	0	0	0	0	0	0	0	0	0	0	0	0	0	0	0	20	0	0	0	0	0	0	0	0	0	0	0	0	0	0
9af203f98a3b8ae4f665ef06f639b5c4	FALSE	Unassigned	NA	NA	NA	NA	NA	NA	0	0	0	0	0	0	0	0	0	0	0	0	0	0	0	0	0	0	0	0	0	0	0	0	0	0	68	0	0	0	0	0	0	0	0	0	0	0	0	0	0
92318798f215e74ff32c3a5fea7cb8c9	FALSE	Unassigned	NA	NA	NA	NA	NA	NA	0	0	0	0	0	0	0	0	0	0	0	0	0	0	0	0	0	0	0	0	0	0	0	0	0	0	0	0	0	0	0	0	0	0	0	0	127	0	0	0	0
16777e64c96c7ee061013b60ece6b716	FALSE	Bacteria	NA	NA	NA	NA	NA	NA	0	0	0	0	0	0	0	0	0	0	0	0	0	60	0	0	0	0	0	0	0	0	0	0	0	0	0	0	0	0	50	0	0	0	0	0	0	0	0	0	0
ee5075621b850999362831179d1972dc	FALSE	Unassigned	NA	NA	NA	NA	NA	NA	0	0	0	0	0	0	0	0	0	0	0	0	0	0	12	0	0	0	0	0	0	0	0	0	0	0	0	0	0	0	0	0	0	0	0	0	0	0	0	0	0
07de22f151bda1a6c9c4293af7917584	FALSE	Eukaryota	NA	NA	NA	NA	NA	NA	0	0	0	0	0	0	0	0	0	0	0	0	0	0	0	0	0	0	0	0	0	0	0	0	0	0	0	0	0	0	0	0	0	0	0	0	0	0	0	0	0
0051e7e8d1d33b61eb6e085ab943f681	FALSE	Unassigned	NA	NA	NA	NA	NA	NA	0	0	0	0	0	0	0	0	0	0	0	0	0	0	0	0	0	0	0	0	0	0	0	0	32	0	0	0	0	0	0	0	0	0	0	0	0	0	0	0	0
ab1194471efbae187237af17b1207660	FALSE	Unassigned	NA	NA	NA	NA	NA	NA	0	0	0	0	0	0	0	0	0	0	0	0	0	0	0	0	0	0	0	0	0	0	0	0	0	25	0	0	37	0	0	0	0	0	0	0	0	0	0	0	0
5bb5c73c49062becf433a9c010f3ab35	FALSE	Eukaryota	SAR	Alveolata	Ciliophora	Colpodida	Colpoda	uncultured eukaryote	0	0	0	0	0	0	0	0	0	0	0	0	0	0	0	0	8	0	0	0	0	0	0	0	0	0	0	0	0	0	0	0	71	20	0	0	0	0	0	0	0
8c000a5a772f4e560754e32182be17f4	FALSE	Eukaryota	NA	NA	NA	NA	NA	NA	0	0	0	0	0	0	0	0	0	0	0	0	0	0	0	0	0	0	0	0	0	0	0	0	0	0	0	0	0	0	0	0	0	0	0	53	46	0	0	0	0
d78cc5ff2c2336b3a53be8f9e26e8e6d	FALSE	Eukaryota	NA	NA	NA	NA	NA	NA	0	0	0	0	0	0	50	0	0	0	0	0	0	0	0	0	0	0	0	0	0	0	0	53	0	0	0	0	0	0	0	0	0	0	0	0	0	0	0	0	0
d9dfb9786dc490b1ea843d39ddd2a578	FALSE	Unassigned	NA	NA	NA	NA	NA	NA	0	0	0	0	0	0	0	0	6	0	0	0	0	0	0	0	0	0	0	0	0	0	0	0	0	54	0	0	0	0	0	0	0	0	0	0	0	0	0	0	0
31d4da9564af73f550a29e06a76abafb	FALSE	Unassigned	NA	NA	NA	NA	NA	NA	0	0	0	0	0	0	0	0	0	0	0	0	0	0	0	0	0	0	0	0	0	0	0	0	0	0	0	0	0	0	0	0	0	0	0	29	0	0	0	0	0
a6db0bfc26a3cfe3a5771b2e5240dce0	FALSE	Bacteria	NA	NA	NA	NA	NA	NA	0	0	0	0	0	0	0	0	0	14	0	0	0	0	0	0	0	0	0	0	0	0	0	0	0	0	0	0	0	43	0	0	0	0	0	0	0	0	0	0	0
817ff8bbdf7c3e1833d147dc8bb1dfa1	FALSE	Unassigned	NA	NA	NA	NA	NA	NA	0	0	0	0	0	0	0	0	0	0	0	0	0	0	0	0	0	0	0	23	0	11	0	19	0	0	0	0	0	0	0	0	0	0	0	0	0	0	0	0	0
34a62739f2a9664e0599609b84cc23de	FALSE	Unassigned	NA	NA	NA	NA	NA	NA	0	0	0	0	0	0	0	0	0	0	0	0	0	0	0	0	0	0	0	0	0	0	51	0	0	0	0	0	0	0	0	0	0	0	0	0	0	0	0	0	14
a9bbd50f1a5389b62f3f2d5fd2af7aa4	FALSE	Unassigned	NA	NA	NA	NA	NA	NA	0	0	0	0	0	0	0	0	0	0	0	0	0	0	0	0	0	0	0	0	0	0	0	0	0	0	20	0	0	0	0	0	0	0	0	0	0	0	0	0	0
d87ff9490d0764d64c70653c9f2823ba	FALSE	Unassigned	NA	NA	NA	NA	NA	NA	0	0	0	0	0	0	0	0	0	0	0	0	0	0	0	0	0	0	22	0	0	0	0	0	0	0	0	0	0	0	0	0	0	0	0	0	103	0	0	0	0
283ab98611517811df713b332e6ecda7	FALSE	Eukaryota	NA	NA	NA	NA	NA	NA	0	0	0	0	0	0	0	0	0	0	0	0	0	0	0	0	0	0	0	0	36	0	0	0	0	0	0	0	0	0	0	0	0	0	0	0	0	0	42	0	0
5f9c899772b88daa09bc5664679322a5	FALSE	Unassigned	NA	NA	NA	NA	NA	NA	0	0	0	0	0	0	0	0	0	0	0	0	0	0	0	0	0	0	0	0	0	0	0	0	0	0	0	0	0	0	0	0	0	10	0	0	0	0	0	0	0
c3c69b6169c971d0b4561fa5df013505	FALSE	Eukaryota	Opisthokonta	Holozoa	Metazoa (Animalia)	Arachnida	Acari	NA	0	0	0	0	0	0	0	0	0	0	0	0	0	0	0	0	0	0	0	0	0	0	0	0	0	0	0	0	0	0	0	0	0	0	0	0	0	0	0	0	0
240274b1686fe11799d7a77b8a7602ef	FALSE	Eukaryota	Opisthokonta	Holozoa	Metazoa (Animalia)	Arachnida	Acari	NA	0	92	0	0	0	0	0	0	0	0	0	0	0	0	0	0	0	0	78	0	0	0	0	0	0	0	0	0	0	0	0	0	0	0	0	0	15	0	0	0	0
8834cee29bfd176c5386c8888463ceca	FALSE	Bacteria	NA	NA	NA	NA	NA	NA	0	0	0	0	0	0	0	0	0	0	0	0	0	28	0	0	0	0	0	0	0	0	0	0	0	0	0	0	0	0	34	0	0	0	0	0	0	0	0	0	0
aa38003cc1bc5226307692ab07728c27	FALSE	Bacteria	Proteobacteria	Alphaproteobacteria	Rickettsiales	Mitochondria	uncultured bacterium	uncultured bacterium	0	0	0	0	0	0	0	0	0	0	0	0	0	0	0	0	12	0	0	0	0	0	0	0	0	0	0	0	0	0	0	0	0	34	0	0	0	0	0	0	0
8e6a98804521e8d9aba8107e5e89e4f4	FALSE	Bacteria	NA	NA	NA	NA	NA	NA	0	0	0	0	0	0	5	0	0	0	0	0	0	0	0	0	0	0	0	4	0	5	8	0	0	0	0	0	0	0	0	0	0	0	0	0	0	3	0	13	5
d57684c143179a9a2c16ad26cb9ab196	FALSE	Eukaryota	Opisthokonta	Holozoa	Metazoa (Animalia)	Arachnida	Acari	D_10__Ixodes persulcatus (taiga tick)	0	0	0	0	0	0	0	0	0	0	0	0	0	0	0	95	0	0	0	0	0	0	0	0	0	0	0	0	0	0	0	0	59	0	0	0	0	0	0	0	0
133680d5e7e2cf04b36ac5281c5d366f	FALSE	Eukaryota	Opisthokonta	Nucletmycea	Fungi	Pleosporales	Didymosphaeriaceae	D_10__fungal sp. L18 KJO-2011	0	0	0	0	0	0	0	0	0	0	0	0	0	0	0	0	0	0	0	0	0	0	0	0	0	0	0	0	0	0	0	0	0	0	0	0	0	0	0	0	0
d21ac82f7733461492a0a79baa67b202	FALSE	Unassigned	NA	NA	NA	NA	NA	NA	0	0	0	0	0	0	0	0	0	0	0	0	0	0	0	0	0	0	0	0	0	0	0	0	0	43	0	0	0	0	0	0	0	0	0	0	0	0	0	0	0
8ab601554466ff5a9877cc586c61900c	FALSE	Bacteria	NA	NA	NA	NA	NA	NA	0	0	0	0	0	0	0	0	0	0	0	0	0	0	0	0	0	0	0	0	0	0	0	0	0	0	18	0	0	0	0	0	0	0	0	0	0	0	0	0	0
cc1ac01b03cbf772e6b9e6263cb5bcae	FALSE	Eukaryota	Opisthokonta	Holozoa	Metazoa (Animalia)	Arachnida	Acari	NA	0	103	0	0	0	0	0	0	0	0	0	0	0	0	0	0	0	0	84	0	0	0	0	0	0	0	0	0	0	0	0	0	0	0	0	0	0	0	0	0	0
d9cc1bcd339c301ae275a83411dc1a11	FALSE	Unassigned	NA	NA	NA	NA	NA	NA	0	0	0	0	0	0	0	0	0	6	0	0	0	0	0	0	0	0	0	0	0	0	0	0	0	0	32	0	0	0	0	0	0	0	0	0	0	0	0	0	0
63412fb4c0e4f1adb308c170d661411c	FALSE	Bacteria	Proteobacteria	Alphaproteobacteria	Rickettsiales	Mitochondria	uncultured bacterium	uncultured bacterium	0	0	0	0	0	0	0	0	0	0	0	0	3	0	0	0	0	0	0	0	0	0	0	0	0	0	0	0	0	26	0	0	0	0	0	0	0	0	0	0	0
35b2858df7ac0f2398dbe4552e30476e	FALSE	Bacteria	NA	NA	NA	NA	NA	NA	0	0	0	0	0	0	0	0	0	0	0	0	0	0	0	0	0	0	0	0	0	0	0	0	0	0	0	0	0	0	0	0	0	0	0	0	0	0	0	0	0
6b23dbc7aba7a84dce36f6e869e78aa9	FALSE	Unassigned	NA	NA	NA	NA	NA	NA	0	0	0	0	0	3	0	0	0	0	0	0	0	0	0	0	0	0	0	0	0	0	25	0	0	0	0	0	0	0	0	0	0	0	0	0	0	0	0	0	37
060934056cdfe388131b491028789124	FALSE	Bacteria	NA	NA	NA	NA	NA	NA	0	0	0	0	0	0	0	0	44	57	65	46	61	0	0	0	0	0	0	0	0	0	0	0	0	0	0	0	5	0	0	0	0	0	0	0	0	0	0	0	0
ebfeb0b3db38c0b9da0416b2677d3c3c	FALSE	Unassigned	NA	NA	NA	NA	NA	NA	0	0	0	0	0	0	0	0	0	0	0	0	0	0	0	0	0	0	0	0	0	0	0	0	37	0	0	0	0	0	0	0	0	0	0	0	0	0	0	0	0
20f0834087e3d218efa07278bf8d3a5b	FALSE	Unassigned	NA	NA	NA	NA	NA	NA	0	0	0	0	0	0	0	0	0	0	0	0	0	0	0	0	0	0	0	0	0	0	0	0	0	53	0	0	0	0	0	0	0	0	0	0	0	0	0	0	0
0f06619c88cc83b64b1ec7a2db7dd624	FALSE	Unassigned	NA	NA	NA	NA	NA	NA	0	0	0	0	0	0	0	0	0	0	0	0	0	0	0	0	0	0	0	0	0	0	0	0	0	0	0	0	0	0	0	0	0	0	0	0	0	0	0	0	0
81641925e2fc84ded0e24451f21dadbb	FALSE	Bacteria	NA	NA	NA	NA	NA	NA	0	0	0	0	0	0	0	0	0	0	12	0	0	0	0	0	0	0	0	0	0	0	0	0	0	0	0	85	0	0	0	0	0	0	0	0	0	0	0	0	0
4500e90322da3a243c23f1a197588e93	FALSE	Unassigned	NA	NA	NA	NA	NA	NA	0	0	0	0	0	0	0	0	0	0	0	0	0	0	0	0	0	0	0	0	0	0	0	0	0	0	0	0	0	0	0	0	0	0	0	0	0	0	0	0	0
f19a565e8f0dc6792a9c5b56b8aa0770	FALSE	Eukaryota	Opisthokonta	Holozoa	Metazoa (Animalia)	Arachnida	Acari	D_10__Ixodes persulcatus (taiga tick)	75	0	0	0	0	0	0	0	0	0	0	0	0	0	0	0	0	63	0	0	0	0	0	0	0	0	0	0	0	0	0	0	0	0	0	0	0	0	0	0	0
03fee3cd919425838f9c0947ff65410c	FALSE	Unassigned	NA	NA	NA	NA	NA	NA	0	0	0	0	0	0	0	0	0	0	19	0	0	0	0	0	0	0	0	0	0	0	0	0	0	29	0	33	0	0	0	0	0	0	0	0	0	0	0	0	0
70e72aac8e55721d0eae5d4135b98db6	FALSE	Unassigned	NA	NA	NA	NA	NA	NA	0	0	0	0	0	0	0	0	0	0	0	0	0	0	0	0	0	0	0	0	0	0	0	0	0	0	0	0	0	0	0	0	0	8	0	0	0	0	0	0	0
0858abf171a18faba899b2cc856e8b2c	FALSE	Eukaryota	Opisthokonta	Nucletmycea	Fungi	Aspergillaceae	D_10__Aspergillus	NA	0	0	0	0	0	0	0	0	0	0	0	0	0	0	0	0	0	0	0	0	0	0	0	0	0	0	0	0	0	0	0	0	0	0	0	0	0	0	0	0	0
1decfdcba84f837c7586cf65c5a349a5	FALSE	Eukaryota	Opisthokonta	Nucletmycea	Fungi	NA	NA	NA	0	0	0	0	0	0	0	0	0	0	0	0	0	0	0	0	0	0	0	0	0	0	0	0	0	0	0	0	0	0	0	0	0	0	0	0	0	0	0	0	0
750cc823a9df049287db591ed75a1ace	FALSE	Unassigned	NA	NA	NA	NA	NA	NA	0	0	0	0	0	0	0	0	0	0	0	0	0	0	0	0	0	0	0	0	0	0	0	0	0	54	0	0	0	0	0	0	0	0	0	0	0	0	0	0	0
82d62858321ca99560cb49cbb067c412	FALSE	Bacteria	NA	NA	NA	NA	NA	NA	0	0	0	0	0	0	0	0	0	0	0	0	0	0	0	0	0	0	0	0	0	0	0	0	0	0	0	0	0	0	0	0	23	0	0	0	0	0	0	0	0
e3e36565a784187a982aaad808b6fd68	FALSE	Unassigned	NA	NA	NA	NA	NA	NA	0	0	0	0	0	0	0	0	0	0	0	0	0	0	0	0	0	0	0	0	0	0	0	0	0	0	0	0	0	39	0	0	0	0	0	0	0	0	0	0	0
8f3c649388e3a4e0767cd613148290c5	FALSE	Bacteria	NA	NA	NA	NA	NA	NA	0	0	0	0	0	0	0	0	0	0	0	0	0	0	0	0	0	0	0	0	0	0	21	15	0	0	0	0	0	0	0	0	0	0	0	0	0	0	0	0	47
bf5b435525812d9317801f31818a9733	FALSE	Unassigned	NA	NA	NA	NA	NA	NA	0	0	0	0	0	0	0	0	0	0	0	0	0	0	0	0	0	0	0	0	0	0	0	0	0	0	0	0	0	0	0	0	0	0	0	0	0	0	0	0	0
927168a1873311ecb9fe5252a25c013a	FALSE	Bacteria	NA	NA	NA	NA	NA	NA	0	6	0	0	0	0	0	0	0	0	0	0	0	0	0	0	0	0	15	0	0	0	0	0	0	0	0	0	0	0	0	0	0	0	0	0	53	0	0	0	0
8070752e62f49ab508b68976a97b8069	FALSE	Bacteria	NA	NA	NA	NA	NA	NA	0	0	0	0	0	0	0	0	8	0	0	0	0	0	0	0	0	0	0	0	0	0	0	0	0	37	0	0	0	0	0	0	0	0	0	0	0	0	0	0	0
6aec85a9b56ee0e5b9ccdfc6aeb51e29	FALSE	Eukaryota	Opisthokonta	Holozoa	Metazoa (Animalia)	Arachnida	Acari	NA	0	0	0	0	0	0	0	0	0	0	0	0	0	0	0	0	0	0	0	0	0	0	0	0	0	0	0	0	0	0	0	0	0	0	0	0	0	0	0	0	0
b5f7dea191a27d3d8ea4308d31e3b305	FALSE	Eukaryota	Opisthokonta	Holozoa	Metazoa (Animalia)	Arachnida	Acari	D_10__Ixodes persulcatus (taiga tick)	0	0	0	0	0	0	0	0	0	0	0	0	0	0	0	80	0	0	0	0	0	0	0	0	0	0	0	0	0	0	0	0	68	0	0	0	0	0	0	0	0
c595765683e4720455a8f11d92792c6c	FALSE	Eukaryota	Opisthokonta	Holozoa	Metazoa (Animalia)	Arachnida	Acari	D_10__Ixodes persulcatus (taiga tick)	0	0	0	0	0	0	0	0	0	0	0	0	0	0	0	93	0	0	0	0	0	0	0	0	0	0	0	0	0	0	0	0	82	0	0	0	0	0	0	0	0
6551954e0ec55866189abc9ef8840b19	FALSE	Unassigned	NA	NA	NA	NA	NA	NA	0	0	0	0	0	0	0	0	0	0	0	0	0	0	0	0	0	0	0	0	0	0	0	0	0	0	0	86	0	0	0	0	0	0	0	0	0	0	0	0	0
3d55298fc4868db1e1c71d2066845d27	FALSE	Unassigned	NA	NA	NA	NA	NA	NA	0	0	0	0	0	0	0	0	0	10	0	0	0	0	0	0	0	0	0	0	0	0	0	0	0	0	0	0	0	0	0	0	0	0	0	0	0	0	0	0	0
fcfb1240d7613785ee0840fa8ceffee8	FALSE	Eukaryota	Opisthokonta	Holozoa	Metazoa (Animalia)	Arachnida	Acari	NA	0	0	0	0	0	0	0	0	0	0	0	0	0	0	0	0	0	0	0	0	0	0	104	0	0	0	0	0	0	0	0	0	0	0	0	0	0	0	0	0	0
8080a2248430878424d494aa7cd150f3	FALSE	Unassigned	NA	NA	NA	NA	NA	NA	0	0	0	0	0	0	0	0	0	0	0	0	0	0	0	0	0	0	0	0	0	0	0	0	0	0	76	0	0	0	0	0	0	0	0	0	0	0	0	0	0
858b479ce689fe6758056f84295b5236	FALSE	Unassigned	NA	NA	NA	NA	NA	NA	0	0	0	0	0	21	0	0	0	0	0	0	0	0	0	0	0	0	0	0	0	0	28	0	0	0	0	0	0	0	0	0	0	0	0	0	0	0	0	0	44
1bfd4dda1913d0b2fe6fc5bdfb72e1d4	FALSE	Eukaryota	Opisthokonta	Holozoa	Metazoa (Animalia)	Arachnida	Acari	NA	0	0	0	153	0	0	0	0	0	0	0	0	0	0	0	0	0	0	0	0	32	0	0	0	0	0	0	0	0	0	0	0	0	0	0	0	0	0	12	0	0
051b419863e648708c917534db821a46	FALSE	Unassigned	NA	NA	NA	NA	NA	NA	0	0	0	12	0	0	0	0	0	0	0	0	0	0	0	0	0	0	0	0	0	0	0	0	0	0	0	0	0	0	0	0	0	0	0	0	0	0	95	0	0
54faa4637741ca786cf380a3e3e3d75c	FALSE	Unassigned	NA	NA	NA	NA	NA	NA	0	0	0	0	0	0	0	0	0	0	0	0	0	0	0	0	0	0	0	0	0	0	0	0	0	83	0	0	0	0	0	0	0	0	0	0	0	0	0	0	0
398bfdd55a5b3fb87147ce726ab63a8f	FALSE	Eukaryota	NA	NA	NA	NA	NA	NA	0	0	20	0	0	0	0	0	0	0	0	0	0	0	0	0	0	0	0	62	0	0	0	0	0	0	0	0	0	0	0	0	0	0	0	0	0	19	0	0	0
92b8853111071fe8e5b4bb9ba145e0f3	FALSE	Unassigned	NA	NA	NA	NA	NA	NA	0	0	0	0	0	0	0	0	0	0	0	0	0	0	0	0	0	0	0	0	0	0	0	0	0	15	0	0	7	0	0	0	0	0	0	0	0	0	0	0	0
f14226c024d87b1bebc0d22d9d07871b	FALSE	Bacteria	Proteobacteria	Alphaproteobacteria	Rickettsiales	Mitochondria	uncultured bacterium	uncultured bacterium	0	0	0	0	0	0	0	0	0	0	0	0	0	0	0	0	0	0	0	0	0	0	0	0	0	0	0	101	0	0	0	0	0	0	0	0	0	0	0	0	0
11817ed097103cfe766bc6b03e062f4f	FALSE	Unassigned	NA	NA	NA	NA	NA	NA	0	0	0	0	0	0	0	0	0	0	0	0	0	0	0	0	0	0	0	0	0	0	0	0	0	0	0	43	0	0	0	0	0	0	0	0	0	0	0	0	0
238de30df1756675bd56ed3c3dad7975	FALSE	Eukaryota	NA	NA	NA	NA	NA	NA	0	0	0	0	0	0	0	0	0	0	0	0	0	0	0	0	0	0	0	0	0	0	0	0	0	0	0	0	0	0	0	0	0	0	0	0	0	0	0	0	0
a604c4d2f970be34fa98eaed75f169b9	FALSE	Eukaryota	Opisthokonta	Nucletmycea	Fungi	NA	NA	NA	0	0	0	0	0	0	0	0	0	0	0	0	0	0	0	0	0	0	0	0	0	0	0	0	0	0	0	0	0	0	0	0	0	0	0	0	0	0	0	0	0
248fc2cd63ae16ad2f9054da7e54585e	FALSE	Unassigned	NA	NA	NA	NA	NA	NA	0	0	0	0	0	0	0	0	0	14	0	0	0	0	0	0	0	0	0	0	0	0	0	0	0	0	0	76	0	0	0	0	0	0	0	0	0	0	0	0	0
8cce16439bb1f02768c9c6645ea1b99a	FALSE	Unassigned	NA	NA	NA	NA	NA	NA	0	0	0	0	0	0	0	0	0	0	5	0	0	0	0	0	0	0	0	0	0	0	0	0	0	0	0	64	0	0	0	0	0	0	0	0	0	0	0	0	0
6c275241403534a77d56ee415a6fdaef	FALSE	Bacteria	Proteobacteria	NA	NA	NA	NA	NA	0	0	0	0	0	0	0	0	0	0	0	0	14	0	0	0	0	0	0	0	0	0	0	0	0	0	0	0	36	55	0	0	0	0	0	0	0	0	0	0	0
1ebcc9dea1c9dfd917546335f59d953f	FALSE	Bacteria	Proteobacteria	Alphaproteobacteria	Rickettsiales	Mitochondria	uncultured bacterium	uncultured bacterium	0	0	0	0	0	0	0	0	0	0	0	0	0	0	0	0	0	0	0	0	0	0	0	0	0	0	0	79	0	0	0	0	0	0	0	0	0	0	0	0	0
44704912f91f24a6fdb1df17b4e202ff	FALSE	Unassigned	NA	NA	NA	NA	NA	NA	0	0	0	0	0	0	0	0	0	0	0	0	15	0	0	0	0	0	0	0	0	0	0	0	0	0	0	0	0	69	0	0	0	0	0	0	0	0	0	0	0
99e6c1fe3458eaf7d31f4d19f77db7d8	FALSE	Unassigned	NA	NA	NA	NA	NA	NA	0	0	0	0	0	0	0	0	0	0	0	0	0	0	0	0	0	0	0	0	0	0	0	0	0	0	0	0	0	36	0	0	0	0	0	0	0	0	0	0	0
8b4d9f8dbde2da6b4c5c6089608abb03	FALSE	Bacteria	Proteobacteria	Alphaproteobacteria	Rickettsiales	Mitochondria	uncultured bacterium	uncultured bacterium	0	0	0	0	0	0	0	0	0	0	16	0	0	0	0	0	0	0	0	0	0	0	0	0	0	0	0	49	0	0	0	0	0	0	0	0	0	0	0	0	0
44352586bd57710f5aa342c185d72877	FALSE	Unassigned	NA	NA	NA	NA	NA	NA	0	0	0	0	0	0	0	0	0	0	0	0	0	0	0	0	0	0	0	0	0	0	0	0	0	0	0	0	0	0	0	0	0	0	0	0	0	0	0	0	18
f55e291c400187bd813ef7997774568d	FALSE	Bacteria	NA	NA	NA	NA	NA	NA	0	0	0	0	0	10	0	0	0	0	0	0	0	0	0	0	0	0	0	0	0	0	0	0	0	0	0	0	0	0	0	0	0	0	0	0	0	0	0	0	9
3fe6ba5b6669e7d70a82c561e4a5efbf	FALSE	Unassigned	NA	NA	NA	NA	NA	NA	0	0	0	0	0	0	0	0	0	0	0	0	0	0	0	0	0	0	0	0	0	0	0	0	0	0	0	0	0	51	0	0	0	0	0	0	0	0	0	0	0
e6f3c4149a3890081fdfaa0bcbc5d4e8	FALSE	Eukaryota	Opisthokonta	Holozoa	Metazoa (Animalia)	Arachnida	Acari	NA	0	0	254	0	0	0	0	0	0	0	0	0	0	0	0	0	0	0	0	0	0	0	0	0	0	0	0	0	0	0	0	0	0	0	0	0	0	0	0	0	0
9b7baa37a7edd09490fe38ba7f35bc18	FALSE	Unassigned	NA	NA	NA	NA	NA	NA	0	0	0	0	0	0	16	0	0	0	0	0	0	0	0	0	0	0	0	0	0	0	0	47	0	0	0	0	0	0	0	0	0	0	0	0	0	0	0	0	0
c4f0220f7a50645f6e85bdfa6c920221	FALSE	Eukaryota	NA	NA	NA	NA	NA	NA	0	0	0	0	0	0	0	0	0	0	0	0	0	0	0	0	0	0	0	0	0	0	0	0	0	0	0	59	0	0	0	0	0	0	0	0	0	0	0	0	0
a2d4ef3ae72b187b8f17c4a87476e1ef	FALSE	Eukaryota	Opisthokonta	Nucletmycea	Fungi	Herpotrichiellaceae	NA	NA	0	0	0	0	0	0	0	0	0	0	0	0	0	0	0	0	0	0	0	0	0	0	0	0	0	0	0	0	0	0	0	0	0	0	0	0	0	0	0	0	0
5351ddd0324326b0ea9efa00ea150eb5	FALSE	Unassigned	NA	NA	NA	NA	NA	NA	0	9	0	0	0	0	0	0	0	0	0	0	0	0	0	0	0	0	30	0	0	0	0	0	0	0	0	0	0	0	0	0	0	16	0	0	0	0	0	0	0
5394003d767b4767361334d2f515fa11	FALSE	Eukaryota	NA	NA	NA	NA	NA	NA	0	0	0	0	0	0	0	0	0	0	0	0	7	0	0	0	0	0	0	0	0	0	0	0	0	0	0	0	0	64	0	0	0	0	0	0	0	0	0	0	0
b55bc1fec4d3487b32386fade915ebd3	FALSE	Eukaryota	Opisthokonta	Holozoa	Metazoa (Animalia)	Arachnida	Acari	D_10__Ixodes persulcatus (taiga tick)	0	0	0	0	0	0	0	0	0	0	0	0	0	0	0	78	0	0	0	0	0	0	0	0	0	0	0	0	0	0	0	0	59	0	0	0	0	0	0	0	0
4137a1454cbbc72d815a7a705712e09d	FALSE	Eukaryota	Opisthokonta	Holozoa	Metazoa (Animalia)	Arachnida	Acari	NA	52	5	0	0	0	0	0	0	0	0	0	0	0	0	0	0	0	45	4	0	0	0	0	0	0	0	0	0	0	0	0	0	0	0	0	0	40	0	0	0	0
dc07556d5720e112e5af75e0cff7a691	FALSE	Unassigned	NA	NA	NA	NA	NA	NA	0	0	0	0	0	0	0	4	0	0	0	0	0	0	0	0	0	0	0	0	0	0	0	0	24	0	0	0	0	0	0	0	0	0	0	0	0	0	0	0	0
315aa7c14291db3371361122fe5104b3	FALSE	Eukaryota	Opisthokonta	Holozoa	Metazoa (Animalia)	Arachnida	Acari	D_10__Ixodes persulcatus (taiga tick)	0	0	0	0	0	0	0	0	0	0	0	0	0	0	0	78	0	0	0	0	0	0	0	0	0	0	0	0	0	0	0	0	61	0	0	0	0	0	0	0	0
9d8c6eecbe4907a5a910414039ff2a38	FALSE	Eukaryota	Opisthokonta	Holozoa	Metazoa (Animalia)	Arachnida	Acari	D_10__Ixodes persulcatus (taiga tick)	0	0	0	0	0	0	0	0	0	0	0	0	0	0	0	0	75	0	0	0	0	0	0	0	0	0	0	0	0	0	0	0	0	52	0	0	0	0	0	0	0
751338d8ae3c159fb4283f7c8f8d1494	FALSE	Unassigned	NA	NA	NA	NA	NA	NA	0	0	0	0	0	0	0	0	0	0	0	0	0	0	0	0	0	0	0	0	0	0	0	0	0	11	0	0	6	35	0	0	0	0	0	0	0	0	0	0	0
ae09d4dd350ffebeecdc40c49b92939f	FALSE	Eukaryota	Opisthokonta	Holozoa	Metazoa (Animalia)	Arachnida	Acari	NA	0	0	0	0	0	0	0	0	0	0	0	0	0	0	0	0	0	0	0	0	0	0	0	0	0	0	0	0	0	0	0	0	68	0	0	0	0	0	0	0	0
346b94fee7b2851085b3b9c7b7a82453	FALSE	Unassigned	NA	NA	NA	NA	NA	NA	0	0	0	0	0	0	0	0	0	16	0	0	0	0	0	0	0	0	0	0	0	0	0	0	0	0	42	0	0	0	0	0	0	0	0	0	0	0	0	0	0
02914f094f57c1ce7f9d1dc9f344f2bb	FALSE	Bacteria	Proteobacteria	Alphaproteobacteria	Rickettsiales	Mitochondria	uncultured bacterium	uncultured bacterium	0	0	0	0	0	0	0	0	0	0	11	0	0	0	0	0	0	0	0	0	0	0	0	0	0	0	0	0	0	69	0	0	0	0	0	0	0	0	0	0	0
ff263a2e836057beecae693fe582f117	FALSE	Eukaryota	NA	NA	NA	NA	NA	NA	0	0	0	0	0	0	0	0	0	0	0	0	0	0	0	0	10	0	0	0	0	0	0	0	0	0	0	0	0	0	0	0	0	0	0	0	0	0	0	0	0
879f381c2a5fcab00fe3c67f21392b50	FALSE	Unassigned	NA	NA	NA	NA	NA	NA	0	0	0	0	0	0	0	0	0	0	0	0	0	0	0	0	0	0	0	0	0	0	0	0	0	0	0	0	0	39	0	0	0	0	0	0	0	0	0	0	0
a5cd318a1556e27d3b9d09566b790a13	FALSE	Bacteria	Proteobacteria	Alphaproteobacteria	Rickettsiales	Mitochondria	uncultured bacterium	uncultured bacterium	0	0	0	0	0	0	0	12	0	0	0	0	0	0	0	0	0	0	0	0	0	0	0	0	50	0	0	0	0	0	0	0	0	0	0	0	0	0	0	0	0
a8a03e5ec0616b589147df559f2da10d	FALSE	Unassigned	NA	NA	NA	NA	NA	NA	0	0	0	0	0	0	0	0	0	0	0	0	19	0	0	0	0	0	0	0	0	0	0	0	0	0	0	0	0	46	0	0	0	0	0	0	0	0	0	0	0
4758f8adc82c76a58efa95eec7e38e5e	FALSE	Eukaryota	Opisthokonta	Holozoa	Metazoa (Animalia)	Arachnida	Acari	D_10__Ixodes persulcatus (taiga tick)	0	0	0	0	0	0	0	0	0	0	0	0	0	0	0	88	0	0	0	0	0	0	0	0	0	0	0	0	0	0	0	0	68	0	0	0	0	0	0	0	0
aa4147c61a44290665e64b8704a399c2	FALSE	Eukaryota	Opisthokonta	Holozoa	Metazoa (Animalia)	Arachnida	Acari	D_10__Ixodes persulcatus (taiga tick)	0	0	0	0	0	0	0	0	0	0	0	0	0	0	0	76	0	0	0	0	0	0	0	0	0	0	0	0	0	0	0	0	79	0	0	0	0	0	0	0	0
cef50aa05aec3c4574b2014b9267c316	FALSE	Unassigned	NA	NA	NA	NA	NA	NA	0	0	0	0	0	0	0	0	0	0	0	0	0	0	0	0	0	0	0	0	62	0	0	0	0	0	0	0	0	0	0	0	0	0	0	0	0	0	29	0	0
9f8f6f04518687674ef748904eb0c6df	FALSE	Unassigned	NA	NA	NA	NA	NA	NA	0	0	0	0	0	0	0	0	0	0	0	0	0	0	0	0	0	0	0	0	24	0	0	0	0	0	0	0	0	0	0	0	0	0	0	0	0	0	63	0	0
c3251a5d9b2409d072b4d0561fd22511	FALSE	Unassigned	NA	NA	NA	NA	NA	NA	0	0	0	0	0	0	0	0	0	0	0	0	0	0	0	0	0	0	0	0	0	0	0	0	0	0	0	68	10	0	0	0	0	0	0	0	0	0	0	0	0
b8f98503f741f7e06c631b42ecbc1623	FALSE	Eukaryota	Opisthokonta	Nucletmycea	Fungi	NA	NA	NA	0	0	0	0	0	0	0	0	0	0	0	0	0	0	0	0	0	0	0	0	0	0	0	0	0	0	0	0	0	0	0	0	0	0	0	0	0	0	0	0	0
62685a0c4d587f40e102c283013b676c	FALSE	Unassigned	NA	NA	NA	NA	NA	NA	0	4	0	0	0	0	0	0	0	0	0	0	0	0	0	0	0	0	12	0	0	0	0	0	0	0	0	0	0	0	0	0	0	0	0	0	76	0	0	0	0
7440f5b492aa3eb5ebc618f6caf5e832	FALSE	Eukaryota	Opisthokonta	Holozoa	Metazoa (Animalia)	Arachnida	Acari	NA	0	0	139	0	0	0	0	0	0	0	0	0	0	0	0	0	0	0	0	36	0	0	0	0	0	0	0	0	0	0	0	0	0	0	0	0	0	23	0	0	0
1a1be248f01a1839560c7445534f2418	FALSE	Eukaryota	NA	NA	NA	NA	NA	NA	0	0	4	0	0	0	0	0	0	0	0	0	0	0	0	0	0	0	0	30	0	5	0	0	0	0	0	0	0	0	0	0	0	0	0	0	0	20	0	14	14
c99478ec15698b3e508712a1d08287e4	FALSE	Unassigned	NA	NA	NA	NA	NA	NA	0	0	0	0	0	0	0	0	0	9	0	6	0	0	0	0	0	0	0	0	0	0	0	0	0	0	30	0	13	0	0	0	0	0	0	0	0	0	0	0	0
4de8878d59e24138bd54aa38b5659e20	FALSE	Unassigned	NA	NA	NA	NA	NA	NA	0	0	12	0	0	0	0	0	0	0	0	0	0	0	0	0	0	0	0	19	0	0	0	23	0	0	0	0	0	0	0	0	0	0	0	0	0	0	0	0	0
e91417634cda1cd45c097d415f769fd9	FALSE	Unassigned	NA	NA	NA	NA	NA	NA	0	0	0	0	0	0	0	0	0	0	0	0	0	0	0	0	0	0	0	0	0	26	0	0	0	0	0	0	0	0	0	0	0	0	0	0	0	0	0	93	0
3e13a3174d20016e54e33d2911d11828	FALSE	Unassigned	NA	NA	NA	NA	NA	NA	0	0	0	0	0	0	0	0	0	0	0	0	0	0	0	0	0	0	0	0	0	0	2	0	0	0	0	0	0	0	0	0	0	0	0	0	0	0	0	0	75
ff2783bdda6dcc714c8e0b6be4df3508	FALSE	Bacteria	NA	NA	NA	NA	NA	NA	0	0	0	0	0	0	0	0	0	6	0	0	0	0	0	0	0	0	0	0	0	0	0	0	0	4	53	0	0	0	0	0	0	0	0	0	0	0	0	0	0
371ac4ab97c94acdb306128551ef3c9f	FALSE	Unassigned	NA	NA	NA	NA	NA	NA	0	0	0	0	0	0	0	0	0	0	0	0	0	0	0	0	0	0	0	0	0	0	0	0	0	0	90	0	0	0	0	0	0	0	0	0	0	0	0	0	0
c1234c9e0d3e87f7c5c037bccdbf046e	FALSE	Unassigned	NA	NA	NA	NA	NA	NA	0	0	0	0	0	0	0	0	0	0	0	0	0	0	0	0	0	0	0	0	0	0	0	0	0	53	0	0	0	0	0	0	0	0	0	0	0	0	0	0	0
6d1a4911b6ec8953839da74ea5b27e26	FALSE	Eukaryota	NA	NA	NA	NA	NA	NA	0	0	5	0	9	0	14	0	0	0	0	0	0	0	0	0	0	0	0	16	0	12	20	27	0	0	0	0	0	0	0	0	0	0	0	0	0	7	0	0	0
692605e73732f9f408fc42b8b3fc9447	FALSE	Eukaryota	NA	NA	NA	NA	NA	NA	0	0	0	0	0	0	0	0	0	0	0	7	0	0	0	0	0	0	0	0	0	0	0	0	0	0	0	0	33	0	0	0	0	0	0	0	0	0	0	0	0
6636dedc8371b4abb3b85b55aec49555	FALSE	Unassigned	NA	NA	NA	NA	NA	NA	0	0	0	0	0	0	0	0	0	0	0	0	0	0	0	0	0	21	0	0	0	0	0	0	0	0	0	0	0	0	0	0	0	0	0	35	35	0	0	0	0
fa3fbe5a53343b9fdcd15b0f23b73dfe	FALSE	Unassigned	NA	NA	NA	NA	NA	NA	0	0	0	0	0	0	0	0	0	0	0	0	0	0	0	0	0	0	0	20	0	13	0	7	0	0	0	0	0	0	0	0	0	0	0	0	0	37	0	36	16
36a3c732fa96eae6afe12371441f5d6e	FALSE	Eukaryota	Opisthokonta	Nucletmycea	Fungi	Sympoventuriaceae	NA	NA	0	0	0	0	0	0	0	0	0	0	0	0	0	0	0	0	0	0	0	0	0	0	0	0	0	0	0	0	0	0	0	0	0	0	0	0	0	0	0	0	0
173201c0360b5dd80d8ddd362bf58eae	FALSE	Eukaryota	Opisthokonta	Holozoa	Metazoa (Animalia)	Arachnida	Acari	D_10__Ixodes persulcatus (taiga tick)	0	0	0	0	0	0	0	0	0	0	0	0	0	0	0	0	96	0	0	0	0	0	0	0	0	0	0	0	0	0	0	0	0	45	0	0	0	0	0	0	0
51dcb9ed1162be221aebded7c67924c0	FALSE	Unassigned	NA	NA	NA	NA	NA	NA	0	0	0	0	0	0	0	0	0	0	0	0	0	0	0	0	0	0	0	0	0	0	22	0	0	0	0	0	0	0	0	0	0	0	0	0	0	0	0	17	11
1a97ae22478367a1c6a97459621f4da1	FALSE	Unassigned	NA	NA	NA	NA	NA	NA	0	0	0	0	0	0	0	0	0	0	0	0	0	0	0	0	0	0	0	0	0	0	0	0	0	0	0	39	11	0	0	0	0	0	0	0	0	0	0	0	0
d7f90aeaeadfbf32d668ce8b06c0c929	FALSE	Eukaryota	Opisthokonta	Holozoa	Metazoa (Animalia)	Arachnida	Acari	D_10__Haemaphysalis punctata	0	0	0	0	0	0	0	0	0	0	0	0	0	0	0	0	0	0	0	0	0	0	0	0	0	0	0	0	0	0	0	0	0	0	0	0	0	0	0	0	0
eda481f8e35084c59e3637176b515cc5	FALSE	Unassigned	NA	NA	NA	NA	NA	NA	0	0	0	0	0	0	0	0	0	0	0	0	0	0	0	0	0	0	0	0	0	0	0	0	0	0	0	0	0	0	0	0	0	0	0	0	0	0	0	0	0
70d60ce1efc4726ee6a14d9ba3cec473	FALSE	Eukaryota	Opisthokonta	Holozoa	Metazoa (Animalia)	Arachnida	Acari	D_10__Ixodes persulcatus (taiga tick)	0	82	0	0	0	0	0	0	0	0	0	0	0	0	0	0	0	0	55	0	0	0	0	0	0	0	0	0	0	0	0	0	0	0	0	0	17	0	0	0	0
b129a897286a883b8a0d21f30f294af4	FALSE	Bacteria	Proteobacteria	Alphaproteobacteria	Rickettsiales	Mitochondria	uncultured bacterium	uncultured bacterium	0	0	0	0	0	0	5	0	0	0	0	0	0	0	0	0	0	0	0	22	0	0	0	25	0	0	0	0	0	0	0	0	0	0	0	0	0	49	0	0	0
3ecd66cbaac8d8d0968df4c0c0156a0f	FALSE	Unassigned	NA	NA	NA	NA	NA	NA	0	0	0	0	0	0	0	0	0	0	0	0	0	0	0	0	0	0	0	0	32	0	0	0	0	0	0	0	0	0	0	0	0	0	0	0	0	0	26	0	0
96bd4964b4a6349ca79407155c204e3b	FALSE	Unassigned	NA	NA	NA	NA	NA	NA	0	0	0	0	0	0	0	0	0	0	0	0	0	0	0	0	0	0	0	0	0	0	0	0	29	0	0	0	0	0	0	0	0	0	0	0	0	0	0	0	0
0888f9361cc038d06593196b651a701a	FALSE	Unassigned	NA	NA	NA	NA	NA	NA	0	0	0	0	0	0	0	0	0	0	0	0	0	0	0	0	0	38	0	0	0	0	0	0	0	0	0	0	0	0	0	0	0	0	0	36	0	0	0	0	0
d4daae46358f298846157a85df838ff5	FALSE	Unassigned	NA	NA	NA	NA	NA	NA	0	0	0	0	0	0	0	0	0	0	0	0	0	0	0	0	0	0	0	0	0	0	0	0	0	0	0	79	0	0	0	0	0	0	0	0	0	0	0	0	0
d7080b8ee67df43cbc9dad5a4e308819	FALSE	Bacteria	NA	NA	NA	NA	NA	NA	0	0	0	0	0	0	0	0	0	0	0	9	0	0	0	0	0	0	0	0	0	0	0	0	0	0	0	0	52	0	0	0	0	0	0	0	0	0	0	0	0
e6d94a30ed79fa9569cbb055e88ddf61	FALSE	Bacteria	NA	NA	NA	NA	NA	NA	0	0	0	0	0	0	0	0	0	0	0	0	0	51	0	0	0	0	0	0	0	0	0	0	0	0	0	0	0	0	24	0	0	0	0	0	0	0	0	0	0
9de5b5384aed333a61a3dcc325812b32	FALSE	Bacteria	Proteobacteria	Alphaproteobacteria	Rickettsiales	Mitochondria	uncultured bacterium	uncultured bacterium	0	0	0	0	0	0	0	0	0	19	0	0	0	0	0	0	0	0	0	0	0	0	0	0	0	0	53	0	0	0	0	0	0	0	0	0	0	0	0	0	0
ff959ae6a51d4b0fe0cb21cab3ded1f4	FALSE	Unassigned	NA	NA	NA	NA	NA	NA	0	0	0	0	0	0	0	0	0	0	0	0	0	0	0	0	0	11	0	0	0	0	0	0	0	0	0	0	0	0	0	0	0	0	0	69	0	0	0	0	0
3bba7ce24bfe608549a38575980c4fea	FALSE	Unassigned	NA	NA	NA	NA	NA	NA	0	0	0	0	0	0	0	0	0	0	0	0	0	0	0	0	0	0	0	0	38	0	0	0	0	0	0	0	0	0	0	0	0	0	0	0	0	0	40	0	0
e99b2f78b8db938e5438f075df9d989c	FALSE	Unassigned	NA	NA	NA	NA	NA	NA	0	0	0	0	0	0	0	0	0	0	0	0	0	0	0	0	0	0	0	0	0	0	0	0	0	0	0	0	0	0	0	11	0	0	0	0	0	0	0	0	0
779bc4a31050b1e591c7fe1c3145a130	FALSE	Eukaryota	Opisthokonta	Holozoa	Metazoa (Animalia)	Arachnida	Acari	NA	0	0	0	0	0	0	0	0	0	0	0	0	0	0	0	0	0	0	0	0	0	0	0	0	0	0	0	0	0	0	0	0	0	0	0	0	0	0	0	0	0
1dc70a71ca9cf615f707be4670236be3	FALSE	Bacteria	NA	NA	NA	NA	NA	NA	0	0	0	0	0	9	0	0	0	0	0	0	0	0	0	0	0	0	0	0	0	0	0	18	0	0	0	0	0	0	0	0	0	0	0	0	0	0	0	0	24
6e81f6a3b095a03ea5f7abf79b49f422	FALSE	Bacteria	NA	NA	NA	NA	NA	NA	0	0	0	0	0	0	0	8	0	0	0	0	0	0	0	0	0	0	0	0	0	0	0	0	22	0	0	0	0	0	0	0	0	0	0	0	0	0	0	0	0
1adc334a49893dcd276921c19eab850c	FALSE	Eukaryota	Opisthokonta	Holozoa	Metazoa (Animalia)	Arachnida	Acari	NA	0	0	0	0	0	0	0	0	0	0	236	0	0	0	0	0	0	0	0	0	0	0	0	0	0	0	0	0	0	0	0	0	0	0	0	0	0	0	0	0	0
af6cb0f36e517fb2bf2b5953f7c7c1f0	FALSE	Unassigned	NA	NA	NA	NA	NA	NA	0	0	0	0	0	0	0	0	0	0	0	0	0	0	0	0	0	0	0	0	0	0	0	0	0	0	119	0	0	0	0	0	0	0	0	0	0	0	0	0	0
1a659d73adb0ac047cf99e7a04ed2e14	FALSE	Unassigned	NA	NA	NA	NA	NA	NA	0	0	0	0	0	0	0	0	0	0	0	0	0	0	0	0	0	0	0	0	0	0	0	0	0	15	0	47	0	0	0	0	0	0	0	0	0	0	0	0	0
fd77d583bd27d3a4feb5f0b997b3a3bf	FALSE	Unassigned	NA	NA	NA	NA	NA	NA	0	0	0	0	0	0	0	0	0	0	0	0	0	0	0	0	0	0	0	0	0	0	0	0	0	0	0	64	0	0	0	0	0	0	0	0	0	0	0	0	0
3a9fbe46277a53488ecd7ee951abf7c3	FALSE	Unassigned	NA	NA	NA	NA	NA	NA	0	0	0	0	0	0	0	0	0	0	0	0	0	0	0	0	0	0	0	0	0	0	0	0	0	17	0	0	0	0	0	0	0	0	0	0	0	0	0	0	0
709242885049c1833621942e1bb18ff0	FALSE	Bacteria	NA	NA	NA	NA	NA	NA	0	0	0	0	0	0	0	0	0	0	0	0	0	0	0	0	0	0	0	0	0	0	0	0	0	0	0	0	0	0	0	0	0	0	0	0	0	0	0	0	22
45e992accbc10977e6950f77ffd944d8	FALSE	Unassigned	NA	NA	NA	NA	NA	NA	0	0	0	0	0	0	0	0	0	0	0	0	0	0	0	0	0	0	0	0	0	0	0	0	0	0	0	0	0	0	0	0	0	0	0	0	0	0	0	0	0
9621602f678f0759f6c7b6ddb84c7512	FALSE	Eukaryota	Opisthokonta	Nucletmycea	Fungi	NA	NA	NA	0	0	0	0	0	0	0	0	0	0	0	0	0	0	0	0	0	0	0	0	0	0	0	0	0	0	0	0	0	0	0	0	0	0	0	0	0	0	0	0	0
a8b8cbf99cfb28a9ab58ce78e1d7efc3	FALSE	Eukaryota	Opisthokonta	Holozoa	Metazoa (Animalia)	Arachnida	Acari	NA	0	0	66	0	93	0	0	0	0	0	0	0	0	0	0	0	0	0	0	0	0	0	0	0	0	0	0	0	0	0	0	0	0	0	0	0	0	0	0	0	0
791ecac47bd684b5ce88da9426f94707	FALSE	Eukaryota	Opisthokonta	Holozoa	Metazoa (Animalia)	Arachnida	Acari	NA	0	0	0	0	232	0	0	0	0	0	0	0	0	0	0	0	0	0	0	0	0	0	0	0	0	0	0	0	0	0	0	0	0	0	0	0	0	0	0	0	0
0375c5c67a42a4f1f973e785f885ce1f	FALSE	Eukaryota	Opisthokonta	Holozoa	Metazoa (Animalia)	Arachnida	Acari	NA	0	0	0	0	0	0	0	0	50	46	0	38	0	0	0	0	0	0	0	0	0	0	0	0	0	0	31	0	0	0	0	0	0	0	0	0	0	0	0	0	0
759718b3fed3e4bc187eb45a9900c0bf	FALSE	Unassigned	NA	NA	NA	NA	NA	NA	0	0	0	0	0	0	0	0	0	0	8	0	0	0	0	0	0	0	0	0	0	0	0	0	0	16	0	18	0	0	0	0	0	0	0	0	0	0	0	0	0
05c7592d060c4ff1247df401a025a866	FALSE	Unassigned	NA	NA	NA	NA	NA	NA	0	0	0	0	0	0	0	0	0	0	0	0	0	0	0	0	0	28	0	0	0	0	0	0	0	0	0	0	0	0	0	7	7	0	0	37	0	0	0	0	0
9f8bb25ee9c6f7b0c43525ae67af0323	FALSE	Unassigned	NA	NA	NA	NA	NA	NA	0	0	0	0	0	0	0	0	0	0	0	0	0	0	0	0	0	0	0	28	0	0	35	0	0	0	0	0	0	0	0	0	0	0	0	0	0	0	0	0	0
f9012e79d43cacc95cd668f1eee85eed	FALSE	Eukaryota	Opisthokonta	Nucletmycea	Fungi	NA	NA	NA	0	0	0	0	0	0	0	0	0	0	0	0	0	0	0	0	0	0	0	0	0	0	0	0	0	0	0	0	0	0	0	0	0	0	0	0	0	0	0	0	0
060092344bfb9b32100411fddeeb8d36	FALSE	Unassigned	NA	NA	NA	NA	NA	NA	0	0	0	0	0	0	0	0	0	0	0	0	0	0	0	0	0	0	0	47	0	0	0	0	0	0	0	0	0	0	0	0	0	0	0	0	0	67	0	0	0
7d55e1a8fbd8d0108f3f908e15445eff	FALSE	Unassigned	NA	NA	NA	NA	NA	NA	0	0	0	0	0	0	0	0	0	0	0	0	0	0	0	0	0	0	0	0	0	0	0	0	0	0	0	0	45	0	0	0	0	0	0	0	0	0	0	0	0
4b61a79fff4fbcf70f4029454a5a211e	FALSE	Unassigned	NA	NA	NA	NA	NA	NA	0	0	0	0	0	0	0	0	0	0	0	0	0	0	0	0	0	0	0	0	0	0	0	0	0	0	0	0	0	0	0	0	0	3	0	9	0	0	0	0	0
349781a9858b88bfc63f5173553fc822	FALSE	Eukaryota	Opisthokonta	Nucletmycea	Fungi	NA	NA	NA	0	0	0	0	0	0	0	0	0	0	0	0	0	0	0	0	0	0	0	0	0	0	0	0	0	0	0	0	0	0	0	0	0	0	0	0	0	0	0	0	0
7b215fdb7113fd99e2647de94ed0f71f	FALSE	Bacteria	NA	NA	NA	NA	NA	NA	0	0	0	0	0	0	10	0	0	0	0	0	0	0	0	0	0	0	0	0	0	0	0	31	0	0	0	0	0	0	0	0	0	0	0	0	0	0	0	0	0
6f590ce69f8e0d86cbe231f3f196d8fc	FALSE	Eukaryota	SAR	Alveolata	Ciliophora	Colpodida	Colpoda	NA	0	0	0	0	0	0	0	0	0	0	0	0	0	0	0	0	0	0	0	0	0	0	0	57	0	0	0	0	0	0	0	0	0	0	0	0	0	0	0	0	0
d56abf00f3d239b31c61cb6e5b206808	FALSE	Unassigned	NA	NA	NA	NA	NA	NA	0	0	0	0	0	0	0	0	0	0	0	0	0	0	0	0	0	0	0	0	0	0	0	0	0	0	23	0	0	0	0	0	0	0	0	0	0	0	0	0	0
37c91bfcfccc0ec8dd508c65373a0213	FALSE	Unassigned	NA	NA	NA	NA	NA	NA	0	0	0	0	0	0	0	0	0	0	0	0	0	0	0	0	0	0	0	0	0	0	0	0	0	0	0	0	49	0	0	0	0	0	0	0	0	0	0	0	0
042469fd90eb6db1b928eba237104812	FALSE	Unassigned	NA	NA	NA	NA	NA	NA	0	0	0	0	0	0	0	0	0	0	0	0	0	0	0	0	0	0	0	0	0	0	0	0	0	0	0	0	0	0	0	0	0	0	0	0	0	0	0	0	0
d555a05292df6ea0805411f213872f3e	FALSE	Eukaryota	Opisthokonta	Nucletmycea	Fungi	NA	NA	NA	0	0	0	0	0	0	0	0	0	0	0	0	0	0	0	0	0	0	0	0	0	0	0	0	0	0	0	0	0	0	0	0	0	0	0	0	0	0	0	0	0
f3fd4276192bd79f91a07b21d459e4da	FALSE	Eukaryota	Opisthokonta	Holozoa	Metazoa (Animalia)	Arachnida	Acari	NA	0	0	0	0	0	0	0	0	0	0	0	0	226	0	0	0	0	0	0	0	0	0	0	0	0	0	0	0	0	0	0	0	0	0	0	0	0	0	0	0	0
2ea52df2a6b3e86b22c2dacb6eb353f1	FALSE	Unassigned	NA	NA	NA	NA	NA	NA	0	0	0	0	0	0	0	0	0	0	0	0	0	0	0	0	0	0	0	0	57	0	0	0	0	0	0	0	0	0	0	0	0	0	0	0	0	0	59	0	0
77155e9a4b3e936467c4a4d48fc05897	FALSE	Unassigned	NA	NA	NA	NA	NA	NA	0	0	0	0	0	0	0	0	0	0	0	0	0	0	0	0	0	0	0	0	39	0	0	0	0	0	0	0	0	0	0	0	0	0	0	0	0	0	48	0	0
b92806279746c3aa9a84598cfa4d8756	FALSE	Eukaryota	NA	NA	NA	NA	NA	NA	0	0	0	0	0	0	0	0	0	0	0	0	0	0	0	0	0	0	0	0	0	0	0	0	0	0	48	5	0	0	0	0	0	0	0	0	0	0	0	0	0
96e8159c8a7580f3069b6d710b25a51a	FALSE	Eukaryota	Opisthokonta	Holozoa	Metazoa (Animalia)	Arachnida	Acari	NA	0	0	0	0	0	0	0	225	0	0	0	0	0	0	0	0	0	0	0	0	0	0	0	0	0	0	0	0	0	0	0	0	0	0	0	0	0	0	0	0	0
06f7ae725cc70eeb6656a4174b3201fb	FALSE	Unassigned	NA	NA	NA	NA	NA	NA	0	0	0	0	0	0	0	0	0	6	0	0	0	0	0	0	0	0	0	0	0	0	0	0	0	0	9	0	0	34	0	0	0	0	0	0	0	0	0	0	0
91a3c447bd63694bece41b2c2a70ebd0	FALSE	Unassigned	NA	NA	NA	NA	NA	NA	0	0	0	0	0	0	0	0	0	4	0	0	4	0	0	0	0	0	0	0	0	0	0	0	0	0	43	0	0	37	0	0	0	0	0	0	0	0	0	0	0
38f97d669092fc3e2f3f36c439d2809c	FALSE	Eukaryota	Opisthokonta	Nucletmycea	Fungi	NA	NA	NA	0	0	0	0	0	0	0	0	0	0	0	0	0	0	0	0	0	0	0	0	0	0	0	0	0	0	0	0	0	0	0	0	0	0	0	0	0	0	0	0	0
9c1794fb1977fdee4f80a51c118ff532	FALSE	Unassigned	NA	NA	NA	NA	NA	NA	0	0	0	0	0	0	0	0	0	0	0	0	0	0	0	0	0	0	0	0	0	0	0	0	0	0	0	0	0	0	0	11	0	0	0	0	0	0	0	0	0
9b5b8918084fc39a29ebebb8b9f96769	FALSE	Unassigned	NA	NA	NA	NA	NA	NA	22	27	0	0	0	0	0	0	0	0	0	0	0	0	33	37	39	0	0	0	0	0	0	0	0	0	0	0	0	0	0	0	0	14	0	0	0	0	0	0	0
41b49f51a367f2be71449765ee3963eb	FALSE	Unassigned	NA	NA	NA	NA	NA	NA	0	0	0	0	0	0	0	0	0	0	0	0	0	0	0	0	0	0	0	0	0	0	0	0	0	0	0	44	0	0	0	0	0	0	0	0	0	0	0	0	0
3aa185a497d2ab9043ba153771d282a6	FALSE	Unassigned	NA	NA	NA	NA	NA	NA	0	0	0	0	0	0	0	0	0	0	0	0	13	0	0	0	0	0	0	0	0	0	0	0	0	0	0	0	0	0	0	0	0	0	0	0	0	0	0	0	0
8cff12aaaec28882b45912a1d2f464d2	FALSE	Unassigned	NA	NA	NA	NA	NA	NA	0	0	0	0	0	0	0	0	0	0	0	0	0	0	0	0	0	0	0	0	66	0	0	0	0	0	0	0	0	0	0	0	0	0	0	0	0	0	23	0	0
8359730eb9cf9b1bfcf9098b9ac3c9f7	FALSE	Unassigned	NA	NA	NA	NA	NA	NA	0	0	0	0	0	0	0	0	0	0	0	0	0	0	0	0	0	0	0	0	0	0	0	0	0	0	0	0	35	0	0	0	0	0	0	0	0	0	0	0	0
5cd06e0ed8c2dc692a7fe252172d1e9e	FALSE	Unassigned	NA	NA	NA	NA	NA	NA	0	0	0	0	0	0	0	0	0	0	0	0	0	0	0	0	0	0	0	0	0	0	7	22	0	0	0	0	0	0	0	0	0	0	0	0	0	0	0	17	18
8ebe54422b2db7dd9c5dd536d6b06f94	FALSE	Unassigned	NA	NA	NA	NA	NA	NA	0	0	0	0	0	0	0	0	0	0	0	0	0	0	0	0	0	0	0	0	0	0	0	0	0	0	52	0	0	0	0	0	0	0	0	0	0	0	0	0	0
9e4288ffff0a5e5c028096622668618e	FALSE	Unassigned	NA	NA	NA	NA	NA	NA	0	0	0	0	0	0	0	0	0	0	0	0	0	0	0	0	0	0	0	0	0	0	0	0	0	0	0	0	0	0	0	0	0	0	0	0	0	0	0	0	0
aab982fb0d9556d39bfd3a5fe5e85fe4	FALSE	Unassigned	NA	NA	NA	NA	NA	NA	0	0	13	0	0	0	0	0	0	0	0	0	0	0	0	0	0	0	0	70	0	0	0	0	0	0	0	0	0	0	0	0	0	0	0	0	0	0	0	0	0
d2d8a0d32b472cd187d3293523c7324c	FALSE	Unassigned	NA	NA	NA	NA	NA	NA	0	0	0	0	0	0	0	0	0	0	0	0	0	0	0	0	0	0	0	0	0	11	0	13	0	0	0	0	0	0	0	0	0	0	0	0	0	0	0	0	0
56605a02c5ac9142c8103c63a0a2c6fc	FALSE	Unassigned	NA	NA	NA	NA	NA	NA	0	0	0	0	0	0	0	0	0	0	0	0	0	0	0	0	0	0	0	0	0	0	0	0	0	0	0	0	0	0	0	0	0	0	0	0	0	0	0	0	0
a476c1fe57190221423845f64756edc6	FALSE	Eukaryota	Opisthokonta	Nucletmycea	Fungi	Incertae Sedis	D_10__Acremonium	D_11__Acremonium radiatum	0	0	0	0	0	0	0	0	0	0	0	0	0	0	0	0	0	0	0	0	0	0	0	0	0	0	0	0	0	0	0	0	0	0	0	0	0	0	0	0	0
9b075ad9fc02c71a5ed3af675d7ae1a3	FALSE	Unassigned	NA	NA	NA	NA	NA	NA	0	0	0	0	0	0	0	0	0	29	0	0	16	0	0	0	0	0	0	0	0	0	0	0	0	0	0	0	0	27	0	0	0	0	0	0	0	0	0	0	0
11d1a27e7fd8e03045eb2856a49d223e	FALSE	Unassigned	NA	NA	NA	NA	NA	NA	0	0	0	0	0	0	0	0	0	0	0	0	0	0	0	0	0	0	0	0	0	0	0	0	0	0	0	0	42	0	0	0	0	0	0	0	0	0	0	0	0
0a9f067366db5fbe22568facb6ab09a9	FALSE	Unassigned	NA	NA	NA	NA	NA	NA	0	0	0	0	0	0	0	0	0	0	0	0	0	0	0	0	0	0	0	0	0	0	0	0	0	0	0	0	34	0	0	0	0	0	0	0	0	0	0	0	0
d05cdad154545b0fe4a55c88eac6b93a	FALSE	Eukaryota	Opisthokonta	Holozoa	Metazoa (Animalia)	Arachnida	Acari	NA	0	0	0	0	0	0	0	0	0	0	0	0	0	0	0	0	0	0	0	0	0	0	0	0	0	0	0	0	0	0	0	0	0	0	0	0	0	0	0	0	0
0fecebe905ffde5480de3d7750fb831e	FALSE	Eukaryota	NA	NA	NA	NA	NA	NA	0	0	0	0	0	0	0	0	0	0	0	0	0	0	0	0	0	0	0	0	0	0	0	0	0	0	0	0	0	0	0	0	0	0	0	0	0	0	0	0	0
83396c6b8c5f332bf84a920e9f2543fc	FALSE	Bacteria	Proteobacteria	Alphaproteobacteria	Rickettsiales	Mitochondria	uncultured bacterium	uncultured bacterium	0	0	0	0	0	0	0	0	0	0	0	0	0	0	0	0	0	0	0	0	0	0	0	0	0	0	0	0	0	48	0	0	0	0	0	0	0	0	0	0	0
64d2110381d9b2d77d54af055abffe17	FALSE	Unassigned	NA	NA	NA	NA	NA	NA	0	0	0	0	0	0	0	0	0	0	0	0	0	0	0	0	0	0	0	0	0	0	0	0	0	0	0	0	0	0	0	0	0	5	0	0	0	0	0	0	0
b5b17b73a40e7a9e8cabaafaaaae76d2	FALSE	Unassigned	NA	NA	NA	NA	NA	NA	0	0	0	0	0	0	0	0	0	0	0	0	0	0	0	0	0	0	0	0	0	0	0	0	0	0	0	0	0	0	0	0	0	0	0	0	0	0	0	0	0
0d62598b85c625715f68c77f068cc3d6	FALSE	Eukaryota	Opisthokonta	Holozoa	Metazoa (Animalia)	Arachnida	Acari	D_10__Ixodes persulcatus (taiga tick)	0	110	0	0	0	0	0	0	0	0	0	0	0	0	0	0	0	0	47	0	0	0	0	0	0	0	0	0	0	0	0	0	0	0	0	0	0	0	0	0	0
2144bc28a714016c29226049251a7f1b	FALSE	Eukaryota	Opisthokonta	Holozoa	Metazoa (Animalia)	Arachnida	Acari	NA	0	0	0	0	71	0	39	0	0	0	0	0	0	0	0	0	0	0	0	0	0	0	0	0	0	0	0	0	0	0	0	0	0	0	0	0	0	0	0	29	0
dc4d3515fdda6dea4583d9d31e6e38ad	FALSE	Unassigned	NA	NA	NA	NA	NA	NA	0	0	0	0	0	0	0	8	0	0	0	0	0	0	0	0	0	0	0	0	0	0	0	0	58	0	0	0	0	0	0	0	0	0	0	0	0	0	0	0	0
2f7c900c08b917aef2144a811e105e04	FALSE	Eukaryota	Opisthokonta	Holozoa	Metazoa (Animalia)	Arachnida	Acari	D_10__Ixodes persulcatus (taiga tick)	214	0	0	0	0	0	0	0	0	0	0	0	0	0	0	0	0	0	0	0	0	0	0	0	0	0	0	0	0	0	0	0	0	0	0	0	0	0	0	0	0
a60d8d5d9ad0f8bd0377eca88b90c59b	FALSE	Eukaryota	Opisthokonta	Nucletmycea	Fungi	NA	NA	NA	0	0	0	0	0	0	0	0	0	0	0	0	0	0	0	0	0	0	0	0	0	0	0	0	0	0	0	0	0	0	0	0	0	0	0	0	0	0	0	0	0
aac0450095210d2fa423b4a469c95785	FALSE	Unassigned	NA	NA	NA	NA	NA	NA	0	0	0	0	0	0	0	0	0	0	0	0	0	0	0	0	0	0	0	0	0	0	0	0	0	0	0	29	0	0	0	0	0	0	0	0	0	0	0	0	0
666b920ffbdd58a65fccd7d869639f11	FALSE	Unassigned	NA	NA	NA	NA	NA	NA	0	0	0	0	0	0	0	0	0	0	0	0	0	0	0	0	0	0	0	0	0	0	0	0	0	0	0	0	0	0	0	0	0	0	0	0	0	0	0	0	0
c4078d85b15f1192232d660e56694bdc	FALSE	Eukaryota	Opisthokonta	Nucletmycea	Fungi	NA	NA	NA	0	0	0	0	0	0	0	0	0	0	0	0	0	0	0	0	0	0	0	0	0	0	0	0	0	0	0	0	0	0	0	0	0	0	0	0	0	0	0	0	0
de7eea9949e3bc8740290aa8de68708a	FALSE	Unassigned	NA	NA	NA	NA	NA	NA	0	0	0	0	0	0	0	0	0	0	0	0	0	0	0	0	0	0	0	0	0	0	0	0	0	0	0	0	0	0	0	0	18	0	0	0	0	0	0	0	0
607304704ea6ee250c12aadd34e4913d	FALSE	Eukaryota	SAR	Alveolata	Ciliophora	Colpodida	Mykophagophrys	uncultured eukaryote	0	0	0	0	0	0	0	0	0	0	0	0	0	0	0	0	0	0	0	0	0	0	0	0	0	0	0	0	0	0	0	0	0	0	0	0	0	0	0	0	0
fee915ec9198df7b0d7930539c7e8d3f	FALSE	Eukaryota	Opisthokonta	Holozoa	Metazoa (Animalia)	Arachnida	Acari	NA	0	0	0	0	0	0	0	0	0	0	0	0	0	0	0	0	0	0	0	0	0	0	0	0	0	0	0	0	0	0	0	0	0	0	0	0	0	0	0	0	0
74d30e1f489664f7051f0680993fa45f	FALSE	Unassigned	NA	NA	NA	NA	NA	NA	0	0	0	0	0	0	9	0	0	0	0	0	0	0	0	0	0	0	0	0	0	8	0	20	0	0	0	0	0	0	0	0	0	0	0	0	0	0	0	14	0
47c4bdbcc8c7ead508c62b90181d8137	FALSE	Eukaryota	Opisthokonta	Nucletmycea	Fungi	NA	NA	NA	0	0	0	0	0	0	0	0	0	0	0	0	0	0	0	0	0	0	0	0	0	0	0	0	0	0	0	0	0	0	0	0	0	0	0	0	0	0	0	0	0
fa9ac6d98c7ced9d1dafe96c9c2f1e6b	FALSE	Eukaryota	NA	NA	NA	NA	NA	NA	0	0	0	0	0	0	0	0	0	0	0	0	0	0	0	0	0	0	0	0	0	0	0	0	0	0	0	0	0	0	0	0	0	0	0	0	0	0	0	0	0
c60cadde3986c66354acfffa03354b50	FALSE	Eukaryota	Opisthokonta	Nucletmycea	Fungi	NA	NA	NA	0	0	0	0	0	0	0	0	0	0	0	0	0	0	0	0	0	0	0	0	0	0	0	0	0	0	0	0	0	0	0	0	0	0	0	0	0	0	0	0	0
acbe48b8e9e570161e55417868043bbf	FALSE	Unassigned	NA	NA	NA	NA	NA	NA	0	0	0	0	0	0	0	0	0	0	0	0	0	0	0	0	0	0	0	11	0	0	0	29	0	0	0	0	0	0	0	0	0	0	0	0	0	12	0	0	0
c907a67c78a4b8e81d90c51b21fe99e0	FALSE	Unassigned	NA	NA	NA	NA	NA	NA	0	0	0	0	0	0	0	0	0	0	0	0	0	0	0	0	0	0	0	0	0	0	0	35	0	0	0	0	0	0	0	0	0	0	0	0	0	0	0	0	0
bf260b0a7208a02bf9d5a1bbebb4e55a	FALSE	Unassigned	NA	NA	NA	NA	NA	NA	0	0	0	0	0	0	0	0	0	0	0	0	0	0	0	0	0	0	0	0	0	0	0	0	0	0	0	0	0	0	0	0	0	0	0	0	0	0	0	25	0
c6a48a4e9aab18f799c6b686e13912af	FALSE	Unassigned	NA	NA	NA	NA	NA	NA	0	0	0	0	0	0	0	0	0	0	0	0	0	0	0	0	0	0	0	0	0	0	0	0	0	0	0	0	0	0	0	0	0	0	0	0	0	0	0	0	0
c76832e01ef4d8add74a4ca2cd4d7f1d	FALSE	Unassigned	NA	NA	NA	NA	NA	NA	0	0	0	0	0	0	0	0	0	0	0	0	0	0	0	0	0	0	0	0	0	0	0	0	0	0	0	0	0	0	0	0	0	0	0	0	0	0	0	0	0
12efb90cb112e5ca093dcf478cba038a	FALSE	Eukaryota	Opisthokonta	Holozoa	Metazoa (Animalia)	Arachnida	Acari	D_10__Ixodes persulcatus (taiga tick)	0	0	0	0	0	0	0	0	0	0	0	0	0	0	0	0	0	69	0	0	0	0	0	0	0	0	0	0	0	0	0	0	0	0	0	23	0	0	0	0	0
0c9e9195944b96cf824cbcb038a8c495	FALSE	Unassigned	NA	NA	NA	NA	NA	NA	0	0	0	0	0	0	0	0	0	0	0	0	0	0	0	0	0	0	0	0	0	0	0	0	0	0	0	44	0	0	0	0	0	0	0	0	0	0	0	0	0
8cca2389d0f66d7670d44dbbc906db3e	FALSE	Unassigned	NA	NA	NA	NA	NA	NA	0	0	0	0	0	0	0	0	0	0	0	0	0	0	0	0	0	0	0	0	0	0	0	0	0	0	0	0	0	0	0	0	0	0	0	0	0	0	0	0	36
2aa2185531a777f4a9e4b26f4c215842	FALSE	Eukaryota	Opisthokonta	Holozoa	Metazoa (Animalia)	Arachnida	Acari	D_10__Ixodes persulcatus (taiga tick)	0	0	0	0	0	0	0	0	0	0	0	0	0	0	0	0	0	0	0	0	0	0	0	0	0	0	0	0	0	0	0	0	0	0	0	0	0	0	0	0	0
a081a2a3ec757b2900546fd11a21dcc8	FALSE	Eukaryota	Opisthokonta	Holozoa	Metazoa (Animalia)	Arachnida	Acari	NA	0	0	0	0	0	0	0	0	0	0	207	0	0	0	0	0	0	0	0	0	0	0	0	0	0	0	0	0	0	0	0	0	0	0	0	0	0	0	0	0	0
7a776ccbba691d4d2a5d95534c845d0d	FALSE	Unassigned	NA	NA	NA	NA	NA	NA	0	0	0	0	0	0	0	0	0	0	0	0	0	0	0	0	12	0	0	0	0	0	0	0	0	0	0	0	0	0	0	0	0	33	0	0	0	0	0	0	0
0c91aa5255754bd3027a0a766d591ec8	FALSE	Eukaryota	Archaeplastida	Chloroplastida	Charophyta	D_10__Malvales	NA	NA	0	0	0	0	0	0	0	0	0	0	0	0	0	0	0	0	0	0	0	0	0	0	0	0	0	0	0	0	0	83	0	0	0	0	0	0	0	0	0	0	0
ed8fd9bfb57e214abbf47cea5623d1f7	FALSE	Unassigned	NA	NA	NA	NA	NA	NA	0	0	0	0	0	0	0	0	0	0	0	0	0	0	0	0	0	0	0	0	0	0	0	0	0	0	0	0	0	0	0	0	0	0	0	0	40	0	0	0	0
bc7ac1fda0beda3c485700fe3aaa2882	FALSE	Unassigned	NA	NA	NA	NA	NA	NA	0	0	0	0	0	17	0	0	0	0	0	0	0	0	0	0	0	0	0	0	0	0	56	0	0	0	0	0	0	0	0	0	0	0	0	0	0	0	0	0	13
f95d47d21fc05fa79e6c1ba66ad20196	FALSE	Eukaryota	NA	NA	NA	NA	NA	NA	0	0	0	0	0	0	0	0	0	0	0	0	0	0	0	10	0	0	0	0	0	0	0	0	0	0	0	0	0	0	0	0	35	0	0	0	0	0	0	0	0
f7ab3b105c851978eb411936d0ae81a4	FALSE	Bacteria	NA	NA	NA	NA	NA	NA	0	0	0	0	0	0	0	0	0	0	0	0	0	0	0	0	0	0	0	0	49	0	0	0	0	0	0	0	0	0	0	0	0	0	0	0	0	0	17	0	0
a51361d4ef8f7e2d6c28b6fd87e7465b	FALSE	Eukaryota	Opisthokonta	Holozoa	Metazoa (Animalia)	Arachnida	Acari	NA	0	0	0	0	0	0	0	0	0	0	0	0	0	0	0	0	0	0	0	0	0	0	0	0	0	0	0	93	0	0	0	0	0	0	0	0	0	0	0	0	0
6934d84a765058824c8a72406d1ee91e	FALSE	Unassigned	NA	NA	NA	NA	NA	NA	0	0	0	0	0	0	0	0	0	16	0	0	0	0	0	0	0	0	0	0	0	0	0	0	0	0	39	0	0	0	0	0	0	0	0	0	0	0	0	0	0
69a0ed34225410f31b39ecf402df3ee9	FALSE	Eukaryota	Opisthokonta	Holozoa	Metazoa (Animalia)	Arachnida	Acari	NA	0	0	0	0	0	0	0	0	0	0	0	0	0	0	0	0	0	0	0	0	0	0	0	0	0	0	0	0	0	0	0	0	0	0	0	0	0	0	0	0	0
1b9f4d65be8ced4a11ce91d1f964799d	FALSE	Unassigned	NA	NA	NA	NA	NA	NA	0	0	0	0	0	0	0	0	0	0	0	0	0	0	0	0	0	0	0	0	0	0	12	0	0	0	0	0	0	0	0	0	0	0	0	0	0	0	0	0	23
bd6ba1e0c915fbae43a1a49c8465494b	FALSE	Unassigned	NA	NA	NA	NA	NA	NA	0	0	0	0	0	0	0	0	0	0	0	0	0	0	0	0	0	0	0	0	0	0	0	10	0	0	0	0	0	0	0	0	0	0	0	0	0	0	0	57	0
b65aeb624fbe3df6782a40b28815f2c5	FALSE	Eukaryota	Opisthokonta	Holozoa	Metazoa (Animalia)	Arachnida	Acari	NA	0	0	0	0	0	0	0	0	0	0	0	0	0	0	0	0	0	0	0	0	0	0	0	0	0	0	0	0	0	0	0	0	0	0	0	0	0	0	0	0	0
69785936619fb8451937bc2d5dd901c3	FALSE	Eukaryota	Opisthokonta	Holozoa	Metazoa (Animalia)	Arachnida	Acari	NA	73	0	0	0	0	0	0	0	0	0	0	0	0	0	0	0	0	62	0	0	0	0	0	0	0	0	0	0	0	0	0	0	0	0	0	0	0	0	0	0	0
9f5978b421329fdca4a0bf51cc307056	FALSE	Unassigned	NA	NA	NA	NA	NA	NA	0	0	0	0	0	0	0	0	0	0	0	0	0	0	0	0	0	0	0	0	0	0	0	0	0	0	0	0	0	0	0	0	0	0	0	0	0	0	0	0	0
c3c0c8d003cb30a0f8f36e114499f58c	FALSE	Eukaryota	Opisthokonta	Holozoa	Metazoa (Animalia)	Arachnida	Acari	D_10__Ixodes persulcatus (taiga tick)	72	0	0	0	0	0	0	0	0	0	0	0	0	0	0	0	0	48	0	0	0	0	0	0	0	0	0	0	0	0	0	0	0	0	0	0	0	0	0	0	0
f4faceb74e9c11dcc39ace7fd59ba9c1	FALSE	Eukaryota	Opisthokonta	Holozoa	Metazoa (Animalia)	Arachnida	Acari	D_10__Ixodes persulcatus (taiga tick)	0	71	0	0	0	0	0	0	0	0	0	0	0	0	0	0	0	0	70	0	0	0	0	0	0	0	0	0	0	0	0	0	0	0	0	0	0	0	0	0	0
58d8c2921df2a5c14ce5b04b6b7a2905	FALSE	Unassigned	NA	NA	NA	NA	NA	NA	0	0	2	0	0	0	0	0	0	0	0	0	0	0	0	0	0	0	0	23	0	8	2	0	0	0	0	0	0	0	0	0	0	0	0	0	0	53	0	17	0
a6e6a4c74eb78fe900592a9ac60e95db	FALSE	Unassigned	NA	NA	NA	NA	NA	NA	0	0	0	0	0	9	0	0	0	0	0	0	0	0	0	0	0	0	0	0	0	0	35	20	0	0	0	0	0	0	0	0	0	0	0	0	0	0	0	0	0
cbf6f2164d7e3b088b8d9c16f7be5b6f	FALSE	Eukaryota	NA	NA	NA	NA	NA	NA	0	0	0	0	0	0	0	0	0	0	0	0	0	0	0	0	9	0	0	0	0	0	0	0	0	0	0	0	0	0	0	0	0	21	0	0	0	0	0	0	0
bb590ee7078a79da9a7f100476ecab24	FALSE	Unassigned	NA	NA	NA	NA	NA	NA	0	0	0	0	0	0	0	0	0	0	0	0	0	0	0	0	0	0	0	0	66	0	0	0	0	0	0	0	0	0	0	0	0	0	0	0	0	0	22	0	0
5a4b3943a831e3f8bf3de41c02c2b2b3	FALSE	Bacteria	Proteobacteria	Alphaproteobacteria	Rickettsiales	Mitochondria	uncultured bacterium	uncultured bacterium	0	0	0	0	0	0	0	0	0	0	0	0	0	0	0	0	0	0	0	0	0	0	28	0	0	0	0	0	0	0	0	0	0	0	0	0	0	0	0	0	57
239fcf261271bf45d1fca0253b752325	FALSE	Unassigned	NA	NA	NA	NA	NA	NA	0	0	0	0	0	0	0	0	0	0	0	0	0	0	0	0	0	0	0	0	0	0	0	0	0	0	0	0	35	0	0	0	0	0	0	0	0	0	0	0	0
e8c3744d5c4c717423aa5aea7bf8cd9a	FALSE	Eukaryota	Opisthokonta	Nucletmycea	Fungi	NA	NA	NA	0	0	0	0	0	0	0	0	0	0	0	0	0	0	0	0	0	0	0	0	0	0	0	0	0	0	0	0	0	0	0	0	0	0	0	0	0	0	0	0	0
698e0f63a24b36560e0779b4a96d01d0	FALSE	Eukaryota	Opisthokonta	Holozoa	Metazoa (Animalia)	Arachnida	Acari	D_10__Ixodes persulcatus (taiga tick)	0	72	0	0	0	0	0	0	0	0	0	0	0	0	0	0	0	0	54	0	0	0	0	0	0	0	0	0	0	0	0	0	0	0	0	0	0	0	0	0	0
9239a8a2eb7adf96ce9890c4cb1125af	FALSE	Eukaryota	Opisthokonta	Nucletmycea	Fungi	Herpotrichiellaceae	NA	NA	0	0	0	0	0	0	20	0	0	0	0	0	0	0	0	0	0	0	0	0	0	0	0	56	0	0	0	0	0	0	0	0	0	0	0	0	0	0	0	0	0
140cfe04170884af577d13a768ee6a9a	FALSE	Unassigned	NA	NA	NA	NA	NA	NA	0	0	0	0	0	0	0	0	5	0	12	0	0	0	0	0	0	0	0	0	0	0	0	0	0	15	25	0	0	0	0	0	0	0	0	0	0	0	0	0	0
7a2cf21f0468a7a366575477f2d4e21d	FALSE	Unassigned	NA	NA	NA	NA	NA	NA	0	0	0	0	0	0	0	0	0	0	0	0	0	0	0	0	0	0	0	0	0	15	0	0	0	0	0	0	0	0	0	0	0	0	0	0	0	0	0	0	0
8741ead2146adb7d2ce330f4a1ebf5da	FALSE	Unassigned	NA	NA	NA	NA	NA	NA	0	0	0	0	0	0	0	0	0	0	0	0	0	0	0	0	0	0	0	0	0	0	0	0	31	0	0	0	0	0	0	0	0	0	0	0	0	0	0	0	0
b734d571a0de8a02d46764d0ea940d08	FALSE	Unassigned	NA	NA	NA	NA	NA	NA	0	0	0	0	0	0	0	0	0	0	0	0	0	0	0	0	0	0	0	0	0	0	0	0	17	0	0	0	0	0	0	0	0	0	0	0	0	0	0	0	0
a6e08d62f405c1ed1c659c6e3f64bda0	FALSE	Bacteria	NA	NA	NA	NA	NA	NA	0	0	0	0	10	0	0	0	0	0	0	0	0	0	0	0	0	0	0	0	0	14	0	0	0	0	0	0	0	0	0	0	0	0	0	0	0	0	0	11	0
e347a191ac9023e4e99e8960aa9d49ca	FALSE	Unassigned	NA	NA	NA	NA	NA	NA	0	0	0	0	0	0	0	0	0	0	0	0	0	0	0	0	0	0	0	0	0	0	44	0	0	0	0	0	0	0	0	0	0	0	0	0	0	0	0	0	33
5d1a840cd2b3683a37529cf609cd5f9c	FALSE	Unassigned	NA	NA	NA	NA	NA	NA	0	0	0	0	0	0	0	0	0	0	0	0	0	0	0	0	0	0	0	0	0	0	10	0	0	0	0	0	0	0	0	0	0	0	0	0	0	0	0	0	36
2434c5ac294874b0a52241ff18892655	FALSE	Unassigned	NA	NA	NA	NA	NA	NA	0	0	0	0	0	0	0	0	0	0	0	0	0	0	0	0	0	0	0	0	0	0	4	0	0	0	0	0	0	0	0	0	0	0	0	0	0	0	0	0	48
9228986c89e8840c69048f251378d5f6	FALSE	Unassigned	NA	NA	NA	NA	NA	NA	0	0	0	0	0	0	0	0	0	0	0	0	0	0	0	0	0	0	0	0	0	0	0	0	0	0	0	0	0	0	0	0	0	0	0	0	0	0	0	0	62
f3c48f63aa60410fd41c5386ac10defc	FALSE	Bacteria	Proteobacteria	Alphaproteobacteria	Rickettsiales	Mitochondria	uncultured bacterium	uncultured bacterium	0	0	0	0	0	0	0	0	0	0	0	0	0	0	0	0	0	0	0	0	0	0	0	0	0	0	0	0	0	0	0	0	0	0	0	0	0	0	0	0	0
10c6632f803f2504b9ca7636324b682c	FALSE	Eukaryota	Opisthokonta	Nucletmycea	Fungi	Herpotrichiellaceae	D_10__Exophiala	NA	0	0	0	0	0	0	0	0	0	0	0	0	0	0	0	0	0	0	0	0	0	0	0	0	0	0	0	0	0	0	0	0	0	0	0	0	0	0	0	0	0
6178b163ef06f809461162786c8ff31c	FALSE	Unassigned	NA	NA	NA	NA	NA	NA	0	0	0	0	0	0	0	14	0	0	0	0	0	0	0	0	0	0	0	0	0	0	0	0	35	0	0	0	0	0	0	0	0	0	0	0	0	0	0	0	0
6165c87d5aa71457767edab68fb87974	FALSE	Eukaryota	NA	NA	NA	NA	NA	NA	0	0	0	0	0	0	0	0	0	0	0	0	0	0	7	0	0	0	0	0	0	0	0	0	0	0	0	0	0	0	0	9	0	0	0	0	0	0	0	0	0
559dd6f6249ff7bceeef46f92486fd70	FALSE	Eukaryota	Opisthokonta	Holozoa	Metazoa (Animalia)	Arachnida	Acari	NA	0	0	0	0	0	0	0	0	0	0	0	0	0	0	0	0	64	0	0	0	0	0	0	0	0	0	0	0	0	0	0	0	0	52	0	0	0	0	0	0	0
834dd62b1778947982bd987318c05ddf	FALSE	Bacteria	Proteobacteria	Alphaproteobacteria	Rickettsiales	Mitochondria	uncultured bacterium	uncultured bacterium	0	0	0	0	0	0	0	0	0	0	0	0	0	0	0	0	0	0	0	0	60	0	0	0	0	0	0	0	0	0	0	0	0	0	0	0	0	0	17	0	0
4934d7b44296e090c2ffd9af36aa62ce	FALSE	Unassigned	NA	NA	NA	NA	NA	NA	0	0	0	0	0	0	0	0	0	0	0	0	0	0	0	0	0	0	0	0	0	0	0	0	0	0	0	36	0	0	0	0	0	0	0	0	0	0	0	0	0
b675b6108953a583ae841bf20ce34410	FALSE	Unassigned	NA	NA	NA	NA	NA	NA	0	0	0	0	0	0	0	0	0	0	0	0	0	0	0	0	11	0	0	0	0	0	0	0	0	0	0	0	0	0	0	0	0	0	0	0	8	0	0	0	0
0063729ec70967be48ff6b28041cb3b5	FALSE	Eukaryota	Opisthokonta	Nucletmycea	Fungi	Rhynchogastremataceae	D_10__Papiliotrema	NA	0	0	0	0	0	0	0	0	0	0	0	0	0	54	0	0	0	0	0	0	0	0	0	0	0	0	0	0	0	0	61	0	0	0	0	0	0	0	0	0	0
ba62494ef90a922e3b2fe19461355d46	FALSE	Unassigned	NA	NA	NA	NA	NA	NA	0	0	0	0	0	0	0	0	0	0	0	0	0	0	0	0	0	0	0	0	0	0	0	0	0	32	0	0	12	0	0	0	0	0	0	0	0	0	0	0	0
247c7b83aa9114a77ae2a51389da23b7	FALSE	Eukaryota	Opisthokonta	Holozoa	Metazoa (Animalia)	Arachnida	Acari	NA	0	0	0	0	0	0	0	0	0	0	0	0	0	0	0	0	0	0	0	0	0	0	0	0	0	0	0	0	0	0	0	0	0	0	0	0	0	0	0	0	0
87c988295697277cc1b2d77d1bb54fa9	FALSE	Eukaryota	Opisthokonta	Nucletmycea	Fungi	Tubeufiaceae	D_10__Helicoma	D_11__Helicoma monilipes	0	0	0	0	0	0	0	0	0	0	0	0	0	0	0	0	0	0	0	0	0	0	0	0	0	0	0	0	0	0	0	0	0	0	0	0	0	0	0	0	0
520832875aaa93f2291923bdbdf2c85d	FALSE	Eukaryota	Opisthokonta	Holozoa	Metazoa (Animalia)	Arachnida	Acari	NA	0	0	0	0	0	0	0	0	0	192	0	0	0	0	0	0	0	0	0	0	0	0	0	0	0	0	0	0	0	0	0	0	0	0	0	0	0	0	0	0	0
64082098c42e1f85683c91f6e443a508	FALSE	Unassigned	NA	NA	NA	NA	NA	NA	0	0	0	0	0	0	0	0	0	0	0	0	0	0	0	0	0	0	0	0	0	0	0	0	0	0	0	0	0	26	0	0	0	0	0	0	0	0	0	0	0
0524cb2ec0235abd99f9b1027406f6cc	FALSE	Unassigned	NA	NA	NA	NA	NA	NA	0	0	0	0	0	3	0	0	0	0	0	0	0	0	0	0	0	0	0	0	0	0	30	11	0	0	0	0	0	0	0	0	0	0	0	0	0	17	0	0	7
4fd580b8ed9bef03aec056d3ba71a022	FALSE	Unassigned	NA	NA	NA	NA	NA	NA	0	0	0	0	0	0	0	0	0	0	0	0	0	0	0	10	0	0	0	0	0	0	0	0	0	0	0	0	0	0	0	0	24	0	0	0	0	0	0	0	0
d43387fbe329317be7d557a271a745f8	FALSE	Unassigned	NA	NA	NA	NA	NA	NA	0	0	0	0	0	0	0	0	0	0	0	0	0	0	0	0	0	0	0	0	31	0	0	0	0	0	0	0	0	0	0	0	0	0	0	0	0	0	53	0	0
d117b77bab0f69dcdc54995b2d9ecfc7	FALSE	Unassigned	NA	NA	NA	NA	NA	NA	0	0	0	0	0	0	0	0	0	0	0	0	0	0	0	0	0	0	0	0	0	0	0	0	0	0	0	0	0	0	0	0	0	0	0	16	0	0	0	0	0
13cfa60e658d6c78bb1d7a610f732f13	FALSE	Unassigned	NA	NA	NA	NA	NA	NA	0	0	0	0	0	0	0	0	0	0	0	0	0	0	0	0	0	0	0	0	0	0	0	0	0	0	0	0	0	0	0	0	0	0	0	0	0	0	0	0	0
ab90d08779a200303f9e146600a78cf2	FALSE	Unassigned	NA	NA	NA	NA	NA	NA	0	0	0	4	0	0	0	0	0	0	0	0	0	0	0	0	0	0	0	0	31	0	0	0	0	0	0	0	0	0	0	0	0	0	0	0	0	0	22	0	0
b64cc823f0b81268f4f8d0ed3d6cf014	FALSE	Unassigned	NA	NA	NA	NA	NA	NA	0	0	0	0	0	0	0	0	0	0	0	0	0	0	0	0	0	0	0	0	24	0	0	0	0	0	0	0	0	0	0	0	0	0	0	0	0	0	39	0	0
56a016040defb048b6fa9021cc9a5db6	FALSE	Unassigned	NA	NA	NA	NA	NA	NA	0	0	0	0	0	0	0	0	0	0	0	0	0	0	0	0	0	0	0	0	0	0	0	0	0	0	0	56	0	0	0	0	0	0	0	0	0	0	0	0	0
fbba484ac53fbbf3427cf25c3a2d9227	FALSE	Unassigned	NA	NA	NA	NA	NA	NA	0	0	0	0	0	0	0	0	0	0	0	0	0	0	0	0	0	0	0	0	0	0	0	0	0	0	0	0	0	0	0	0	0	0	0	0	0	0	0	77	0
038e3dfb0379a17e424e0eef2e275b15	FALSE	Eukaryota	Opisthokonta	Nucletmycea	Fungi	Didymellaceae	D_10__Ascochyta	D_11__uncultured eukaryote	0	0	0	0	0	0	0	0	0	0	0	0	0	0	0	0	0	0	0	0	0	0	0	0	0	0	0	0	0	0	0	0	0	0	0	0	0	0	0	0	0
9ede92c061c7ca834f7ef997b925a57e	FALSE	Unassigned	NA	NA	NA	NA	NA	NA	0	0	0	0	0	0	0	0	0	0	4	0	0	0	0	0	0	0	0	0	0	0	0	0	0	0	0	74	0	0	0	0	0	0	0	0	0	0	0	0	0
c400fa48b1109240b7ee543605c70b86	FALSE	Unassigned	NA	NA	NA	NA	NA	NA	0	0	0	0	0	0	0	0	0	0	0	0	0	0	0	0	0	0	0	22	0	0	0	0	0	0	0	0	0	0	0	0	0	0	0	0	0	61	0	0	0
e38f1dc69566b595767be25c0db9fcd2	FALSE	Unassigned	NA	NA	NA	NA	NA	NA	0	0	0	0	0	0	0	0	0	0	0	0	0	0	0	0	0	0	0	6	0	7	0	0	0	0	0	0	0	0	0	0	0	0	0	0	0	14	0	55	0
ba6f0598a49c31372ba65e2b34d35c9b	FALSE	Bacteria	Proteobacteria	Alphaproteobacteria	Rickettsiales	Mitochondria	uncultured bacterium	uncultured bacterium	0	0	0	0	0	0	0	0	0	0	0	0	0	0	0	0	0	0	0	0	0	0	0	0	0	0	42	0	0	0	0	0	0	0	0	0	0	0	0	0	0
19bb52755739063322cf9a20a14ae945	FALSE	Unassigned	NA	NA	NA	NA	NA	NA	0	0	0	0	0	0	0	0	0	0	0	0	0	0	0	0	0	0	0	0	0	0	0	0	0	0	0	0	0	0	0	0	0	0	0	0	0	0	0	0	0
e41818f614f9375e753db7a81fc3cbba	FALSE	Eukaryota	Opisthokonta	Holozoa	Metazoa (Animalia)	Arachnida	Acari	NA	0	75	0	0	0	0	0	0	0	0	0	0	0	0	0	0	0	0	52	0	0	0	0	0	0	0	0	0	0	0	0	0	0	0	0	0	0	0	0	0	0
45eb359649142a0c81553c9a6e46dbd3	FALSE	Unassigned	NA	NA	NA	NA	NA	NA	0	0	0	0	0	0	0	0	0	0	0	9	0	0	0	0	0	0	0	0	0	0	0	0	0	0	0	0	28	0	0	0	0	0	0	0	0	0	0	0	0
3562513d176935d4ff092e59df33c3e7	FALSE	Eukaryota	Opisthokonta	Holozoa	Metazoa (Animalia)	Arachnida	Acari	NA	48	0	0	0	0	0	0	0	0	0	0	0	0	0	0	0	0	34	0	0	0	0	0	0	0	0	0	0	0	0	0	0	0	0	0	19	0	0	0	0	0
0dafe7f4c4d5a1613e0530cf575a9bd2	FALSE	Unassigned	NA	NA	NA	NA	NA	NA	0	0	0	0	0	0	0	0	0	0	0	0	0	0	0	0	0	0	0	43	0	0	0	0	0	0	0	0	0	0	0	0	0	0	0	0	0	75	0	0	0
e9c1be5229f2bc32f98243aac06d2d01	FALSE	Eukaryota	Opisthokonta	Nucletmycea	Fungi	NA	NA	NA	0	0	0	0	0	0	0	0	0	0	0	0	0	0	0	0	0	0	0	0	0	0	0	0	0	0	0	0	0	0	0	0	0	0	0	0	0	0	0	0	0
015d5dedfbfb17c32a2a25e45e0a3345	FALSE	Unassigned	NA	NA	NA	NA	NA	NA	0	0	0	0	0	0	0	0	0	0	0	0	0	0	0	0	0	0	0	0	0	0	0	0	0	0	0	0	0	0	0	0	0	13	0	0	0	0	0	0	0
06c3c4314e533215e5d9ad240c4b20fb	FALSE	Eukaryota	Opisthokonta	Nucletmycea	Fungi	NA	NA	NA	0	0	0	0	0	0	0	0	0	0	0	0	0	0	0	0	0	0	0	0	0	0	0	0	0	0	0	0	0	0	0	0	0	0	0	0	0	0	0	0	0
3fd98c72cac2f17c99ba1350be507b19	FALSE	Eukaryota	Opisthokonta	Nucletmycea	Fungi	NA	NA	NA	0	0	0	0	0	0	0	0	0	0	0	0	0	0	0	0	0	0	0	0	0	0	0	0	0	0	0	0	0	0	0	0	0	0	0	0	0	0	0	0	0
e8c06292892246c16e53d8202391612c	FALSE	Eukaryota	Opisthokonta	Holozoa	Metazoa (Animalia)	Arachnida	Acari	D_10__Haemaphysalis punctata	0	0	0	0	0	0	0	0	0	0	0	0	0	0	0	0	0	0	0	0	0	0	0	0	0	0	0	0	0	0	0	0	0	0	0	0	0	0	0	0	0
5f0118b5d669bf9c3f93b78d02c7f841	FALSE	Eukaryota	Opisthokonta	Holozoa	Metazoa (Animalia)	Arachnida	Acari	D_10__Ixodes persulcatus (taiga tick)	0	96	0	0	0	0	0	0	0	0	0	0	0	0	0	0	0	0	48	0	0	0	0	0	0	0	0	0	0	0	0	0	0	0	0	0	0	0	0	0	0
22074d60c0de9b9f08d335781fd1af1f	FALSE	Eukaryota	Opisthokonta	Holozoa	Metazoa (Animalia)	Arachnida	Acari	NA	0	0	0	189	0	0	0	0	0	0	0	0	0	0	0	0	0	0	0	0	0	0	0	0	0	0	0	0	0	0	0	0	0	0	0	0	0	0	0	0	0
3770c0f607b3bdb6c5f410203d8a8c33	FALSE	Unassigned	NA	NA	NA	NA	NA	NA	0	0	0	0	0	0	0	0	0	0	0	0	0	0	0	0	0	0	0	0	0	0	40	0	0	0	0	0	0	0	0	0	0	0	0	0	0	0	0	0	38
65c9645459722442938d97bec91725a7	FALSE	Unassigned	NA	NA	NA	NA	NA	NA	0	0	0	0	0	0	0	0	0	0	0	0	0	0	0	0	0	0	0	0	0	0	0	0	0	0	0	0	0	0	0	0	0	0	0	0	0	0	0	0	0
51f194d1249092db8c15fc193da08fc8	FALSE	Unassigned	NA	NA	NA	NA	NA	NA	0	0	0	0	0	0	0	0	0	0	0	0	0	0	0	0	0	0	0	0	0	0	67	0	0	0	0	0	0	0	0	0	0	0	0	0	0	0	0	0	0
2f77bbce729dd115c531f7812ee45208	FALSE	Unassigned	NA	NA	NA	NA	NA	NA	0	0	0	0	0	0	0	0	0	0	0	0	0	0	0	0	0	0	0	0	0	0	0	0	0	0	0	0	0	37	0	0	0	0	0	0	0	0	0	0	0
ebdcab7df8bc3beefe6224a899ffd98e	FALSE	Bacteria	Proteobacteria	Alphaproteobacteria	Rickettsiales	Mitochondria	uncultured bacterium	uncultured bacterium	0	0	0	0	0	0	0	0	0	0	0	0	0	0	0	0	0	0	0	0	0	0	0	0	0	0	0	0	0	24	0	0	0	0	0	0	0	0	0	0	0
69c5608104bf409c8a81c3cdeed411a0	FALSE	Eukaryota	Opisthokonta	Nucletmycea	Fungi	Plectosphaerellaceae	NA	NA	0	0	0	0	0	0	0	0	0	0	0	0	0	0	0	0	0	0	0	0	0	0	0	0	0	0	0	0	0	0	0	0	0	0	0	0	0	0	0	0	0
e9a7ffd61ce3e4fcbaa298a3112e9fa5	FALSE	Eukaryota	Opisthokonta	Nucletmycea	Fungi	Chaetothyriales	uncultured	NA	0	0	0	0	0	0	0	0	0	0	0	0	0	0	0	0	0	0	0	0	0	0	0	0	0	0	0	0	0	0	0	0	0	0	0	0	0	0	0	0	0
29952dd855c71f8b0d7f330d16a07dc8	FALSE	Eukaryota	Opisthokonta	Nucletmycea	Fungi	Chaetothyriales	uncultured	NA	0	0	0	0	0	0	0	0	0	0	0	0	0	0	0	0	0	0	0	0	0	0	0	0	0	0	0	0	0	0	0	0	0	0	0	0	0	0	0	0	0
6a99eaa442db9bcda629e1994b9807b8	FALSE	Unassigned	NA	NA	NA	NA	NA	NA	0	0	0	0	0	0	0	7	0	0	0	0	0	0	0	0	0	0	0	0	0	0	0	0	42	0	0	0	0	0	0	0	0	0	0	0	0	0	0	0	0
c130d2730cd13c6f722fe2e82511aac7	FALSE	Unassigned	NA	NA	NA	NA	NA	NA	0	0	0	0	0	0	0	0	0	8	0	0	0	0	0	0	0	0	0	0	0	0	0	0	0	0	44	0	0	0	0	0	0	0	0	0	0	0	0	0	0
211f985d8e0753051fd0cc94a7530113	FALSE	Unassigned	NA	NA	NA	NA	NA	NA	0	0	0	0	0	0	0	0	0	0	4	0	0	0	0	0	0	0	0	0	0	0	0	0	0	0	0	14	0	0	0	0	0	0	0	0	0	0	0	0	0
e8683e708dba424440dfab4af83b4186	FALSE	Unassigned	NA	NA	NA	NA	NA	NA	0	0	0	0	0	0	0	0	0	0	0	0	0	0	0	0	0	0	0	0	0	0	0	0	0	0	0	44	0	0	0	0	0	0	0	0	0	0	0	0	0
13ef0ca22f52e943ebc8be3169550650	FALSE	Unassigned	NA	NA	NA	NA	NA	NA	0	0	0	0	0	0	0	0	0	0	0	0	0	0	0	0	0	0	0	0	0	0	0	0	0	0	0	0	0	0	0	0	0	0	0	0	0	0	0	0	0
0e3da6babc6671589fe0c9340c8e7b0f	FALSE	Unassigned	NA	NA	NA	NA	NA	NA	0	0	0	0	0	0	0	0	0	0	0	0	0	0	0	0	0	0	0	0	0	0	0	0	0	0	0	0	0	0	0	0	0	0	0	0	0	0	0	0	0
7401f68b9a9b9753b03fe04e31d5666f	FALSE	Eukaryota	Opisthokonta	Nucletmycea	Fungi	NA	NA	NA	0	0	0	0	0	0	0	0	0	0	0	0	0	0	0	0	0	0	0	0	0	0	0	0	0	0	0	0	0	0	0	0	0	0	0	0	0	0	0	0	0
c3d237f287f976a329e73e2cfb73a6ac	FALSE	Bacteria	NA	NA	NA	NA	NA	NA	0	0	0	0	0	0	0	0	0	0	0	0	0	0	0	0	0	0	0	28	0	0	0	18	0	0	0	0	0	0	0	0	0	0	0	0	0	35	0	0	0
d76a60fa7ae1f069e1e30dc1edea53aa	FALSE	Unassigned	NA	NA	NA	NA	NA	NA	0	0	0	0	0	0	0	0	0	0	0	0	0	0	0	0	0	0	0	0	0	0	0	0	0	0	0	0	0	21	0	0	0	0	0	0	0	0	0	0	0
0f44771602daa777ca77ae1bceb77a22	FALSE	Unassigned	NA	NA	NA	NA	NA	NA	0	0	0	0	0	0	0	0	0	0	0	0	0	0	0	0	0	11	0	0	0	0	0	0	0	0	0	0	0	0	0	0	0	0	0	48	0	0	0	0	0
7125c218cbf8d3a9cf8f52623d1cb34b	FALSE	Unassigned	NA	NA	NA	NA	NA	NA	0	0	0	0	0	0	0	0	0	0	0	0	0	0	0	0	0	0	4	0	0	0	0	0	0	0	0	0	0	0	0	0	0	0	0	0	57	0	0	0	0
c7ff4c06d680fdef9427a5d9472a0221	FALSE	Unassigned	NA	NA	NA	NA	NA	NA	0	0	0	0	0	0	0	0	0	0	0	0	0	0	0	0	0	0	0	0	0	0	0	0	0	0	59	0	0	0	0	0	0	0	0	0	0	0	0	0	0
b9c54098d8562da1ad40668168acb493	FALSE	Eukaryota	NA	NA	NA	NA	NA	NA	0	0	0	0	0	0	0	0	0	0	0	2	0	0	0	0	0	0	0	0	0	0	0	0	0	0	0	0	12	0	0	0	0	0	0	0	0	0	0	0	0
e8296a5933c30feb789eb98f145dc682	FALSE	Unassigned	NA	NA	NA	NA	NA	NA	0	0	0	0	0	0	0	0	0	0	0	0	0	0	0	0	0	0	0	0	0	0	0	0	0	0	0	0	0	0	0	0	0	0	0	0	0	0	0	0	0
80c2c0590e4f1fa080a2080e2a5433ec	FALSE	Unassigned	NA	NA	NA	NA	NA	NA	0	0	0	0	0	0	0	0	0	0	0	0	0	0	0	0	0	0	0	0	0	0	0	0	0	0	0	0	0	0	0	0	0	0	0	0	0	0	0	0	0
68e78828f94184bd7360ddd6ccdc580a	FALSE	Eukaryota	Opisthokonta	Holozoa	Metazoa (Animalia)	Arachnida	Acari	D_10__Ixodes persulcatus (taiga tick)	0	0	0	0	0	0	0	0	0	0	0	0	0	0	0	0	0	0	0	0	0	0	0	0	0	0	0	0	0	0	0	0	0	0	0	0	0	0	0	0	0
05a61a1942774847ca13e5895f0cc82f	FALSE	Bacteria	NA	NA	NA	NA	NA	NA	0	0	0	0	0	0	0	4	0	0	0	0	0	0	0	0	0	0	0	0	0	0	0	0	41	0	0	0	0	0	0	0	0	0	0	0	0	0	0	0	0
2a56f920e67a61a23855b2bef9309f72	FALSE	Bacteria	Proteobacteria	Alphaproteobacteria	Rickettsiales	Mitochondria	uncultured bacterium	uncultured bacterium	0	0	0	0	0	0	0	0	6	0	0	0	0	0	0	0	0	0	0	0	0	0	0	0	0	34	0	0	0	0	0	0	0	0	0	0	0	0	0	0	0
bd7e5ffd7a11da4c6407d95fda79e37c	FALSE	Unassigned	NA	NA	NA	NA	NA	NA	0	0	0	0	0	0	0	0	0	0	0	0	0	0	0	0	0	0	0	0	24	0	0	0	0	0	0	0	0	0	0	0	0	0	0	0	0	0	23	0	0
aa9eaed02b3435448c28cfc8ca355315	FALSE	Eukaryota	Opisthokonta	Nucletmycea	Fungi	NA	NA	NA	0	0	0	0	0	0	0	0	0	0	0	0	0	0	0	0	0	0	0	0	0	0	0	0	0	0	0	0	0	0	0	0	0	0	0	0	0	0	0	0	0
7748dd3cc930aaf7dec920579b67eb3c	FALSE	Bacteria	Proteobacteria	Alphaproteobacteria	Rickettsiales	Mitochondria	uncultured bacterium	uncultured bacterium	0	0	0	0	0	0	0	0	2	0	0	0	0	0	0	0	0	0	0	0	0	0	0	0	0	34	0	48	0	0	0	0	0	0	0	0	0	0	0	0	0
a189814c029ae82772adc853bb80d5fd	FALSE	Bacteria	NA	NA	NA	NA	NA	NA	0	0	0	0	0	0	0	0	0	0	0	0	0	0	0	5	0	0	0	0	0	0	0	0	0	0	0	0	0	0	0	0	0	0	0	0	0	0	0	0	0
c57c6badd9d7540044c7205e2b39288d	FALSE	Eukaryota	Archaeplastida	Chloroplastida	Charophyta	D_10__Solanales	D_11__Capsicum	NA	0	0	0	0	0	0	0	0	0	0	0	0	0	0	0	0	0	0	0	0	0	0	0	0	0	0	0	0	0	0	0	0	0	0	0	0	0	0	0	78	0
6aa02cdf9e69b974b2d09accf685bde2	FALSE	Unassigned	NA	NA	NA	NA	NA	NA	0	0	0	0	0	0	0	0	0	0	0	0	0	0	0	0	0	0	0	0	0	0	0	0	0	0	0	0	0	0	0	0	0	0	0	0	0	0	0	0	0
54a93c119ad3c11bd44e6fc9fe170a50	FALSE	Unassigned	NA	NA	NA	NA	NA	NA	0	0	0	0	0	0	0	0	0	0	0	0	0	0	0	0	0	0	0	0	0	0	0	0	0	0	0	0	0	0	0	0	0	0	0	0	0	0	0	0	0
b240be50e46920bdfc7360596d362928	FALSE	Unassigned	NA	NA	NA	NA	NA	NA	0	0	8	0	0	0	0	0	0	0	0	0	0	0	0	0	0	0	0	17	0	13	0	0	0	0	0	0	0	0	0	0	0	0	0	0	0	14	0	26	0
5da488ad669feb4a98e14e68448639c3	FALSE	Eukaryota	Opisthokonta	Holozoa	Metazoa (Animalia)	Arachnida	Acari	NA	0	0	0	0	0	0	0	0	0	66	0	0	0	0	0	0	0	0	0	0	0	0	0	0	0	26	0	0	0	0	0	0	0	0	0	0	0	0	0	0	0
a11eeba576b097463ff4c38f7d7b09a6	FALSE	Unassigned	NA	NA	NA	NA	NA	NA	0	0	0	0	0	0	0	0	0	0	0	0	0	0	0	0	0	0	0	0	0	0	0	0	0	0	0	41	0	0	0	0	0	0	0	0	0	0	0	0	0
5cbc3e421c7cad102c67651ab22c1526	FALSE	Bacteria	NA	NA	NA	NA	NA	NA	0	0	0	0	0	0	0	0	0	0	0	0	0	0	0	0	0	0	0	0	0	0	0	0	0	0	0	0	0	0	0	0	5	0	0	0	0	0	0	0	0
ef4f00693f07934d32e8f1f0c0c15496	FALSE	Eukaryota	Opisthokonta	Nucletmycea	Fungi	NA	NA	NA	0	0	0	0	0	0	0	0	0	0	0	0	0	0	0	0	0	0	0	0	0	0	0	0	0	0	0	0	0	0	0	0	0	0	0	0	0	0	0	0	0
815b342029c72b4ca699f349eaa752a9	FALSE	Eukaryota	Opisthokonta	Holozoa	Metazoa (Animalia)	Arachnida	Acari	NA	0	0	0	0	0	0	0	0	0	0	0	0	0	0	14	34	0	0	0	0	0	0	0	0	0	0	0	0	0	0	0	0	45	0	0	0	0	0	0	0	0
62c000ffbd5ab23fde4c6ea2c656b73c	FALSE	Bacteria	NA	NA	NA	NA	NA	NA	0	0	0	0	0	0	0	0	0	0	0	0	0	0	0	0	0	0	0	0	0	0	0	0	0	0	0	0	0	0	0	0	0	0	0	0	0	0	0	63	23
29ab3016b8e51a640966dd66b8d76c97	FALSE	Eukaryota	Opisthokonta	Nucletmycea	Fungi	NA	NA	NA	0	0	0	0	0	0	0	0	0	0	0	0	0	0	0	0	0	0	0	0	0	0	0	0	0	0	0	0	0	0	0	0	0	0	0	0	0	0	0	0	0
86da29372baf8862e4b19d15416b37de	FALSE	Eukaryota	Opisthokonta	Nucletmycea	Fungi	Didymellaceae	D_10__Ascochyta	D_11__uncultured eukaryote	0	0	0	0	0	0	0	0	0	0	0	0	0	78	0	0	0	0	0	0	0	0	0	0	0	0	0	0	0	0	0	0	0	0	0	0	0	0	0	0	0
9d963ac11c857100b17ebbc68767051e	FALSE	Eukaryota	Opisthokonta	Holozoa	Metazoa (Animalia)	Arachnida	Acari	NA	0	0	0	0	0	0	0	0	0	0	0	0	0	0	0	0	86	0	0	0	0	0	0	0	0	0	0	0	0	0	0	0	0	37	0	0	0	0	0	0	0
57540e46fb5a366ec12f7b20fd699341	FALSE	Unassigned	NA	NA	NA	NA	NA	NA	0	0	0	0	0	0	0	0	0	0	0	0	0	0	0	0	0	0	0	0	0	0	0	0	0	11	0	0	0	13	0	0	0	0	0	0	0	0	0	0	0
c2a02b6b030cbfae9a9fc9397acf133f	FALSE	Eukaryota	SAR	Rhizaria	Cercozoa	Glissomonadida	Heteromita	Cercozoa sp. IVY21ap83t8LS	0	0	0	0	0	0	0	0	0	0	0	0	0	0	0	0	0	0	0	0	0	0	0	0	0	0	0	0	0	0	0	0	0	0	0	0	0	0	0	0	0
ca02cf8ad4477717858bc2fa5f058a46	FALSE	Unassigned	NA	NA	NA	NA	NA	NA	0	0	0	0	0	0	8	0	0	0	0	0	0	0	0	0	0	0	0	0	0	0	0	12	0	0	0	0	0	0	0	0	0	0	0	0	0	0	0	0	0
16932d4b5aa044acf6940a1c4e784922	FALSE	Unassigned	NA	NA	NA	NA	NA	NA	0	0	0	0	0	0	0	0	0	0	0	0	0	0	0	0	7	0	0	0	0	0	0	0	0	0	0	0	0	0	0	0	0	8	0	0	0	0	0	0	0
a34b09cb15e282e02b5190dac0bd2e61	FALSE	Eukaryota	NA	NA	NA	NA	NA	NA	0	0	0	0	0	0	0	0	0	0	0	0	0	0	0	0	0	11	0	0	0	0	0	0	0	0	0	0	0	0	0	0	0	0	0	42	0	0	0	0	0
a8600cc0ce71e3da88ba6c2935c83013	FALSE	Unassigned	NA	NA	NA	NA	NA	NA	0	0	0	0	0	0	0	0	0	0	0	0	0	0	0	0	0	0	0	0	0	0	0	0	0	0	0	0	0	0	0	0	0	0	0	0	24	0	0	0	0
83db2b4034f02dd5f2a5bb2d294ed379	FALSE	Eukaryota	Opisthokonta	Holozoa	Metazoa (Animalia)	Arachnida	Acari	NA	0	0	0	69	0	0	0	0	0	0	0	0	0	0	0	0	0	0	0	0	0	0	0	0	0	0	0	0	0	0	0	0	0	0	0	0	0	0	0	0	0
882e192989af5a1893d3101c3d3e4616	FALSE	Eukaryota	Opisthokonta	Holozoa	Metazoa (Animalia)	Arachnida	Acari	NA	0	0	0	0	0	0	0	0	49	118	0	0	0	0	0	0	0	0	0	0	0	0	0	0	0	0	0	0	0	0	0	0	0	0	0	0	0	0	0	0	0
9278b2f72396767aaa34bec0dfb032c6	FALSE	Unassigned	NA	NA	NA	NA	NA	NA	0	0	0	0	0	0	0	0	0	0	0	0	0	0	0	7	0	0	0	0	0	0	0	0	0	0	0	0	0	0	0	0	8	0	0	0	0	0	0	0	0
da9de70ac0a26accd49564db663db0a3	FALSE	Eukaryota	Opisthokonta	Holozoa	Metazoa (Animalia)	Arachnida	Acari	D_10__Ixodes persulcatus (taiga tick)	0	0	0	0	0	0	0	0	0	0	0	0	0	0	0	0	0	0	54	0	0	0	0	0	0	0	0	0	0	0	0	0	0	0	0	0	25	0	0	0	0
25fe2def5eaab5bcb1c68bddfaad88b8	FALSE	Bacteria	Proteobacteria	Alphaproteobacteria	Rickettsiales	Mitochondria	uncultured bacterium	uncultured bacterium	0	0	0	0	0	0	0	0	0	0	0	0	0	0	0	0	0	0	0	29	0	7	0	0	0	0	0	0	0	0	0	0	0	0	0	0	0	29	0	37	0
a6b37ed2b34cb64ee8679d1fc2bd2847	FALSE	Unassigned	NA	NA	NA	NA	NA	NA	0	0	0	0	0	0	0	0	0	0	0	0	0	0	0	0	0	0	0	0	0	0	0	0	0	0	0	23	0	0	0	0	0	0	0	0	0	0	0	0	0
dd36fba0e9182f41ca476094ef998a91	FALSE	Unassigned	NA	NA	NA	NA	NA	NA	0	0	0	0	0	0	0	0	0	0	0	0	0	0	0	0	0	0	0	0	0	0	0	0	0	0	0	0	49	0	0	0	0	0	0	0	0	0	0	0	0
f4940efc3fa42a75badd96f333723c47	FALSE	Unassigned	NA	NA	NA	NA	NA	NA	0	0	0	0	0	0	0	0	0	0	0	0	0	0	0	0	0	0	0	0	0	0	0	0	0	0	0	0	0	0	0	0	0	0	0	0	116	0	0	0	0
5d40b55b57deb00c68ad95685e2cf41c	FALSE	Bacteria	Proteobacteria	Alphaproteobacteria	Rickettsiales	Mitochondria	uncultured bacterium	uncultured bacterium	0	0	0	0	0	0	0	0	0	0	0	0	0	0	0	0	0	0	0	0	0	0	0	0	0	0	0	0	0	0	0	0	0	0	0	0	0	0	0	0	0
9987c42298c1a5b62be89714b0d7d772	FALSE	Unassigned	NA	NA	NA	NA	NA	NA	0	0	0	0	0	0	0	0	0	0	0	0	0	0	0	0	0	0	0	0	0	0	0	0	0	0	0	0	0	0	0	0	0	0	0	0	0	0	0	0	0
0f7dba6e3209a91ce533a1877ec9e6bd	FALSE	Unassigned	NA	NA	NA	NA	NA	NA	0	0	0	0	0	0	0	0	5	0	0	0	0	0	0	0	0	0	0	0	0	0	0	0	0	60	0	0	0	0	0	0	0	0	0	0	0	0	0	0	0
42e1bac1e2cd018fa4c4ecefeee381e8	FALSE	Unassigned	NA	NA	NA	NA	NA	NA	0	0	0	0	0	0	0	0	0	0	0	0	0	0	0	0	0	0	0	0	0	0	0	0	0	0	0	0	0	0	0	0	0	0	0	0	0	0	0	0	0
b8b0559655654cc3f4009259be779182	FALSE	Eukaryota	Opisthokonta	Holozoa	Metazoa (Animalia)	Arachnida	Acari	D_10__Haemaphysalis punctata	0	0	0	0	0	0	0	0	0	0	0	0	0	0	0	0	0	0	0	0	0	0	0	0	0	0	0	0	0	0	0	0	0	0	0	0	0	0	0	0	0
491d94cbbe8ffaf5495aca717fd7825e	FALSE	Unassigned	NA	NA	NA	NA	NA	NA	0	0	0	0	0	0	0	0	0	0	0	0	0	0	0	0	0	0	0	0	0	0	40	0	0	0	0	0	0	0	0	0	0	0	0	0	0	0	0	0	13
44f846ee155a667b05ff49c619c0c8c7	FALSE	Eukaryota	Opisthokonta	Holozoa	Metazoa (Animalia)	Arachnida	Acari	NA	0	0	0	0	0	0	0	0	0	0	0	0	0	0	0	0	0	0	0	0	0	0	0	0	0	0	0	0	0	0	0	0	0	0	0	0	0	0	0	0	0
a436c3e141d21da7d50d8e9ce38e56b9	FALSE	Unassigned	NA	NA	NA	NA	NA	NA	0	0	0	0	0	0	5	0	0	0	0	0	0	0	0	0	0	0	0	0	0	0	0	0	0	0	0	0	0	0	0	0	0	0	0	0	0	0	0	30	0
b8a1a506f5a9a01bb8870ddb5a18a0b0	FALSE	Unassigned	NA	NA	NA	NA	NA	NA	0	0	0	0	0	0	0	0	0	0	28	0	0	0	0	0	0	0	0	0	0	0	0	0	0	0	0	16	14	0	0	0	0	0	0	0	0	0	0	0	0
38e170c81d52bf05c7e4dd352a655d6e	FALSE	Unassigned	NA	NA	NA	NA	NA	NA	0	0	0	0	0	0	0	0	0	0	6	0	0	0	0	0	0	0	0	0	0	0	0	0	0	4	0	0	17	0	0	0	0	0	0	0	0	0	0	0	0
5ad389b426fb9afd969e6a1445709208	FALSE	Bacteria	Proteobacteria	Alphaproteobacteria	Rickettsiales	Mitochondria	uncultured bacterium	uncultured bacterium	0	0	0	0	0	0	0	0	0	0	0	0	0	0	0	0	0	0	0	0	0	0	0	27	0	0	0	0	0	0	0	0	0	0	0	0	0	0	0	0	0
426e047f99815ef8501f9a50cea48aa7	FALSE	Unassigned	NA	NA	NA	NA	NA	NA	0	0	0	0	0	0	0	0	0	0	0	0	0	0	0	0	0	0	0	0	0	0	0	0	0	0	28	0	36	0	0	0	0	0	0	0	0	0	0	0	0
cd1f5a4ab754de7401c8249393774dba	FALSE	Unassigned	NA	NA	NA	NA	NA	NA	0	0	0	0	0	0	0	0	0	0	0	0	0	0	0	0	0	0	0	0	0	0	0	0	0	0	0	0	0	0	0	0	0	0	0	0	0	0	0	0	0
3f47643a2f5d9c860e51d1200323bed4	FALSE	Eukaryota	Opisthokonta	Holozoa	Metazoa (Animalia)	Arachnida	Acari	D_10__Ixodes persulcatus (taiga tick)	0	0	0	0	0	0	0	0	0	0	0	0	0	0	0	0	0	0	0	0	0	0	0	0	0	0	0	0	0	0	0	0	0	0	0	0	0	0	0	0	0
4abfb258277e063c3d7e9d21501ac276	FALSE	Unassigned	NA	NA	NA	NA	NA	NA	0	0	0	0	0	0	0	0	0	0	0	0	0	0	0	0	0	0	0	0	0	0	0	8	0	0	0	0	0	0	0	0	0	0	0	0	0	0	0	12	0
b0ac81642cf381f41d301e5682974336	FALSE	Eukaryota	NA	NA	NA	NA	NA	NA	0	0	0	0	0	0	0	0	0	0	0	0	0	0	0	0	0	0	0	0	0	0	0	0	54	0	0	0	0	0	0	0	0	0	0	0	0	0	0	0	0
67e94856b2117d73d1d2e22589dd2a78	FALSE	Eukaryota	Opisthokonta	Holozoa	Metazoa (Animalia)	Bdelloidea	NA	NA	0	0	0	0	5	0	0	0	0	0	0	0	0	0	0	0	0	0	0	0	0	12	0	0	0	0	0	0	0	0	0	0	0	0	0	0	0	0	0	24	0
27e683c0e106e5a5053ce45028f9b41b	FALSE	Bacteria	NA	NA	NA	NA	NA	NA	0	0	0	0	0	0	0	0	0	0	0	0	0	0	0	0	0	0	0	0	0	0	0	0	0	0	15	17	0	0	0	0	0	0	0	0	0	0	0	0	0
9939ce41eb43071ef7020dfed90f8b92	FALSE	Unassigned	NA	NA	NA	NA	NA	NA	0	0	0	0	0	0	0	0	0	0	0	0	0	0	0	0	0	0	0	0	0	0	0	0	0	0	0	0	0	50	0	0	0	0	0	0	0	0	0	0	0
f36472aca229107a1a4a566977acf6d0	FALSE	Eukaryota	NA	NA	NA	NA	NA	NA	0	0	0	0	0	0	0	0	0	0	0	0	0	0	0	0	0	0	0	0	0	0	0	0	0	0	0	0	0	0	0	0	0	0	0	0	0	0	0	0	0
ba360a8c36221be8abd0a1af67f1ec20	FALSE	Unassigned	NA	NA	NA	NA	NA	NA	0	0	0	0	0	0	0	0	0	0	0	0	0	0	0	0	0	0	0	0	0	0	0	0	15	0	0	0	0	0	0	0	0	0	0	0	0	0	0	0	0
3fb3be993a7fbed741d56d37a853efc3	FALSE	Unassigned	NA	NA	NA	NA	NA	NA	0	0	0	0	0	0	0	0	0	0	0	0	0	0	0	0	0	0	0	0	0	0	0	0	0	0	0	0	0	37	0	0	0	0	0	0	0	0	0	0	0
16def75cb1fbf73980fd22decbd9d88c	FALSE	Eukaryota	SAR	Alveolata	Ciliophora	Colpodida	Mykophagophrys	uncultured eukaryote	0	0	0	0	0	0	0	0	0	0	0	0	0	0	0	0	0	0	0	0	0	0	0	0	0	0	0	0	0	0	0	0	42	0	0	0	0	0	0	0	0
3725ae109bd0a1925025545337bc2de6	FALSE	Unassigned	NA	NA	NA	NA	NA	NA	0	0	0	0	0	0	0	0	0	0	0	0	0	0	0	0	8	0	0	0	0	0	0	0	0	0	0	0	0	0	0	0	0	8	0	0	0	0	0	0	0
6fcbc9c5e65476c66e9dcb28d0fac0cf	FALSE	Unassigned	NA	NA	NA	NA	NA	NA	0	0	0	0	0	0	0	0	0	0	0	0	0	0	0	0	5	0	0	0	0	0	0	0	0	0	0	0	0	0	0	0	0	8	0	0	0	0	0	0	0
ed06378bcd3fc93b05aa8ba6bc122900	FALSE	Eukaryota	NA	NA	NA	NA	NA	NA	0	0	0	0	0	0	0	0	0	0	0	0	0	0	0	0	0	0	0	0	0	0	63	0	0	0	0	0	0	0	0	0	0	0	0	0	0	0	0	0	0
60332e20a345725170a36f255aaba406	FALSE	Unassigned	NA	NA	NA	NA	NA	NA	0	0	0	0	0	0	0	0	0	0	0	0	0	0	0	0	0	0	0	0	0	0	0	0	0	0	0	66	0	0	0	0	0	0	0	0	0	0	0	0	0
f7042c61034979d21b7307d9875877dc	FALSE	Unassigned	NA	NA	NA	NA	NA	NA	0	0	0	0	0	0	0	0	0	0	0	0	0	0	0	0	0	0	0	0	0	0	0	0	0	0	0	0	0	0	0	0	0	0	0	0	0	0	0	0	0
fb9ffbc9a9ec16f30145069d2d38032d	FALSE	Eukaryota	Opisthokonta	Nucletmycea	Fungi	NA	NA	NA	0	0	0	0	0	0	0	0	0	0	0	0	0	0	0	0	0	0	0	0	0	0	0	0	0	0	0	0	0	0	0	0	0	0	0	0	0	0	0	0	0
0b620803bd9671edb1fc7cd5667b5586	FALSE	Bacteria	Proteobacteria	Alphaproteobacteria	Rickettsiales	Mitochondria	uncultured bacterium	uncultured bacterium	0	0	0	0	0	0	0	0	0	0	0	0	0	0	0	0	0	12	0	0	0	0	0	0	0	0	0	0	0	0	0	0	0	0	0	28	0	0	0	0	0
7f878aef0f8555c862fb886d3db5a387	FALSE	Unassigned	NA	NA	NA	NA	NA	NA	0	0	0	0	0	0	0	0	0	0	0	0	0	0	0	0	0	0	0	0	0	0	0	43	0	0	0	0	0	0	0	0	0	0	0	0	0	0	0	0	0
f37ba9f48712642720b629b2efdc00ab	FALSE	Eukaryota	Opisthokonta	Holozoa	Metazoa (Animalia)	Arachnida	Acari	NA	0	0	0	0	0	0	0	0	0	0	0	0	0	0	0	0	0	0	0	0	0	0	0	0	54	0	0	0	0	0	0	0	0	0	0	0	0	0	0	0	0
1c8aa1cf4573766c4fc751a983cd9876	FALSE	Eukaryota	Opisthokonta	Holozoa	Metazoa (Animalia)	Arachnida	Acari	NA	0	0	0	0	0	0	0	0	0	0	0	0	0	0	0	0	0	0	0	0	0	0	0	0	0	0	0	0	0	0	0	0	0	0	0	0	0	0	0	0	0
2dda7c47f2ee9c3c281b7832d44b95f4	FALSE	Eukaryota	Opisthokonta	Holozoa	Metazoa (Animalia)	Arachnida	Acari	D_10__Ixodes persulcatus (taiga tick)	56	0	0	0	0	0	0	0	0	0	0	0	0	0	0	0	0	28	0	0	0	0	0	0	0	0	0	0	0	0	0	0	0	0	0	16	0	0	0	0	0
c3e97383e66dec994585259cb7240ced	FALSE	Bacteria	NA	NA	NA	NA	NA	NA	0	0	0	0	0	0	0	0	0	0	0	0	0	0	0	0	0	0	0	0	0	0	0	0	0	0	0	37	0	0	0	0	0	0	0	0	0	0	0	0	0
e56d05e8c3ef114635bfb5c9adacf538	FALSE	Eukaryota	Opisthokonta	Nucletmycea	Fungi	NA	NA	NA	0	0	0	0	0	0	0	0	0	0	0	0	0	0	0	0	0	0	0	0	0	0	0	0	0	0	0	0	0	0	0	0	0	0	0	0	0	0	0	0	0
f20b98ec5db73c391dad9f63467f6f82	FALSE	Eukaryota	Opisthokonta	Holozoa	Metazoa (Animalia)	Arachnida	Acari	NA	0	0	92	0	0	0	0	0	0	0	0	0	0	0	0	0	0	0	0	28	0	0	0	0	0	0	0	0	0	0	0	0	0	0	0	0	0	30	0	0	0
1112465b5604eefa485a19e7aca0c84e	FALSE	Unassigned	NA	NA	NA	NA	NA	NA	0	0	0	0	0	0	0	0	0	0	18	0	0	0	0	0	0	0	0	0	0	0	0	0	0	0	0	104	0	0	0	0	0	0	0	0	0	0	0	0	0
572b60849633f3438bcce6636a49a937	FALSE	Unassigned	NA	NA	NA	NA	NA	NA	0	0	0	0	0	0	0	0	0	0	5	0	0	0	0	0	0	0	0	0	0	0	0	0	0	0	0	45	0	0	0	0	0	0	0	0	0	0	0	0	0
6a46b4b5c855195304a464eb8ff29449	FALSE	Unassigned	NA	NA	NA	NA	NA	NA	0	0	0	0	0	0	0	0	0	0	4	0	0	0	0	0	0	0	0	0	0	0	0	0	0	0	0	0	0	25	0	0	0	0	0	0	0	0	0	0	0
2238240727bd1608b7efd6cc98312755	FALSE	Unassigned	NA	NA	NA	NA	NA	NA	0	0	0	0	0	0	0	0	0	0	0	0	0	0	0	0	0	0	0	30	0	0	0	0	0	0	0	0	0	0	0	0	0	0	0	0	0	76	0	0	0
9a494da1a5018aaae7ef664d1bfdadbc	FALSE	Eukaryota	Opisthokonta	Nucletmycea	Fungi	NA	NA	NA	0	0	0	0	0	0	0	0	0	0	0	0	0	0	0	0	0	0	0	0	0	0	0	0	0	0	0	0	0	0	0	0	0	0	0	0	0	0	0	0	0
e5959c9fbadde3e3033ec2cadd412753	FALSE	Unassigned	NA	NA	NA	NA	NA	NA	0	0	0	5	0	0	0	0	0	0	0	0	0	0	0	0	0	0	0	0	20	0	0	0	0	0	0	0	0	0	0	0	0	0	0	0	0	0	18	0	0
c41249d57face56ade95a9607c254520	FALSE	Eukaryota	NA	NA	NA	NA	NA	NA	0	0	0	0	0	0	0	0	0	0	0	0	0	0	0	0	0	0	0	0	0	0	0	0	0	0	0	0	0	0	0	0	0	0	0	0	0	0	0	0	0
fb29f1d259cbe7fa4abd9a61435b716c	FALSE	Eukaryota	Opisthokonta	Holozoa	Metazoa (Animalia)	Arachnida	Acari	NA	0	0	0	0	0	0	0	0	0	0	0	0	0	0	0	0	0	0	0	0	0	0	0	0	0	0	0	0	0	0	0	0	0	0	0	0	0	0	0	0	0
839ba9b9cd9f9def88b0e5070aab0a35	FALSE	Eukaryota	Opisthokonta	Nucletmycea	Fungi	Herpotrichiellaceae	NA	NA	0	0	0	0	0	0	0	0	0	0	0	0	0	0	0	0	0	0	0	0	0	0	0	0	0	0	0	0	0	0	0	0	0	0	0	0	0	0	0	0	0
7fc19d2131c0933f81440a53c3d36dbe	FALSE	Unassigned	NA	NA	NA	NA	NA	NA	0	0	0	0	0	0	0	0	0	0	19	0	0	0	0	0	0	0	0	0	0	0	0	0	0	0	0	27	0	0	0	0	0	0	0	0	0	0	0	0	0
1ecac26bab5a0e045882c217f9f0222d	FALSE	Unassigned	NA	NA	NA	NA	NA	NA	0	0	0	0	0	0	0	0	0	0	0	0	12	0	0	0	0	0	0	0	0	0	0	0	0	0	0	0	0	0	0	0	0	0	0	0	0	0	0	0	0
bee5298bf7e9790d034a0eeed2916eac	FALSE	Eukaryota	Opisthokonta	Holozoa	Metazoa (Animalia)	Arachnida	Acari	NA	0	0	0	0	0	0	0	0	0	0	0	0	0	0	0	62	0	0	0	0	0	0	0	0	0	0	0	0	0	0	0	0	52	0	0	0	0	0	0	0	0
4d51dca54b8e01dee1c9e4ab725c7376	FALSE	Unassigned	NA	NA	NA	NA	NA	NA	0	0	0	0	0	0	0	0	0	0	0	0	0	0	0	0	0	0	0	4	0	0	5	8	0	0	0	0	0	0	0	0	0	0	0	0	0	0	0	0	13
696baa09ac220dcf159591ffcde6122e	FALSE	Unassigned	NA	NA	NA	NA	NA	NA	0	0	0	0	0	0	0	0	0	0	0	0	0	0	0	0	0	0	0	0	0	0	0	0	0	0	0	0	40	0	0	0	0	0	0	0	0	0	0	0	0
43401b31097a238d172d37018981f5f7	FALSE	Eukaryota	NA	NA	NA	NA	NA	NA	0	0	29	0	0	0	0	0	0	0	0	0	0	0	0	0	0	0	0	70	0	0	0	0	0	0	0	0	0	0	0	0	0	0	0	0	0	0	0	0	0
b75a5a6869953921d055bd9dfbb78307	FALSE	Unassigned	NA	NA	NA	NA	NA	NA	0	0	0	0	0	0	0	0	0	0	0	0	0	0	0	0	0	0	0	0	0	0	0	0	0	0	0	0	0	0	0	0	0	0	0	0	21	0	0	0	0
3767915a515a11104243b2b88f54ed07	FALSE	Unassigned	NA	NA	NA	NA	NA	NA	0	0	0	0	0	0	0	0	0	0	0	0	0	0	0	0	0	0	0	0	0	0	0	0	0	0	0	0	0	0	0	0	0	0	0	0	0	0	0	0	0
e642c04b030e0715c30e906d02ee829f	FALSE	Eukaryota	Opisthokonta	Nucletmycea	Fungi	NA	NA	NA	0	0	0	0	0	0	0	0	0	0	0	0	0	0	0	0	0	0	0	0	0	0	0	0	0	0	0	0	0	0	0	0	0	0	0	0	0	0	0	0	0
ebcb1abec0951cfd344176ef1ef967b3	FALSE	Eukaryota	SAR	Alveolata	Ciliophora	Colpodida	Mykophagophrys	uncultured eukaryote	0	0	0	0	0	0	0	0	0	0	0	0	0	0	0	0	0	0	0	0	0	0	0	0	0	0	0	0	0	0	0	0	0	0	0	0	0	0	0	0	0
7bbd0369d4931d9bbe4d9cc754665ff0	FALSE	Eukaryota	SAR	Alveolata	Ciliophora	Colpodida	Maryna	NA	0	0	0	0	0	0	0	0	0	0	0	0	0	0	0	0	0	0	0	0	0	0	0	0	0	0	0	0	0	0	0	0	0	0	0	0	0	0	0	0	0
f180c5c658ffef28014dec2886abbf4b	FALSE	Eukaryota	Opisthokonta	Nucletmycea	Fungi	Glomerellaceae	D_10__Colletotrichum	D_11__Colletotrichum gloeosporioides	0	0	0	0	0	0	0	0	0	0	0	0	0	0	0	0	0	0	0	0	0	0	0	0	0	0	0	0	0	0	0	0	0	0	0	0	0	0	0	0	0
8ed9aebbaf9e87d35c17601fba00989f	FALSE	Eukaryota	Opisthokonta	Holozoa	Metazoa (Animalia)	Arachnida	Acari	NA	0	0	0	0	0	0	0	0	0	0	0	0	0	0	0	57	0	0	0	0	0	0	0	0	0	0	0	0	0	0	0	0	41	0	0	0	0	0	0	0	0
b73b34727b2d3b09ab3feac4ef1d4b99	FALSE	Unassigned	NA	NA	NA	NA	NA	NA	0	0	0	0	0	0	0	0	0	0	0	0	0	0	0	0	0	0	0	0	33	0	0	0	0	0	0	0	0	0	0	0	0	0	0	0	0	0	15	0	0
e2c5597dd6a222acd7132a4a7c7cc147	FALSE	Unassigned	NA	NA	NA	NA	NA	NA	0	0	0	0	0	0	0	0	0	0	0	0	0	0	0	0	0	0	0	0	32	0	0	0	0	0	0	0	0	0	0	0	0	0	0	0	0	0	48	0	0
3417b35120cc24a7932cc5e4bca211ab	FALSE	Unassigned	NA	NA	NA	NA	NA	NA	0	0	0	0	0	0	0	0	0	0	0	0	0	0	0	0	0	0	0	0	0	0	0	0	0	0	0	0	0	0	0	0	0	0	0	0	0	0	0	0	0
35e31a04ed463d57a343087cb8aaa7ed	FALSE	Unassigned	NA	NA	NA	NA	NA	NA	0	0	6	0	0	0	0	0	0	0	0	0	0	0	0	0	0	0	0	28	0	0	0	0	0	0	0	0	0	0	0	0	0	0	0	0	0	32	0	39	0
c11bc6b60bcddf2bd7396301246265c4	FALSE	Eukaryota	Opisthokonta	Holozoa	Metazoa (Animalia)	Arachnida	Acari	NA	0	0	0	0	0	0	0	0	0	0	0	0	0	0	0	49	0	0	0	0	0	0	0	0	0	0	0	0	0	0	0	0	52	0	0	0	0	0	0	0	0
1456812629a8690da9485bc3b213479f	FALSE	Unassigned	NA	NA	NA	NA	NA	NA	0	0	0	0	0	0	0	0	0	0	0	0	0	0	0	0	0	0	0	0	0	0	0	0	0	0	23	0	0	0	0	0	0	0	0	0	0	0	0	0	0
80a161a9125a87b1a700a86eff6da216	FALSE	Unassigned	NA	NA	NA	NA	NA	NA	0	0	0	0	0	0	0	0	0	0	0	0	0	0	0	0	0	0	0	0	0	0	0	0	0	0	0	61	0	0	0	0	0	0	0	0	0	0	0	0	0
8511dd16166f09e952f0f3b864b19830	FALSE	Bacteria	Proteobacteria	Alphaproteobacteria	Rickettsiales	Mitochondria	uncultured bacterium	uncultured bacterium	0	0	0	0	0	0	0	0	0	0	0	0	0	0	0	0	0	0	0	0	0	0	0	0	0	0	0	0	0	0	0	0	0	0	0	0	0	0	0	0	38
47f10858c832d8c963b9bf6eda93d32f	FALSE	Unassigned	NA	NA	NA	NA	NA	NA	0	0	0	0	0	0	0	6	0	0	0	0	0	0	0	0	0	0	0	0	0	0	0	0	48	0	0	0	0	0	0	0	0	0	0	0	0	0	0	0	0
db73d65b771edba7a793467ade252c74	FALSE	Eukaryota	NA	NA	NA	NA	NA	NA	0	0	0	0	0	0	0	0	0	0	0	0	0	0	0	0	0	0	0	29	0	0	0	0	0	0	0	0	0	0	0	0	0	0	0	0	0	33	0	0	0
8e164d9ef5148196748c0bba4c50d1c4	FALSE	Eukaryota	Opisthokonta	Holozoa	Metazoa (Animalia)	Arachnida	Acari	NA	0	0	0	0	0	0	0	0	0	0	0	0	0	0	0	0	0	0	0	0	0	0	0	0	0	0	0	0	0	0	0	0	0	0	0	0	0	0	0	0	0
d890a343b651da40a8b66960a15f464f	FALSE	Eukaryota	Opisthokonta	Holozoa	Metazoa (Animalia)	Arachnida	Acari	NA	0	0	0	0	0	0	0	0	0	0	0	0	0	0	0	0	0	0	0	0	0	0	0	0	0	0	0	0	0	0	0	0	0	0	0	0	0	0	0	0	0
9d6f4d67e7408d4a8bcfe2aeec9291da	FALSE	Eukaryota	NA	NA	NA	NA	NA	NA	0	0	0	7	0	0	0	0	0	0	0	0	0	0	0	0	0	0	0	0	25	0	0	0	0	0	0	0	0	0	0	0	0	0	0	0	0	0	0	0	0
a19a3ac1304e0ad9cebf630f3b97cf12	FALSE	Unassigned	NA	NA	NA	NA	NA	NA	0	0	0	0	4	0	0	0	0	0	0	0	0	0	0	0	0	0	0	0	0	0	0	12	0	0	0	0	0	0	0	0	0	0	0	0	0	0	0	30	0
09db3a7c94053e090a21bc8502d53ed9	FALSE	Unassigned	NA	NA	NA	NA	NA	NA	0	0	0	0	0	0	0	0	0	0	27	0	0	0	0	0	0	0	0	0	0	0	0	0	0	0	0	51	0	0	0	0	0	0	0	0	0	0	0	0	0
d94438967d1e7558aeb487672518908f	FALSE	Unassigned	NA	NA	NA	NA	NA	NA	0	0	0	0	0	0	0	0	0	0	0	0	0	0	0	0	0	0	0	0	0	0	0	0	0	0	40	0	0	0	0	0	0	0	0	0	0	0	0	0	0
f4234b6b41057f4104c7dbdf4f992a2e	FALSE	Unassigned	NA	NA	NA	NA	NA	NA	0	0	0	0	0	0	0	0	0	0	0	0	0	0	0	0	0	0	0	0	0	0	0	0	0	0	0	0	0	0	0	0	0	0	0	0	14	0	0	0	0
58e8087b4146f0bbefce2c82d1320540	FALSE	Eukaryota	Opisthokonta	Nucletmycea	Fungi	NA	NA	NA	0	0	0	0	0	0	0	0	0	0	0	0	0	0	0	0	0	0	0	0	0	0	0	0	0	0	0	0	0	0	0	0	0	0	0	0	0	0	0	0	0
5a3f04207a6280e31ce443745ccb904a	FALSE	Eukaryota	Opisthokonta	Nucletmycea	Fungi	Dothideomycetes	NA	NA	0	0	0	0	0	0	0	0	0	0	0	0	0	0	0	0	0	0	0	0	0	0	0	0	0	0	0	0	0	0	0	0	0	0	0	0	0	0	0	0	0
9a9b50c4b184ed6650047e8b79689468	FALSE	Eukaryota	NA	NA	NA	NA	NA	NA	0	0	11	0	0	0	0	0	0	0	0	0	0	0	0	0	0	0	0	21	0	0	0	0	0	0	0	0	0	0	0	0	0	0	0	0	0	19	0	0	0
8ec9792c8d53ac7d4892b7c357740a3c	FALSE	Unassigned	NA	NA	NA	NA	NA	NA	0	0	0	0	0	0	0	0	0	0	0	0	0	0	0	0	0	0	0	0	19	0	0	0	0	0	0	0	0	0	0	0	0	0	0	0	0	0	28	0	0
884e03fa63b5132371a4a15c162699b4	FALSE	Bacteria	NA	NA	NA	NA	NA	NA	0	0	0	0	0	0	0	0	0	0	0	0	0	0	0	0	0	0	0	0	0	0	0	0	0	0	0	0	0	0	0	0	0	0	0	0	0	0	0	88	0
fa6b632eb231429c687c0b62fbb471bd	FALSE	Unassigned	NA	NA	NA	NA	NA	NA	0	0	0	0	0	0	0	0	0	0	0	0	0	0	0	0	0	0	0	0	0	0	0	0	0	0	0	0	0	0	0	0	0	0	0	0	0	0	0	0	0
1306579cdc6926f432cceb2ef793a47f	FALSE	Unassigned	NA	NA	NA	NA	NA	NA	0	0	0	0	0	0	0	0	0	0	0	0	0	0	0	0	0	0	0	0	0	0	0	0	0	0	0	0	0	0	0	0	0	0	0	0	0	0	0	0	0
6951eb4eba57a3d550b13175408eecc5	FALSE	Eukaryota	Opisthokonta	Holozoa	Choanoflagellida	NA	NA	NA	0	0	0	0	0	0	0	0	0	0	0	0	0	0	0	0	0	0	0	0	0	0	0	0	0	0	0	0	0	0	0	0	0	0	0	0	0	0	0	0	0
8828a6b0a5585148f869fe26dfb162a6	FALSE	Unassigned	NA	NA	NA	NA	NA	NA	0	0	0	0	0	0	0	0	0	0	0	0	0	0	0	0	0	0	0	0	19	0	0	0	0	0	0	0	0	0	0	0	0	0	0	0	0	0	36	0	0
61cd85ba9b4703b0414cdabeba5277fa	FALSE	Eukaryota	Opisthokonta	Holozoa	Metazoa (Animalia)	Arachnida	Acari	NA	0	0	0	0	0	0	0	0	0	0	0	0	0	0	0	0	0	0	0	0	0	0	0	0	0	0	0	74	0	0	0	0	0	0	0	0	0	0	0	0	0
34e022666fe5e864be185fa4c691688a	FALSE	Unassigned	NA	NA	NA	NA	NA	NA	0	0	0	0	0	0	0	0	0	0	0	0	0	0	0	0	0	0	0	0	0	0	0	0	0	0	0	45	0	0	0	0	0	0	0	0	0	0	0	0	0
a028f0ded56e0c2ae7914dcd424c5173	FALSE	Unassigned	NA	NA	NA	NA	NA	NA	0	0	0	0	0	0	0	0	0	0	0	0	0	0	0	0	0	0	0	0	0	0	0	0	0	29	24	0	0	0	0	0	0	0	0	0	0	0	0	0	0
256bc7eefc7ba65cd5ba92bbaa537d99	FALSE	Bacteria	Proteobacteria	NA	NA	NA	NA	NA	0	0	0	0	0	0	0	0	0	0	0	0	0	0	0	0	0	0	0	0	0	0	0	0	0	0	0	0	25	0	0	0	0	0	0	0	0	0	0	0	0
5e691c77e89a279e128de72064c7328c	FALSE	Unassigned	NA	NA	NA	NA	NA	NA	0	0	0	0	0	0	0	0	0	0	0	0	0	0	0	0	0	0	0	0	0	0	0	0	0	0	0	0	0	0	0	0	0	0	0	0	0	0	0	0	0
6b6b92b4a1d267204166221800b3b4d1	FALSE	Bacteria	Proteobacteria	Alphaproteobacteria	Rickettsiales	Mitochondria	uncultured bacterium	uncultured bacterium	13	0	0	0	0	0	0	0	0	0	0	0	0	0	0	0	0	0	12	0	0	0	0	0	0	0	0	0	0	0	0	0	0	0	0	0	37	0	0	0	0
d526c8ab5d2215c11c2406e0793a0a48	FALSE	Unassigned	NA	NA	NA	NA	NA	NA	0	0	8	0	0	7	0	0	0	0	0	0	0	0	0	0	0	0	0	24	0	0	2	0	0	0	0	0	0	0	0	0	0	0	0	0	0	72	0	0	0
32efed02670b5330cef22e650ab6a1ac	FALSE	Eukaryota	NA	NA	NA	NA	NA	NA	0	0	0	0	8	0	0	0	0	0	0	0	0	0	0	0	0	0	0	0	0	10	0	0	0	0	0	0	0	0	0	0	0	0	0	0	0	0	0	29	0
97dd1951e1e82fcd3ed8f17d50d6061a	FALSE	Unassigned	NA	NA	NA	NA	NA	NA	0	0	0	0	0	0	0	0	0	0	0	0	0	0	0	0	4	0	4	0	0	0	0	0	0	0	0	0	0	0	0	0	0	7	0	0	18	0	0	0	0
0316a534c17ba58205f1458f2f9b3f3d	FALSE	Unassigned	NA	NA	NA	NA	NA	NA	0	0	0	0	0	0	0	0	0	0	0	0	0	0	0	0	0	0	0	0	0	0	0	0	0	19	0	0	0	0	0	0	0	0	0	0	0	0	0	0	0
ec084533ee2afc2b4bd7a765af8ccf9b	FALSE	Unassigned	NA	NA	NA	NA	NA	NA	0	0	0	0	0	0	0	0	0	0	0	0	0	0	0	0	0	0	0	0	0	0	0	0	0	0	48	0	0	0	0	0	0	0	0	0	0	0	0	0	0
079c3aa35b0747a28367a56486b22e70	FALSE	Bacteria	NA	NA	NA	NA	NA	NA	0	0	0	0	0	0	0	0	0	0	0	0	0	0	0	0	0	0	0	0	0	0	0	0	0	0	0	0	0	24	0	0	0	0	0	0	0	0	0	0	0
9fd4ebb9b7bdc17f297b1300da3f3abf	FALSE	Unassigned	NA	NA	NA	NA	NA	NA	0	0	0	0	0	0	0	0	0	0	0	0	0	0	0	0	0	0	0	0	0	0	0	0	0	0	0	0	0	0	0	0	4	9	0	19	9	0	0	0	0
9e9e60601d82b412c0db9d31cfd16a98	FALSE	Unassigned	NA	NA	NA	NA	NA	NA	0	0	0	0	0	0	0	0	0	0	0	0	0	0	0	0	0	0	0	0	0	0	0	0	0	0	0	0	0	0	0	0	0	0	0	0	0	0	0	0	0
b6f310e03848579820da4d96791569ca	FALSE	Unassigned	NA	NA	NA	NA	NA	NA	0	0	0	0	0	0	0	0	0	0	0	0	0	0	0	0	0	0	0	0	0	0	0	0	0	0	0	0	0	0	0	0	0	0	0	0	0	0	0	0	0
7f577dc18751e44e3eb3b7f11ee2143a	FALSE	Unassigned	NA	NA	NA	NA	NA	NA	0	0	0	0	10	0	0	0	0	0	0	0	0	0	0	0	0	0	0	0	0	26	0	0	0	0	0	0	0	0	0	0	0	0	0	0	0	0	0	22	0
f5601a22cad2c4144c4c053432db519e	FALSE	Bacteria	Proteobacteria	Alphaproteobacteria	Rickettsiales	Mitochondria	uncultured bacterium	uncultured bacterium	0	0	0	0	0	0	0	0	0	0	0	0	0	0	0	0	0	0	0	0	0	32	0	0	0	0	0	0	0	0	0	0	0	0	0	0	0	0	0	69	0
ce54805d97ff1dceaf3d9319ee26612f	FALSE	Unassigned	NA	NA	NA	NA	NA	NA	0	0	0	0	0	0	0	0	0	0	0	0	0	0	0	0	0	0	0	0	0	0	0	0	0	0	83	0	0	0	0	0	0	0	0	0	0	0	0	0	0
f418e45cb9027a90d08bb6be76945cfc	FALSE	Unassigned	NA	NA	NA	NA	NA	NA	0	0	0	0	0	0	0	0	0	0	0	0	0	0	0	0	0	0	0	0	0	0	0	0	0	0	0	34	0	0	0	0	0	0	0	0	0	0	0	0	0
40cd131900d7592632a1927d253286fc	FALSE	Eukaryota	SAR	Alveolata	Ciliophora	Colpodida	Mykophagophrys	uncultured eukaryote	0	0	0	0	0	0	0	0	0	0	0	0	0	0	0	0	0	0	0	0	0	0	0	0	0	0	0	0	0	0	0	0	25	0	0	0	0	0	0	0	0
cdd055a94bc21da9ac4247a7712492bc	FALSE	Unassigned	NA	NA	NA	NA	NA	NA	0	0	0	0	0	0	0	0	0	0	0	0	0	0	0	0	0	0	0	0	0	0	0	0	0	0	0	0	0	0	0	0	16	0	0	0	0	0	0	0	0
b367f2fe8de6aeff3d0790364776ddcb	FALSE	Unassigned	NA	NA	NA	NA	NA	NA	0	0	0	0	0	0	0	0	0	0	0	0	0	0	0	0	0	0	0	0	0	0	0	0	0	0	0	0	0	0	0	0	0	0	0	0	0	0	0	0	55
d28320e3c57023e9f946d3ad075944d8	FALSE	Unassigned	NA	NA	NA	NA	NA	NA	0	0	0	0	0	0	0	0	0	0	0	0	0	0	0	0	0	0	0	0	0	0	0	0	0	0	0	0	0	0	0	0	0	0	0	0	0	0	0	0	0
46dd758a4106b05c230ad3c6c0d6f1eb	FALSE	Unassigned	NA	NA	NA	NA	NA	NA	0	0	0	0	0	0	0	0	0	0	0	0	0	0	0	0	0	0	0	0	0	0	0	0	0	43	0	0	0	0	0	0	0	0	0	0	0	0	0	0	0
3967601dd99326a6676c7b0e33b3ecaf	FALSE	Eukaryota	NA	NA	NA	NA	NA	NA	0	0	0	0	0	0	0	0	0	0	0	0	0	0	0	0	0	0	0	0	0	0	0	0	0	0	12	0	0	0	0	0	0	0	0	0	0	0	0	0	0
4efbe20e108f04b392fae4e923be1bac	FALSE	Eukaryota	Opisthokonta	Nucletmycea	Fungi	NA	NA	NA	0	0	0	0	0	0	0	0	0	0	0	0	0	0	0	0	0	0	0	0	0	0	0	0	0	0	0	0	0	0	0	0	0	0	0	0	0	0	0	0	0
36d9547b87ad597b635c0c3a7541d82b	FALSE	Unassigned	NA	NA	NA	NA	NA	NA	0	0	0	0	0	0	0	0	0	0	0	0	0	0	0	0	0	0	47	0	0	0	0	0	0	0	0	0	0	0	0	0	0	0	0	0	0	0	0	0	0
a2b002fb36e7bfff7384a63c7c0d7683	FALSE	Unassigned	NA	NA	NA	NA	NA	NA	0	0	0	0	0	0	0	0	0	0	0	0	0	0	0	0	0	0	0	0	19	0	0	0	0	0	0	0	0	0	0	0	0	0	0	0	0	0	23	0	0
049ab9a1439232007cdfe15871049efd	FALSE	Unassigned	NA	NA	NA	NA	NA	NA	0	0	0	0	0	0	0	0	0	0	0	0	0	0	0	0	0	0	0	0	0	0	0	0	36	0	0	0	0	0	0	0	0	0	0	0	0	0	0	0	0
cef265e90b5ca8a7cdf9770629dedb9a	FALSE	Unassigned	NA	NA	NA	NA	NA	NA	0	0	0	0	0	0	0	0	0	0	0	0	0	0	0	0	0	0	0	0	0	0	0	0	0	0	32	0	0	0	0	0	0	0	0	0	0	0	0	0	0
6d8961b1ddb7144fd46c82081a986682	FALSE	Bacteria	NA	NA	NA	NA	NA	NA	0	0	0	0	0	0	0	0	0	0	0	0	0	0	0	0	0	0	0	0	0	0	0	0	0	0	0	0	0	0	0	0	0	0	0	17	0	0	0	0	0
5eab283981743222e79f0f8c82b2f789	FALSE	Eukaryota	Opisthokonta	Holozoa	Metazoa (Animalia)	Arachnida	Acari	NA	0	0	0	0	0	0	0	0	0	0	0	0	0	0	0	0	0	0	0	0	0	0	0	0	0	0	0	0	0	0	0	0	0	0	0	0	0	0	0	0	0
151ac99826c60ab5a3bdc6dde4b64023	FALSE	Unassigned	NA	NA	NA	NA	NA	NA	0	0	0	0	0	0	0	0	0	0	14	0	0	0	0	0	0	0	0	0	0	0	0	0	0	0	0	39	0	0	0	0	0	0	0	0	0	0	0	0	0
58dffe02185245becb08f05101a0c9d8	FALSE	Unassigned	NA	NA	NA	NA	NA	NA	0	0	0	0	0	0	0	0	0	0	0	0	0	0	0	0	0	0	0	0	0	0	0	0	14	0	0	0	0	0	0	0	0	0	0	0	0	0	0	0	0
2c8d415e75b0cab71d3ae21bc47eea38	FALSE	Bacteria	NA	NA	NA	NA	NA	NA	0	0	0	0	0	0	0	0	0	0	0	0	0	0	0	0	0	0	0	0	0	0	0	0	0	0	0	0	0	0	0	0	0	0	0	0	0	0	0	0	0
e7e27a0167824dc2bfe8c78bbab3409e	FALSE	Eukaryota	Opisthokonta	Holozoa	Metazoa (Animalia)	Arachnida	Acari	D_10__Haemaphysalis punctata	0	0	0	0	0	0	0	0	0	0	0	0	0	0	0	0	0	0	0	0	0	0	0	0	0	0	0	0	0	0	0	0	0	0	0	0	0	0	0	0	0
8a9aa733dab7988a3f946946f2909e68	FALSE	Eukaryota	Opisthokonta	Holozoa	Metazoa (Animalia)	Arachnida	Acari	NA	0	0	0	32	0	0	0	0	0	0	0	0	0	0	0	0	0	0	0	0	56	0	0	0	0	0	0	0	0	0	0	0	0	0	0	0	0	0	0	0	0
681c303c15aaef938ceba9e97eb657a5	FALSE	Unassigned	NA	NA	NA	NA	NA	NA	0	0	0	0	0	7	4	0	0	0	0	0	0	0	0	0	0	0	0	7	0	0	22	5	0	0	0	0	0	0	0	0	0	0	0	0	0	0	0	6	17
1e835b468e5ced5720e6d13bd362ee35	FALSE	Unassigned	NA	NA	NA	NA	NA	NA	0	0	0	0	0	0	0	0	0	0	0	0	0	0	0	0	0	0	0	0	0	0	30	0	0	0	0	0	0	0	0	0	0	0	0	0	0	0	0	0	15
ca707971fcf3af3333724d9651b57d37	FALSE	Bacteria	NA	NA	NA	NA	NA	NA	0	0	0	0	0	0	0	0	0	0	0	0	0	0	0	0	0	0	0	0	0	0	25	0	0	0	0	0	0	0	0	0	0	0	0	0	0	0	0	0	44
7c4d7cb4ae81a6d7bcf37a788eb02d48	FALSE	Unassigned	NA	NA	NA	NA	NA	NA	0	0	0	0	0	0	0	0	0	0	0	0	0	0	0	0	0	0	0	0	0	0	20	0	0	0	0	0	0	0	0	0	0	0	0	0	0	0	0	0	22
1c09367b7c6999652628b0b79bd05ea1	FALSE	Unassigned	NA	NA	NA	NA	NA	NA	0	0	0	0	0	0	0	0	0	0	0	0	0	0	0	0	0	0	0	0	0	0	0	0	0	0	40	0	0	0	0	0	0	0	0	0	0	0	0	0	0
081c73691024b28bdffa0aa0cf0a4edc	FALSE	Unassigned	NA	NA	NA	NA	NA	NA	0	0	0	0	0	0	0	0	0	0	0	0	0	0	0	0	0	0	0	0	0	0	0	0	0	0	0	0	0	28	0	0	0	0	0	0	0	0	0	0	0
86e74e227a1cb36953a964c51c00fc29	FALSE	Unassigned	NA	NA	NA	NA	NA	NA	0	0	0	0	0	0	0	0	0	0	0	0	0	0	0	0	0	0	0	0	0	0	0	0	0	0	0	0	0	0	0	0	0	0	0	0	0	0	0	0	0
562c6815b2ee9c43bc5649fe39125733	FALSE	Eukaryota	Opisthokonta	Holozoa	Metazoa (Animalia)	Arachnida	Acari	NA	0	0	0	0	0	0	0	0	0	0	0	0	0	0	0	0	0	0	0	0	0	0	0	0	0	0	0	0	0	0	0	0	0	0	0	0	0	0	0	0	0
0663799a9b0de42128d5ae5253fba5f4	FALSE	Eukaryota	Opisthokonta	Nucletmycea	Fungi	NA	NA	NA	0	0	0	0	0	0	0	0	0	0	0	0	0	0	0	0	0	0	0	0	0	0	0	0	0	0	0	0	0	0	0	0	0	0	0	0	0	0	0	0	0
d76dc43987f6aeb8f78575cffa41325e	FALSE	Archaea	Nanoarchaeaeota	NA	NA	NA	NA	NA	0	0	0	4	0	0	0	0	0	0	0	0	0	0	0	0	0	0	0	0	43	0	0	0	0	0	0	0	0	0	0	0	0	0	0	0	0	0	16	0	0
4e18f9d13f1e70ae149ed2c297305c75	FALSE	Bacteria	Proteobacteria	Alphaproteobacteria	Rickettsiales	Mitochondria	uncultured bacterium	uncultured bacterium	0	0	0	0	0	0	0	0	0	0	10	0	0	0	0	0	0	0	0	0	0	0	0	0	0	0	0	0	0	0	0	0	0	0	0	0	0	0	0	0	0
3e9387407e17ff71c8369c966b79abd6	FALSE	Unassigned	NA	NA	NA	NA	NA	NA	0	0	0	0	0	0	0	0	0	0	0	0	0	0	0	0	0	0	0	0	0	0	0	0	0	0	0	41	0	0	0	0	0	0	0	0	0	0	0	0	0
ffa50b6d3b2068cde926a8f500a752bb	FALSE	Unassigned	NA	NA	NA	NA	NA	NA	0	0	0	0	0	0	0	0	0	0	0	0	0	0	0	0	0	0	0	0	0	0	0	0	0	0	0	0	0	0	0	0	0	0	0	12	0	0	0	0	0
900c31c6ec3ce2069f60bee1e9c2f540	FALSE	Eukaryota	Opisthokonta	Nucletmycea	Fungi	Herpotrichiellaceae	NA	NA	0	0	0	0	0	0	0	0	0	0	0	0	0	0	0	0	0	0	0	0	0	0	0	0	0	0	0	0	0	0	0	0	0	0	0	0	0	0	0	0	0
3ae9e46c9f6bac7dd38ab23b9886fe28	FALSE	Bacteria	NA	NA	NA	NA	NA	NA	0	0	0	0	0	0	0	0	0	7	0	0	0	0	0	0	0	0	0	0	0	0	0	0	0	0	54	0	0	0	0	0	0	0	0	0	0	0	0	0	0
af431a85733e789fec12ad59959f3e5e	FALSE	Unassigned	NA	NA	NA	NA	NA	NA	0	0	0	0	0	0	0	0	0	0	0	0	0	0	0	12	0	0	0	0	0	0	0	0	0	0	0	0	0	0	0	0	0	0	0	0	0	0	0	0	0
5b72855005e1f1f4dac6e5d8adc60b10	FALSE	Unassigned	NA	NA	NA	NA	NA	NA	0	0	0	0	0	0	0	0	0	0	0	0	0	0	0	0	0	11	0	0	0	0	0	0	0	0	0	0	0	0	0	0	0	0	0	34	0	0	0	0	0
fbbdc81eda3569522ba93230f05b6240	FALSE	Bacteria	NA	NA	NA	NA	NA	NA	0	0	0	0	0	0	0	0	0	0	0	0	0	0	0	0	0	0	0	0	0	7	0	16	0	0	0	0	0	0	0	0	0	0	0	0	0	0	0	12	0
63b4b5a9f9e7765d05f4226f724d5dea	FALSE	Eukaryota	Opisthokonta	Nucletmycea	Fungi	Piskurozymaceae	D_10__Piskurozyma	D_11__Piskurozyma taiwanensis	0	0	0	0	0	0	0	0	0	0	0	0	0	0	0	0	0	0	0	0	0	0	43	0	0	0	0	0	0	0	0	0	0	0	0	0	0	0	0	0	5
5a6331f456581fbcde6e0f1c6bf6a1d2	FALSE	Eukaryota	Opisthokonta	Nucletmycea	Fungi	NA	NA	NA	0	0	0	0	0	0	0	0	0	0	0	0	0	0	0	0	0	0	0	0	0	0	0	0	0	0	0	0	0	0	0	0	0	0	0	0	0	0	0	0	0
f684368b013e3be38c3fde7a95da3523	FALSE	Eukaryota	Opisthokonta	Holozoa	Metazoa (Animalia)	Arachnida	Acari	NA	0	0	41	0	0	0	0	0	0	0	0	0	0	0	0	0	0	0	0	41	0	0	0	0	0	0	0	0	0	0	0	0	0	0	0	0	0	23	0	0	0
e5e44ca2873f5e6e514031da711c6883	FALSE	Unassigned	NA	NA	NA	NA	NA	NA	0	0	0	0	0	0	0	0	0	0	6	0	0	0	0	0	0	0	0	0	0	0	0	0	0	0	0	49	0	0	0	0	0	0	0	0	0	0	0	0	0
ee3e72906f410b4821e0de6d8c521ed7	FALSE	Unassigned	NA	NA	NA	NA	NA	NA	0	0	0	0	0	0	0	0	0	0	0	0	0	22	0	0	0	0	0	0	0	0	0	0	0	0	0	0	0	0	24	0	0	0	0	0	0	0	0	0	0
de28325e2b2abd6943cba9d7aebe7803	FALSE	Unassigned	NA	NA	NA	NA	NA	NA	0	0	0	0	0	0	0	0	0	0	0	0	0	0	0	0	0	0	0	0	0	0	35	0	0	0	0	0	0	0	0	0	0	0	0	0	0	0	0	0	33
9b7bc39b6afedf0d612bf866dd7cec6c	FALSE	Unassigned	NA	NA	NA	NA	NA	NA	0	0	0	0	0	0	0	0	0	0	0	0	0	0	0	0	0	0	0	0	0	0	0	0	0	0	0	0	46	0	0	0	0	0	0	0	0	0	0	0	0
9255283869cc643f855c8e4028d0d8b7	FALSE	Eukaryota	Opisthokonta	Nucletmycea	Fungi	Aspergillaceae	D_10__Aspergillus	NA	0	0	0	0	0	0	0	0	0	0	0	0	0	0	0	0	0	0	0	0	0	0	0	0	0	0	0	0	0	0	0	0	0	0	0	0	0	0	0	0	0
1cd29d5a1150bf5e19ec71226ac12329	FALSE	Eukaryota	Opisthokonta	Holozoa	Metazoa (Animalia)	Arachnida	Acari	NA	0	0	0	0	0	0	0	0	0	0	0	0	0	0	0	0	0	0	0	0	0	0	0	0	0	0	0	0	0	0	0	0	0	0	0	0	0	0	0	0	0
fd414db4504a7458ae273ace435c6b6f	FALSE	Eukaryota	Opisthokonta	Holozoa	Metazoa (Animalia)	Arachnida	Acari	D_10__Haemaphysalis punctata	0	0	0	0	0	0	0	0	0	0	0	0	0	0	0	0	0	0	0	0	0	0	0	0	0	0	0	0	0	0	0	0	0	0	0	0	0	0	0	0	0
904e747e2ff7612f1d966f49521913d2	FALSE	Unassigned	NA	NA	NA	NA	NA	NA	0	0	0	0	0	0	0	0	0	0	0	0	4	0	0	0	0	0	0	0	0	0	0	0	0	0	0	0	0	20	0	0	0	0	0	0	0	0	0	0	0
9db024f86ce4cecd92b58784007678e0	FALSE	Unassigned	NA	NA	NA	NA	NA	NA	0	0	0	0	0	0	0	0	0	0	0	0	0	0	0	0	0	0	0	0	39	0	0	0	0	0	0	0	0	0	0	0	0	0	0	0	0	0	26	0	0
4b14e81228d24b247cb97c3b22a66b1f	FALSE	Eukaryota	Opisthokonta	Holozoa	Metazoa (Animalia)	Arachnida	Acari	NA	0	0	0	0	0	0	0	0	0	0	0	0	0	0	0	0	0	0	0	0	0	0	0	0	0	0	0	0	0	0	0	0	0	0	0	0	0	0	0	0	0
36a7c98a7d557f2a42d4d276b6b27cee	FALSE	Eukaryota	Opisthokonta	Nucletmycea	Fungi	NA	NA	NA	0	0	0	0	0	0	0	0	0	0	0	0	0	0	0	0	0	0	0	0	0	0	0	0	0	0	0	0	0	0	0	0	0	0	0	0	0	0	0	0	0
62e296ba2e7f6359c3d0fcbbeb10a6f3	FALSE	Unassigned	NA	NA	NA	NA	NA	NA	0	0	0	0	0	0	0	0	0	0	0	0	3	0	0	0	0	0	0	0	0	0	0	0	0	0	0	0	0	36	0	0	0	0	0	0	0	0	0	0	0
9c4749f10f97b22c6364adc53b90422c	FALSE	Unassigned	NA	NA	NA	NA	NA	NA	0	0	0	0	0	0	0	0	0	0	0	0	0	0	0	0	0	6	0	0	0	0	0	0	0	0	0	0	0	0	0	0	0	0	0	20	0	0	0	0	0
af41da8f8cbf9fac7a398743f1c1919d	FALSE	Eukaryota	SAR	Rhizaria	Cercozoa	Glissomonadida	Heteromita	Cercozoa sp. IVY21ap83t8LS	0	0	0	0	0	0	0	0	0	0	0	0	0	0	0	0	0	0	0	0	24	0	0	0	0	0	0	0	0	0	0	0	0	0	0	0	0	0	35	0	0
54cb8a4bb500815121be2cbddf79f441	FALSE	Unassigned	NA	NA	NA	NA	NA	NA	0	0	0	0	0	0	0	0	0	0	0	0	0	0	0	0	0	0	0	0	0	0	0	0	24	0	0	0	0	0	0	0	0	0	0	0	0	0	0	0	0
4c73aa65f7c76fa8ae9c38ae459d0523	FALSE	Unassigned	NA	NA	NA	NA	NA	NA	0	0	0	0	0	0	0	0	0	0	0	0	0	0	0	0	0	0	0	0	0	0	0	0	0	8	0	0	0	0	0	0	0	0	0	0	0	0	0	0	0
a039308f109413de8e8206c724c1fb82	FALSE	Unassigned	NA	NA	NA	NA	NA	NA	0	0	0	0	0	0	0	0	0	0	0	0	0	0	0	0	0	0	0	0	0	0	0	0	0	0	0	0	13	0	0	0	0	0	0	0	0	0	0	0	0
908492d25f79275f27df97100e620b14	FALSE	Bacteria	NA	NA	NA	NA	NA	NA	0	0	0	0	0	0	0	0	0	0	0	0	0	0	0	0	0	0	0	0	0	0	0	0	0	0	0	0	0	0	0	0	0	0	0	20	20	0	0	0	0
0140c29ca936bf0c294c1215d082a43b	FALSE	Eukaryota	Opisthokonta	Holozoa	Metazoa (Animalia)	Arachnida	Acari	D_10__Ixodes persulcatus (taiga tick)	0	0	0	0	0	0	0	0	0	0	0	0	0	0	0	0	0	0	0	0	0	0	0	0	0	0	0	0	0	0	0	0	0	0	0	0	0	0	0	0	0
415c388dea5275a8fb466efed7d8def1	FALSE	Unassigned	NA	NA	NA	NA	NA	NA	0	0	0	0	0	0	0	0	0	0	19	0	0	0	0	0	0	0	0	0	0	0	0	0	0	0	0	0	0	22	0	0	0	0	0	0	0	0	0	0	0
d24a7c44c8947d167fab7db207064786	FALSE	Unassigned	NA	NA	NA	NA	NA	NA	0	0	0	0	0	0	0	0	0	0	0	0	0	0	0	0	0	25	0	0	0	0	0	0	0	0	0	0	0	0	0	0	0	0	0	0	0	0	0	0	0
59cc313f3b0a361652953dc7e26f0766	FALSE	Eukaryota	Opisthokonta	Nucletmycea	Fungi	NA	NA	NA	0	0	0	0	0	0	0	0	0	0	0	0	0	0	0	0	0	0	0	0	0	0	0	0	0	0	0	0	0	0	0	0	0	0	0	0	0	0	0	0	0
802c918e581beff017d3f22f7d3589c7	FALSE	Eukaryota	Opisthokonta	Holozoa	Metazoa (Animalia)	Arachnida	Acari	NA	0	0	0	0	0	0	0	0	0	0	0	0	0	0	0	0	0	0	0	0	0	0	0	0	0	0	0	0	0	0	0	0	0	0	0	0	0	0	0	0	0
545dc965b6d62c23d9b9c28c3127cb76	FALSE	Eukaryota	SAR	Alveolata	Apicomplexa	Eugregarinorida	Gregarina	NA	0	0	0	0	0	0	0	0	0	0	0	0	0	0	0	0	0	0	0	0	0	0	0	0	0	0	0	0	0	0	0	0	0	0	0	0	0	0	0	0	0
89ad6538ec94c16d8f486dd3c42b0a6a	FALSE	Bacteria	NA	NA	NA	NA	NA	NA	0	0	0	0	0	0	7	0	0	0	0	0	0	0	0	0	0	0	0	0	0	0	0	0	0	0	0	0	0	0	0	0	0	0	0	0	0	0	0	0	36
7cd9464bdf65d8e591b898fb62088dc3	FALSE	Eukaryota	NA	NA	NA	NA	NA	NA	0	0	0	0	0	0	0	0	0	0	0	0	0	0	0	0	0	0	0	0	26	0	0	0	0	0	0	0	0	0	0	0	0	0	0	0	0	0	14	0	0
7338934afbd8175e463016619f2d404c	FALSE	Unassigned	NA	NA	NA	NA	NA	NA	0	0	0	0	0	0	0	0	0	0	0	0	0	0	0	0	0	0	0	0	0	0	0	0	0	0	0	19	0	0	0	0	0	0	0	0	0	0	0	0	0
6a69be5f4e299a0289413c2622a1da2d	FALSE	Unassigned	NA	NA	NA	NA	NA	NA	0	0	0	0	0	0	0	0	0	0	0	0	0	0	0	0	0	0	0	0	0	0	0	0	0	0	0	0	0	0	0	0	0	0	0	0	0	0	0	0	0
018b1280e7acead70658174a498bfad3	FALSE	Eukaryota	Opisthokonta	Nucletmycea	Fungi	NA	NA	NA	0	0	0	0	0	0	0	0	0	0	0	0	0	0	0	0	0	0	0	0	0	0	0	0	0	0	0	0	0	0	0	0	0	0	0	0	0	0	0	0	0
7bc189722fdbc1e4ce4da858e0828dc6	FALSE	Unassigned	NA	NA	NA	NA	NA	NA	0	0	0	0	0	0	0	0	0	0	0	0	0	0	0	0	3	0	0	0	0	0	0	0	0	0	0	0	0	0	0	0	0	14	0	0	12	0	0	0	0
0a7dc29ee86071d3db7f3355867df7c3	FALSE	Bacteria	Proteobacteria	Alphaproteobacteria	Rickettsiales	Mitochondria	uncultured bacterium	uncultured bacterium	0	0	0	0	0	0	0	0	0	0	0	0	0	0	0	0	0	0	5	0	0	0	0	0	0	0	0	0	0	0	0	0	0	0	0	0	30	0	0	0	0
e3d4c9a4ea4426dedf5a815664a9f3b5	FALSE	Bacteria	NA	NA	NA	NA	NA	NA	0	0	0	0	0	0	0	0	0	0	0	0	0	0	0	0	0	0	0	32	0	0	0	0	0	0	0	0	0	0	0	0	0	0	0	0	0	66	0	0	0
5ea4954915ad07fd178f63eef5f71bf7	FALSE	Unassigned	NA	NA	NA	NA	NA	NA	0	0	0	0	0	0	0	0	0	0	0	0	0	0	0	0	0	0	0	10	0	0	31	0	0	0	0	0	0	0	0	0	0	0	0	0	0	0	0	0	0
21002a26454978525caae819fe604f1f	FALSE	Unassigned	NA	NA	NA	NA	NA	NA	0	0	0	0	0	0	0	0	0	0	0	0	0	0	0	0	0	0	0	0	0	7	17	15	0	0	0	0	0	0	0	0	0	0	0	0	0	0	0	0	0
b16b642479bfe6bbf17a90707d87a807	FALSE	Unassigned	NA	NA	NA	NA	NA	NA	0	0	0	0	0	0	0	0	0	0	0	0	0	0	0	0	0	0	0	0	0	0	0	0	0	0	0	0	0	0	0	0	0	0	0	0	25	0	0	0	0
3b24de6d02d12b3be71e44124e1fd36c	FALSE	Eukaryota	SAR	Rhizaria	Cercozoa	Glissomonadida	Heteromita	uncultured eukaryote	0	0	0	0	0	0	0	0	0	0	0	0	0	0	0	0	0	0	0	0	0	0	0	0	0	0	0	0	0	0	0	0	0	0	0	0	0	0	0	0	0
cad9dac94ebc9c2588409dd529931312	FALSE	Eukaryota	Opisthokonta	Nucletmycea	Fungi	NA	NA	NA	0	0	0	0	0	0	0	0	0	0	0	0	0	0	0	0	0	0	0	0	0	0	0	0	0	0	0	0	0	0	0	0	0	0	0	0	0	0	0	0	0
b43a13871c73de4306c6058f57a05df2	FALSE	Unassigned	NA	NA	NA	NA	NA	NA	0	0	0	0	0	0	2	0	0	0	0	0	0	0	0	0	0	0	0	0	0	0	0	30	0	0	0	0	0	0	0	0	0	0	0	0	0	0	0	0	0
21ebaa0d5a43590a7d8de3c279c95a28	FALSE	Unassigned	NA	NA	NA	NA	NA	NA	0	0	0	0	0	0	0	0	0	0	0	0	14	0	0	0	0	0	0	0	0	0	0	0	0	0	0	0	0	32	0	0	0	0	0	0	0	0	0	0	0
9b8b91753e59187b220401027ae9bd70	FALSE	Bacteria	Proteobacteria	Alphaproteobacteria	Rickettsiales	Mitochondria	uncultured bacterium	uncultured bacterium	0	0	0	0	0	0	0	0	0	0	0	0	0	0	0	0	0	0	0	33	0	12	0	0	0	0	0	0	0	0	0	0	0	0	0	0	0	0	0	56	0
8cc2c1030e827ab0028ef9cf4d41b898	FALSE	Unassigned	NA	NA	NA	NA	NA	NA	0	0	0	0	0	0	0	0	0	0	0	0	0	0	0	0	0	0	0	0	36	0	0	0	0	0	0	0	0	0	0	0	0	0	0	0	0	0	0	0	0
bd54667acf7e4f6ceef368d0ae453b3e	FALSE	Unassigned	NA	NA	NA	NA	NA	NA	0	0	0	0	0	0	0	0	0	0	0	0	0	0	0	0	0	0	0	0	0	0	0	0	0	31	0	0	0	0	0	0	0	0	0	0	0	0	0	0	0
a27dac7b82d360924106f944be48dda8	FALSE	Unassigned	NA	NA	NA	NA	NA	NA	0	0	0	0	0	0	0	0	0	0	0	0	0	0	0	0	0	0	0	0	0	0	0	0	0	0	0	45	0	0	0	0	0	0	0	0	0	0	0	0	0
40be452bc36a787e562c68c772e7d786	FALSE	Bacteria	Proteobacteria	Alphaproteobacteria	Rickettsiales	Mitochondria	uncultured bacterium	uncultured bacterium	0	0	0	0	0	0	0	0	0	0	0	0	0	0	0	0	0	0	0	0	0	0	0	0	0	0	0	38	0	0	0	0	0	0	0	0	0	0	0	0	0
19d5c78fe6d494d6f97f8446499d7e57	FALSE	Unassigned	NA	NA	NA	NA	NA	NA	0	0	0	0	0	0	0	0	0	0	0	0	0	0	0	0	0	0	0	0	0	0	0	0	0	0	0	34	0	0	0	0	0	0	0	0	0	0	0	0	0
1cc7c0b2b92591f02bc5c27a16d77fc2	FALSE	Bacteria	Proteobacteria	Alphaproteobacteria	Rickettsiales	Mitochondria	uncultured bacterium	uncultured bacterium	0	0	0	0	0	0	0	0	0	0	0	0	0	0	0	0	0	0	0	0	0	0	0	0	0	0	0	0	29	0	0	0	0	0	0	0	0	0	0	0	0
4326d91652651bbead1ad02ee8c6c04d	FALSE	Unassigned	NA	NA	NA	NA	NA	NA	0	0	0	0	0	0	0	0	0	0	0	0	0	0	0	0	0	0	0	0	0	0	0	0	0	0	0	0	0	0	0	0	0	0	0	0	0	0	0	0	0
66921d9b1f61ecb6b4abbca52194e2ad	FALSE	Eukaryota	Opisthokonta	Nucletmycea	Fungi	Cystobasidiaceae	D_10__Cystobasidium	NA	0	0	0	0	0	0	10	0	0	0	0	0	0	63	0	0	0	0	0	0	0	0	0	8	0	0	0	0	0	0	21	0	0	0	0	0	0	0	0	0	0
ea6638cf463a2bcbdf3e1ac355735262	FALSE	Unassigned	NA	NA	NA	NA	NA	NA	0	0	0	0	0	0	0	0	0	0	0	0	0	0	0	0	0	0	0	0	20	0	0	0	0	0	0	0	0	0	0	0	0	0	0	0	0	0	36	0	0
148996e9f7c185e1a97465819a55a4ce	FALSE	Bacteria	NA	NA	NA	NA	NA	NA	0	0	0	0	0	0	0	0	0	0	0	0	0	0	0	0	0	0	0	0	0	0	0	21	0	0	0	0	0	0	0	0	0	0	0	0	0	0	0	3	0
604e7b1895c3fbbf58c7af92198c4a5f	FALSE	Unassigned	NA	NA	NA	NA	NA	NA	0	0	0	0	0	0	0	0	0	0	0	0	0	0	0	0	0	0	0	0	0	0	0	0	0	11	0	0	0	0	0	0	0	0	0	0	0	0	0	0	0
2a8553ce9dc4f9483c878fad4a27f2ce	FALSE	Unassigned	NA	NA	NA	NA	NA	NA	0	0	0	0	0	0	0	0	0	0	0	0	0	0	0	0	0	0	0	0	0	0	0	0	0	9	0	0	20	0	0	0	0	0	0	0	0	0	0	0	0
70f80fd3e0d46a5b064ef43439b1a717	FALSE	Eukaryota	Opisthokonta	Holozoa	Metazoa (Animalia)	Arachnida	Acari	NA	46	0	0	0	0	0	0	0	0	0	0	0	0	0	0	0	0	32	0	0	0	0	0	0	0	0	0	0	0	0	0	0	0	0	0	0	0	0	0	0	0
9c63cdfa45728ee6a154fa2d4d7d1e97	FALSE	Unassigned	NA	NA	NA	NA	NA	NA	0	0	0	0	0	0	0	0	0	0	0	0	0	0	0	0	0	0	3	0	0	0	0	0	0	0	0	0	0	0	0	0	13	0	0	0	0	0	0	0	0
9e3f15aa4fd4a14def856ff4697d5c31	FALSE	Unassigned	NA	NA	NA	NA	NA	NA	0	0	0	0	0	0	0	0	0	0	0	0	0	0	0	0	0	0	0	0	0	0	0	0	0	0	0	10	0	0	0	0	0	0	0	0	0	0	0	0	0
db9901f0070a312858f2937ca77e662b	FALSE	Unassigned	NA	NA	NA	NA	NA	NA	0	0	0	0	0	0	0	0	0	0	0	0	0	0	0	0	0	0	0	0	0	0	0	0	0	0	0	0	0	0	0	0	7	0	0	0	0	0	0	0	0
b31f511b7c14c23448b7e0e11dfa390a	FALSE	Unassigned	NA	NA	NA	NA	NA	NA	0	0	0	0	0	0	0	0	0	0	0	0	0	0	0	0	0	0	0	0	0	0	0	0	0	0	0	0	0	0	0	0	0	0	0	0	26	0	0	0	0
f1d348f366d21add8f3e765aed10a373	FALSE	Unassigned	NA	NA	NA	NA	NA	NA	0	0	0	0	0	0	0	0	0	0	0	0	0	0	0	0	0	0	0	0	0	0	0	0	0	0	0	0	0	0	0	0	0	0	0	0	0	0	0	0	0
d467d077f4122b32b5409292cb9dd97f	FALSE	Bacteria	NA	NA	NA	NA	NA	NA	0	0	0	0	0	0	0	0	0	0	0	0	0	0	0	0	0	0	0	0	0	0	0	0	0	0	0	0	0	0	0	0	0	0	0	0	0	0	0	0	0
4df351eb55e8efbe7d2b9d4868c24e0d	FALSE	Unassigned	NA	NA	NA	NA	NA	NA	0	0	0	0	0	0	0	0	0	0	0	0	0	0	0	0	0	0	0	0	0	0	0	0	0	0	0	0	0	0	0	0	0	0	0	0	0	0	0	0	0
ed697c4f4b89ec88f63bd840fa19a77d	FALSE	Eukaryota	SAR	Alveolata	Apicomplexa	Eugregarinorida	Gregarina	NA	0	0	0	0	0	0	0	0	0	0	0	0	0	0	0	0	0	0	0	0	0	0	0	0	0	0	0	0	0	0	0	0	0	0	0	0	0	0	0	0	0
c056e9423674680d4fd4b9cab6966be6	FALSE	Eukaryota	Opisthokonta	Holozoa	Metazoa (Animalia)	Arachnida	Acari	NA	0	0	0	0	0	0	0	0	0	53	0	0	0	0	0	0	0	0	0	0	0	0	0	0	0	0	28	0	0	0	0	0	0	0	0	0	0	0	0	0	0
6d6693c1ebcf57d0a5e78861a2080338	FALSE	Unassigned	NA	NA	NA	NA	NA	NA	0	0	0	0	0	0	0	0	0	0	0	0	0	0	0	0	0	0	0	0	30	0	0	0	0	0	0	0	0	0	0	0	0	0	0	0	0	0	23	0	0
1e0f5ec2db8053ce18c02e16361e54b5	FALSE	Unassigned	NA	NA	NA	NA	NA	NA	0	0	0	0	0	0	0	0	0	0	0	0	0	0	0	0	0	0	0	0	0	0	0	0	0	45	0	0	0	0	0	0	0	0	0	0	0	0	0	0	0
8aece361f4c01c1911416d79eaacefbe	FALSE	Unassigned	NA	NA	NA	NA	NA	NA	0	0	0	0	0	0	0	0	0	0	0	0	0	0	0	0	0	0	0	0	0	0	0	0	0	0	0	0	42	0	0	0	0	0	0	0	0	0	0	0	0
20658420cd3e90eeef9a51fa5ac7fcfc	FALSE	Unassigned	NA	NA	NA	NA	NA	NA	0	0	0	0	0	0	0	0	0	0	0	0	0	0	0	0	0	0	0	0	0	0	0	0	0	0	0	0	0	0	0	5	0	0	0	0	0	0	0	0	0
8ecd7c705a058204f6a1312d74b0f153	FALSE	Unassigned	NA	NA	NA	NA	NA	NA	0	0	0	0	0	0	0	0	0	0	0	0	0	0	0	0	0	0	0	0	0	0	0	0	0	0	0	0	0	0	0	0	0	0	0	0	0	0	0	0	0
8a490fc474505910fca8c8ca308bfa6e	FALSE	Eukaryota	Opisthokonta	Nucletmycea	Fungi	NA	NA	NA	0	0	0	0	0	0	0	0	0	0	0	0	0	0	0	0	0	0	0	0	0	0	0	0	0	0	0	0	0	0	0	0	0	0	0	0	0	0	0	0	0
3ddcb89f31a77e9be89351343b22a8fb	FALSE	Eukaryota	Opisthokonta	Nucletmycea	Fungi	NA	NA	NA	0	0	0	0	0	0	0	0	0	0	0	0	0	0	0	0	0	0	0	0	0	0	0	0	0	0	0	0	0	0	0	0	0	0	0	0	0	0	0	0	0
0aaff01b1a465a4cd30037ae84f90a1b	FALSE	Eukaryota	Opisthokonta	Nucletmycea	Fungi	Herpotrichiellaceae	NA	NA	0	0	0	0	0	0	0	0	0	0	0	0	0	0	0	0	0	0	0	0	0	0	0	0	0	0	0	0	0	0	0	0	0	0	0	0	0	0	0	0	0
4091c4711e6602f2253baaf5131a16ad	FALSE	Bacteria	Proteobacteria	Alphaproteobacteria	Rickettsiales	Mitochondria	uncultured bacterium	uncultured bacterium	0	0	0	0	0	0	0	0	0	0	7	0	0	0	0	0	0	0	0	0	0	0	0	0	0	0	0	77	0	0	0	0	0	0	0	0	0	0	0	0	0
286252a0bb8f12ffe15a73a84919350e	FALSE	Unassigned	NA	NA	NA	NA	NA	NA	0	0	0	0	0	0	0	0	0	0	0	0	0	0	0	0	0	0	0	0	0	0	0	0	0	22	0	0	0	0	0	0	0	0	0	0	0	0	0	0	0
d29c00fa3ae6d140378c71780e17ce3f	FALSE	Bacteria	NA	NA	NA	NA	NA	NA	0	0	0	0	0	0	0	0	0	0	0	0	0	0	0	0	0	0	0	0	0	0	0	0	0	0	0	0	0	0	0	0	0	0	0	0	0	0	0	0	28
04e350f8dc669442f37bf567e76c26e2	FALSE	Unassigned	NA	NA	NA	NA	NA	NA	0	0	0	0	0	0	0	0	0	3	0	0	0	0	0	0	0	0	0	0	0	0	0	0	0	0	24	0	0	20	0	0	0	0	0	0	0	0	0	0	0
ad53a66915f6616afba276b64dce2200	FALSE	Unassigned	NA	NA	NA	NA	NA	NA	0	0	0	0	0	0	0	0	0	0	0	0	0	0	0	0	0	0	0	0	0	0	0	0	0	0	0	0	0	7	0	0	0	0	0	0	0	0	0	0	0
644c4188c65fc298fe6d100817f63bee	FALSE	Bacteria	NA	NA	NA	NA	NA	NA	0	0	0	0	0	0	0	0	0	0	0	0	0	0	0	0	0	0	0	0	0	0	0	0	0	0	0	0	0	0	0	0	0	0	0	0	0	0	0	0	29
1eb15ec3f4c5c18e6c2f11624cf3ae32	FALSE	Unassigned	NA	NA	NA	NA	NA	NA	0	0	0	0	0	0	0	0	0	0	0	0	0	0	0	0	0	0	0	0	0	0	0	0	0	0	0	0	0	0	0	0	0	0	0	0	0	0	0	0	0
5bcb2edab45374849c3870127fa8eb91	FALSE	Eukaryota	Opisthokonta	Holozoa	Metazoa (Animalia)	Arachnida	Acari	NA	0	0	0	0	0	0	0	0	0	0	0	0	0	0	0	0	0	0	0	0	0	0	0	0	0	0	0	0	0	0	0	0	0	0	0	0	0	0	0	0	0
474bbcf4462acbf15b6d07df55ca2d26	FALSE	Eukaryota	Opisthokonta	Holozoa	Metazoa (Animalia)	Arachnida	Acari	D_10__Haemaphysalis punctata	0	0	0	0	0	0	0	0	0	0	0	0	0	0	0	0	0	0	0	0	0	0	0	0	0	0	0	0	0	0	0	0	0	0	0	0	0	0	0	0	0
26ae42df4576bee051fc7f1e878cc9dd	FALSE	Eukaryota	Opisthokonta	Holozoa	Metazoa (Animalia)	Arachnida	Acari	NA	0	35	0	0	0	0	0	0	0	0	0	0	0	0	0	0	0	0	25	0	0	0	0	0	0	0	0	0	0	0	0	0	0	0	0	0	22	0	0	0	0
f9790c50c0d96bab0b2a0591daa28b37	FALSE	Unassigned	NA	NA	NA	NA	NA	NA	0	0	0	0	0	0	0	0	0	11	0	0	0	0	0	0	0	0	0	0	0	0	0	0	0	0	57	0	0	0	0	0	0	0	0	0	0	0	0	0	0
27dc5616c1b623478db9a65ca02df4c9	FALSE	Unassigned	NA	NA	NA	NA	NA	NA	0	0	0	0	0	0	0	0	0	0	0	0	12	0	0	0	0	0	0	0	0	0	0	0	0	0	0	0	0	0	0	0	0	0	0	0	0	0	0	0	0
0f71bc82123f3037d86b8d82809d058d	FALSE	Archaea	Nanoarchaeaeota	Woesearchaeia	NA	NA	NA	NA	0	0	0	0	0	0	0	0	0	0	0	0	0	0	0	0	0	11	0	0	0	0	0	0	0	0	0	0	0	0	0	0	0	0	0	62	0	0	0	0	0
02306c5a44b78ccbea7f0cb05e6339d7	FALSE	Unassigned	NA	NA	NA	NA	NA	NA	0	0	0	0	0	0	0	0	0	0	0	0	0	0	0	0	0	0	0	0	0	9	15	9	0	0	0	0	0	0	0	0	0	0	0	0	0	0	0	8	0
324f3626ed24a21177d0e758fee5cd85	FALSE	Unassigned	NA	NA	NA	NA	NA	NA	0	0	0	0	0	0	0	0	0	0	0	0	0	0	0	0	0	0	0	0	0	0	0	0	0	19	0	0	0	0	0	0	0	0	0	0	0	0	0	0	0
8623e6b99c7ea4bdfa1c81249fd01e86	FALSE	Unassigned	NA	NA	NA	NA	NA	NA	0	0	0	0	0	0	0	0	0	0	0	0	0	0	0	0	0	0	0	0	0	0	0	0	0	18	0	0	0	0	0	0	0	0	0	0	0	0	0	0	0
cad9d58eb976fcdcb2c4727b950c8c7e	FALSE	Bacteria	NA	NA	NA	NA	NA	NA	0	0	0	0	0	0	0	0	0	0	0	0	0	0	0	0	0	0	0	0	0	0	0	0	0	0	0	0	0	0	0	0	0	0	0	0	42	0	0	0	0
50598d525445d629d0c0019620156422	FALSE	Eukaryota	Opisthokonta	Holozoa	Metazoa (Animalia)	Arachnida	Acari	NA	0	0	0	0	0	0	0	0	0	0	0	0	0	0	0	0	0	0	0	0	0	0	0	0	0	0	0	0	0	0	0	0	0	0	0	0	0	0	0	0	0
12e8c351e4d5984f2a4367b5dc471941	FALSE	Eukaryota	Opisthokonta	Nucletmycea	Fungi	NA	NA	NA	0	0	0	0	0	0	0	0	0	0	0	0	0	0	0	0	0	0	0	0	0	0	0	0	0	0	0	0	0	0	0	0	0	0	0	0	0	0	0	0	0
7c3ba3a76fcb4fb7d8dfa1ddc46a3a46	FALSE	Eukaryota	Opisthokonta	Holozoa	Metazoa (Animalia)	Arachnida	Acari	D_10__Ixodes persulcatus (taiga tick)	0	0	0	0	0	0	0	0	0	0	0	0	0	0	0	0	0	0	0	0	0	0	0	0	0	0	0	0	0	0	0	0	0	0	0	0	0	0	0	0	0
2632797504dbea3a1dc29512cd89416f	FALSE	Eukaryota	Opisthokonta	Holozoa	Metazoa (Animalia)	Arachnida	Acari	D_10__Ixodes persulcatus (taiga tick)	0	0	0	0	0	0	0	0	0	0	0	0	0	0	0	0	0	0	0	0	0	0	0	0	0	0	0	0	0	0	0	0	0	0	0	0	0	0	0	0	0
1f0d575aa8df9ddd0b890a61f95a0946	FALSE	Eukaryota	Opisthokonta	Holozoa	Metazoa (Animalia)	Arachnida	Acari	NA	0	0	0	0	0	0	0	0	0	0	0	0	0	0	0	0	0	0	0	0	0	0	0	0	0	0	0	0	0	0	0	0	0	0	0	0	0	0	0	0	0
11c1640bb00e65e1cfdea8f0d84f7d62	FALSE	Eukaryota	Opisthokonta	Holozoa	Metazoa (Animalia)	Arachnida	Acari	NA	0	0	0	0	0	0	0	0	0	0	0	0	0	0	0	0	0	0	0	0	0	0	0	0	0	0	0	0	0	0	0	0	0	0	0	0	0	0	0	0	0
7b798a5a707d8deb8b49df2c2a54c151	FALSE	Bacteria	Proteobacteria	NA	NA	NA	NA	NA	0	0	0	0	0	0	0	0	0	0	0	0	0	0	0	0	0	0	0	0	0	0	0	0	0	0	16	0	0	0	0	0	0	0	0	0	0	0	0	0	0
e8b2191dfa8051ab5a8a67f13acd1b73	FALSE	Unassigned	NA	NA	NA	NA	NA	NA	0	0	0	0	0	0	0	0	0	0	0	0	0	0	0	0	0	0	0	0	0	0	0	0	0	0	0	31	0	0	0	0	0	0	0	0	0	0	0	0	0
29eed84e1caaeb18a91f7890fdb11fe5	FALSE	Eukaryota	Opisthokonta	Nucletmycea	Fungi	NA	NA	NA	0	0	0	0	0	0	0	0	0	0	0	0	0	0	0	0	0	0	0	0	0	0	0	0	0	0	0	0	0	0	0	0	0	0	0	0	0	0	0	0	0
55d066c5e66752ece1555dc9ea6f11bc	FALSE	Unassigned	NA	NA	NA	NA	NA	NA	7	0	0	0	0	0	0	0	0	0	0	0	0	0	0	0	0	0	0	0	0	0	0	0	0	0	0	0	0	0	0	0	0	0	0	0	0	0	0	0	0
3a4151e67740f43ac85c945c8960a01c	FALSE	Bacteria	Proteobacteria	Alphaproteobacteria	Rickettsiales	Mitochondria	uncultured bacterium	uncultured bacterium	0	0	0	0	0	0	0	6	0	0	0	0	0	0	0	0	0	0	0	0	0	0	0	0	37	0	0	0	0	0	0	0	0	0	0	0	0	0	0	0	0
f480b90026f09babb49b062bd4d3580e	FALSE	Unassigned	NA	NA	NA	NA	NA	NA	0	0	0	0	0	0	0	0	0	0	0	0	0	0	0	0	0	7	0	0	0	0	0	0	0	0	0	0	0	0	0	0	0	0	0	20	0	0	0	0	0
36ad3e905e1dd5817f217837bd684b3e	FALSE	Unassigned	NA	NA	NA	NA	NA	NA	0	0	0	0	0	0	0	0	0	0	0	0	0	0	0	0	0	0	15	0	0	0	0	0	0	0	0	0	0	0	0	0	0	0	0	0	48	0	0	0	0
65f7dcdb20a599d457a91e27dd71d2af	FALSE	Unassigned	NA	NA	NA	NA	NA	NA	0	0	0	0	0	0	0	0	0	0	0	0	0	0	0	0	0	0	0	0	0	0	0	0	0	0	31	0	0	0	0	0	0	0	0	0	0	0	0	0	0
e3d9d26a9764f1b87e953fc75257ab0d	FALSE	Bacteria	Proteobacteria	Alphaproteobacteria	Rickettsiales	Mitochondria	uncultured bacterium	uncultured bacterium	0	0	0	0	0	0	0	0	0	0	0	0	0	0	0	0	0	0	0	0	0	0	0	0	0	0	0	0	0	0	0	0	0	0	0	0	0	0	0	0	62
908d647f5d22120195bcd19930352e46	FALSE	Bacteria	Proteobacteria	Alphaproteobacteria	Rickettsiales	Mitochondria	uncultured bacterium	uncultured bacterium	0	0	0	0	0	0	0	0	0	0	0	0	0	0	0	0	0	0	0	0	0	0	0	0	0	0	0	0	0	0	0	0	0	0	0	0	0	0	0	0	0
9e26833b95943a8d997877a752fecdcb	FALSE	Eukaryota	Opisthokonta	Holozoa	Metazoa (Animalia)	Arachnida	Acari	NA	0	0	0	0	0	0	0	0	0	0	0	0	0	0	0	0	0	0	0	0	0	0	0	0	0	0	0	0	0	0	0	0	0	0	0	0	0	0	0	0	0
5bb007ebcbb92438a1b7e25f4ea12dda	FALSE	Eukaryota	Opisthokonta	Holozoa	Metazoa (Animalia)	Arachnida	Acari	NA	0	0	0	0	0	0	0	0	0	0	0	0	0	0	0	0	0	0	0	0	0	0	0	0	0	0	0	0	0	0	0	0	0	0	0	0	0	0	0	0	0
ea245c697232aabf83542bb8d4aa7049	FALSE	Unassigned	NA	NA	NA	NA	NA	NA	0	0	0	0	0	0	18	0	0	0	0	0	0	0	0	0	0	0	0	0	0	0	0	0	0	0	0	0	0	0	0	0	0	0	0	0	0	0	0	0	0
b5595dca0a2af624e63017b8876137a8	FALSE	Eukaryota	Opisthokonta	Holozoa	Metazoa (Animalia)	Arachnida	Acari	NA	0	0	0	0	0	0	0	0	0	0	0	0	131	0	0	0	0	0	0	0	0	0	0	0	0	0	0	0	0	0	0	0	0	0	0	0	0	0	0	0	0
9192a58d7e40e9dddb0bcae606f5322f	FALSE	Bacteria	NA	NA	NA	NA	NA	NA	0	0	0	0	0	0	0	0	0	0	0	0	0	0	0	3	0	0	0	0	0	0	0	0	0	0	0	0	0	0	0	0	0	0	0	0	0	0	0	0	0
426661e7dbaf5dac2588602b9e5c13a9	FALSE	Bacteria	Proteobacteria	Alphaproteobacteria	Rickettsiales	Mitochondria	uncultured bacterium	uncultured bacterium	0	0	0	0	0	0	0	0	0	0	0	0	0	0	0	0	0	0	0	35	0	0	0	0	0	0	0	0	0	0	0	0	0	0	0	0	0	46	0	0	0
46599f6609618f9b8b9519d239b32cc2	FALSE	Unassigned	NA	NA	NA	NA	NA	NA	0	0	0	0	0	0	0	0	0	0	0	0	0	0	0	0	0	0	0	0	12	0	0	0	0	0	0	0	0	0	0	0	0	0	0	0	0	0	34	0	0
d1345f83abf8e81d8cf81f4e700a54ff	FALSE	Unassigned	NA	NA	NA	NA	NA	NA	0	0	0	0	0	0	0	0	0	0	0	0	0	0	0	0	0	0	0	0	0	11	0	0	0	0	0	0	0	0	0	0	0	0	0	0	0	0	0	53	0
e79bb69af3d639a7cf537181723e48b0	FALSE	Unassigned	NA	NA	NA	NA	NA	NA	0	0	0	0	0	0	0	0	0	0	0	0	0	0	0	0	0	0	0	0	0	6	0	0	0	0	0	0	0	0	0	0	0	0	0	0	0	0	0	60	0
846af76757d6b4b0cc6b4c7343e09f29	FALSE	Unassigned	NA	NA	NA	NA	NA	NA	0	0	0	0	0	0	0	0	0	0	0	0	0	0	0	0	0	0	0	0	0	0	18	0	0	0	0	0	0	0	0	0	0	0	0	0	0	0	0	0	0
26f577807a7c6af3645100af3d47e6e1	FALSE	Unassigned	NA	NA	NA	NA	NA	NA	0	0	0	0	0	0	0	0	0	0	0	0	0	0	0	0	0	0	0	0	0	0	9	0	0	0	0	0	0	0	0	0	0	0	0	0	0	0	0	30	10
0407fd5315e2ad92324748df01f5e70c	FALSE	Bacteria	NA	NA	NA	NA	NA	NA	0	0	0	0	0	0	0	0	0	0	0	0	0	0	0	0	0	0	0	0	0	0	0	0	0	0	0	44	0	0	0	0	0	0	0	0	0	0	0	0	0
994255a5c16afffb4ee733484be9a2e9	FALSE	Unassigned	NA	NA	NA	NA	NA	NA	0	0	0	0	0	0	0	0	0	0	0	0	0	0	0	0	0	0	0	0	0	0	0	0	0	0	0	19	0	0	0	0	0	0	0	0	0	0	0	0	0
68b17b491fc572834d2994a22be6aa32	FALSE	Unassigned	NA	NA	NA	NA	NA	NA	0	0	0	0	0	0	0	0	0	0	0	0	0	0	0	0	0	0	0	0	0	0	0	0	0	0	0	0	0	18	0	0	0	0	0	0	0	0	0	0	0
56551ecdaf72f83105331ec89cce5c99	FALSE	Unassigned	NA	NA	NA	NA	NA	NA	0	0	0	0	0	0	0	0	0	0	0	0	0	0	0	0	0	0	0	0	0	0	0	0	0	0	0	0	0	0	0	0	0	0	0	0	0	0	0	0	0
2ff350f7db5e375c589ad885091c0811	FALSE	Eukaryota	Opisthokonta	Holozoa	Metazoa (Animalia)	Arachnida	Acari	NA	0	0	0	0	0	0	0	0	0	0	0	0	0	0	0	0	0	0	0	0	0	0	0	0	0	0	0	0	0	0	0	0	0	0	0	0	0	0	0	0	0
6d19bad5abefe114352e6d27212d3a44	FALSE	Eukaryota	Opisthokonta	Nucletmycea	Fungi	NA	NA	NA	0	0	0	0	0	0	0	0	0	0	0	0	0	0	0	0	0	0	0	0	0	0	0	0	0	0	0	0	0	0	0	0	0	0	0	0	0	0	0	0	0
cc51051c22271ea0dfecaab07ed85c3e	FALSE	Eukaryota	Opisthokonta	Holozoa	Metazoa (Animalia)	Arachnida	Acari	NA	0	0	0	0	0	0	0	0	0	0	0	0	0	0	0	0	0	0	0	0	0	0	0	0	0	0	0	0	0	0	0	0	0	0	0	0	0	0	0	0	0
42901d0419873c996e291271c9e5697b	FALSE	Unassigned	NA	NA	NA	NA	NA	NA	0	0	7	0	0	0	0	0	0	0	0	0	0	0	0	0	0	0	0	13	0	0	0	0	0	0	0	0	0	0	0	0	0	0	0	0	0	3	0	2	12
fdffe8dc0337cc3883b1b81fe8871c88	FALSE	Unassigned	NA	NA	NA	NA	NA	NA	0	0	0	0	0	0	0	0	0	0	0	0	0	0	0	0	0	0	0	0	0	0	0	0	0	3	0	0	0	0	0	0	0	0	0	0	0	0	0	0	0
aa4dde11ae21877ab4c5397591c41d0c	FALSE	Unassigned	NA	NA	NA	NA	NA	NA	0	0	0	0	0	0	0	0	0	0	0	0	0	0	0	0	0	0	0	0	0	0	0	0	0	0	64	0	0	0	0	0	0	0	0	0	0	0	0	0	0
4bdcd278995c087ce0b4978ff7e46471	FALSE	Unassigned	NA	NA	NA	NA	NA	NA	0	0	0	0	0	0	0	0	0	0	0	0	0	0	0	0	0	0	0	0	0	0	0	0	0	0	0	0	0	0	0	0	0	0	0	0	0	0	0	0	0
efb6714b5162976b818ec955b8bfda4c	FALSE	Eukaryota	Opisthokonta	Nucletmycea	Fungi	Basidiobolaceae	Basidiobolus	D_10__Basidiobolus haptosporus	0	0	0	0	0	0	0	0	0	0	0	0	0	0	0	0	0	0	0	0	0	0	0	0	0	0	0	0	0	0	0	0	0	0	0	0	0	0	0	0	0
9c5aef60353667620ae01132058ffb79	FALSE	Eukaryota	Opisthokonta	Holozoa	Metazoa (Animalia)	Arachnida	Acari	NA	0	0	0	0	0	0	0	0	0	0	0	0	0	0	0	0	0	0	0	0	0	0	0	0	0	0	0	0	0	0	0	0	0	0	0	0	0	0	0	0	0
941af8444b64f0543b72adaee7a7248a	FALSE	Bacteria	NA	NA	NA	NA	NA	NA	0	0	0	0	0	0	0	0	0	3	0	0	0	0	0	0	0	0	0	0	0	0	0	0	0	0	6	13	0	0	0	0	0	0	0	0	0	0	0	0	0
59b6f307745829cbba59c3ceeb295846	FALSE	Unassigned	NA	NA	NA	NA	NA	NA	0	0	0	0	0	0	0	0	0	0	0	0	0	0	0	0	0	0	0	0	35	0	0	0	0	0	0	0	0	0	0	0	0	0	0	0	0	0	17	0	0
886c4bfdfff16c2b5bddb0a89690b65e	FALSE	Bacteria	Proteobacteria	Alphaproteobacteria	Rickettsiales	Mitochondria	uncultured bacterium	uncultured bacterium	0	0	0	0	0	0	0	0	0	0	0	0	0	0	0	0	0	0	0	0	0	0	0	11	0	0	0	0	0	0	0	0	0	0	0	0	0	0	0	0	0
bd49e0a8e00f451dba51495bb412322f	FALSE	Unassigned	NA	NA	NA	NA	NA	NA	0	0	0	0	0	0	0	0	0	0	0	0	0	0	0	0	0	0	0	0	0	0	0	0	0	0	0	0	0	0	0	0	0	21	0	0	0	0	0	0	0
5c7a59453219f17bec240bfa2a91fec1	FALSE	Bacteria	NA	NA	NA	NA	NA	NA	0	0	0	0	0	0	0	0	0	0	0	0	0	0	0	0	0	0	0	0	0	0	0	0	0	0	0	0	0	0	0	0	0	0	0	0	0	0	0	0	0
5f4265094b051f2752772c901785f9b9	FALSE	Eukaryota	SAR	Alveolata	Ciliophora	NA	NA	NA	0	0	0	0	0	0	0	0	0	0	0	0	0	0	0	0	0	0	0	0	0	0	0	0	0	0	0	0	0	0	0	0	0	0	0	0	0	0	0	0	0
91821c0f989cbba138abf66bb7fd9053	FALSE	Eukaryota	Opisthokonta	Nucletmycea	Fungi	Chaetomiaceae	D_10__Chaetomium	D_11__Chaetomium globosum	0	0	0	0	0	0	0	0	0	0	0	0	0	0	0	0	0	0	0	0	0	0	0	0	0	0	0	0	0	0	0	0	0	0	0	0	0	0	0	0	0
d36cb8500512604914293ca44199f08e	FALSE	Unassigned	NA	NA	NA	NA	NA	NA	0	0	0	0	0	0	0	0	0	0	0	0	10	0	0	0	0	0	0	0	0	0	0	0	0	0	0	0	0	26	0	0	0	0	0	0	0	0	0	0	0
8330c57bcdee3f468e76a4988a916dd0	FALSE	Bacteria	Proteobacteria	Alphaproteobacteria	Rickettsiales	Mitochondria	uncultured bacterium	uncultured bacterium	0	0	0	0	0	0	0	0	0	0	0	0	0	0	0	0	0	0	18	0	0	0	0	0	0	0	0	0	0	0	0	0	0	0	0	0	41	0	0	0	0
42eeccef5febcfa76db1a3eae9912df0	FALSE	Unassigned	NA	NA	NA	NA	NA	NA	0	0	0	0	0	0	0	0	0	0	0	0	0	0	0	0	0	0	0	0	21	0	0	0	0	0	0	0	0	0	0	0	0	0	0	0	0	0	10	0	0
2357c25032af05ac723441b28d0b1636	FALSE	Unassigned	NA	NA	NA	NA	NA	NA	0	0	0	0	0	0	0	0	0	0	0	0	0	0	0	0	0	0	0	0	0	0	0	0	11	0	0	0	0	0	0	0	0	0	0	0	0	0	0	0	0
7599f6f6476cee328d9a82014d44c352	FALSE	Unassigned	NA	NA	NA	NA	NA	NA	0	0	0	0	0	0	0	0	0	0	0	0	0	0	0	0	0	0	0	0	0	0	0	0	0	0	0	0	0	0	0	0	0	0	0	0	0	0	0	0	0
e9ec8f6f8a063daec7b1206967ac608b	FALSE	Unassigned	NA	NA	NA	NA	NA	NA	0	0	0	0	0	0	0	0	0	0	0	0	0	0	0	0	0	0	0	0	0	0	0	0	0	0	0	0	0	0	0	0	0	0	0	0	0	0	0	0	0
c825b9c858ae51c2e0f67b64c6e04cc7	FALSE	Eukaryota	Opisthokonta	NA	NA	NA	NA	NA	0	0	9	0	0	0	0	0	0	0	0	0	0	0	0	0	0	0	0	29	0	0	0	0	0	0	0	0	0	0	0	0	0	0	0	0	0	21	0	0	0
1d11aae0029ac37e2a47d8dcdbf77962	FALSE	Bacteria	NA	NA	NA	NA	NA	NA	0	0	0	0	5	0	0	0	0	0	0	0	0	0	0	0	0	0	0	0	0	11	0	0	0	0	0	0	0	0	0	0	0	0	0	0	0	0	0	10	0
7c03a294f8d764c3cf7366b341a13bf3	FALSE	Eukaryota	Opisthokonta	Holozoa	Metazoa (Animalia)	Arachnida	Acari	NA	0	0	0	0	0	0	0	95	0	0	0	0	0	0	0	0	0	0	0	0	0	0	0	0	17	0	0	0	0	0	0	0	0	0	0	0	0	0	0	0	0
7a13bb476c705bbf05071946ff91681e	FALSE	Bacteria	NA	NA	NA	NA	NA	NA	0	0	0	0	0	0	0	0	8	0	0	0	0	0	0	0	0	0	0	0	0	0	0	0	0	41	0	0	0	0	0	0	0	0	0	0	0	0	0	0	0
44bb11de09369458cfd7d16e99f0d89a	FALSE	Bacteria	Proteobacteria	Alphaproteobacteria	Rickettsiales	Mitochondria	uncultured bacterium	uncultured bacterium	0	0	0	0	0	0	0	0	0	0	0	0	0	0	0	0	0	0	0	0	0	5	0	0	0	0	0	0	0	0	0	0	0	0	0	0	0	0	0	50	0
27f13687de9a56e59db47ec11c1f5fd4	FALSE	Unassigned	NA	NA	NA	NA	NA	NA	0	0	0	0	0	0	0	0	0	0	0	0	0	0	0	0	0	0	0	0	0	0	0	10	0	0	0	0	0	0	0	0	0	0	0	0	0	0	0	0	0
0bab237682aeffabeb427ac058bff68d	FALSE	Unassigned	NA	NA	NA	NA	NA	NA	0	0	0	0	0	0	0	0	0	0	0	0	0	0	0	0	0	0	0	0	0	0	0	0	37	0	0	0	0	0	0	0	0	0	0	0	0	0	0	0	0
f509511d786865f7c6b634ddbbbd447c	FALSE	Bacteria	NA	NA	NA	NA	NA	NA	0	0	0	0	0	0	0	0	0	0	0	0	0	0	0	0	0	0	0	0	0	0	0	0	0	0	0	36	0	0	0	0	0	0	0	0	0	0	0	0	0
b367143446637faeb81c6e6374d5460a	FALSE	Unassigned	NA	NA	NA	NA	NA	NA	0	0	0	0	0	0	0	0	0	0	0	0	0	0	0	0	0	0	0	0	0	0	0	0	0	0	0	0	12	0	0	0	0	0	0	0	0	0	0	0	0
d85da912eb627239032554db5fa9a683	FALSE	Unassigned	NA	NA	NA	NA	NA	NA	0	0	0	0	0	0	0	0	0	0	0	0	0	0	0	0	0	0	0	0	0	0	0	0	0	0	0	0	3	0	0	0	0	0	0	0	0	0	0	0	0
26f77b7a6f47e8c2fe16bbfb0ae72742	FALSE	Unassigned	NA	NA	NA	NA	NA	NA	0	0	0	0	0	0	0	0	0	0	0	0	0	0	0	0	0	0	0	0	0	0	0	0	0	0	0	0	0	25	0	0	0	0	0	0	0	0	0	0	0
ac7c7452eab5a187a7aae57de71c8d9e	FALSE	Unassigned	NA	NA	NA	NA	NA	NA	0	0	0	0	0	0	0	0	0	0	0	0	0	0	0	0	0	0	0	0	0	0	0	0	0	0	0	0	0	0	0	0	0	10	0	0	0	0	0	0	0
d7433325994245aadd7b5ef9af5b88e2	FALSE	Unassigned	NA	NA	NA	NA	NA	NA	0	0	0	0	0	0	0	0	0	0	0	0	0	0	0	0	0	0	0	0	0	0	0	0	0	0	0	0	0	0	0	0	0	0	0	0	0	0	0	0	0
3ea0a5809deb401d8c9d89fcfec2031a	FALSE	Eukaryota	Opisthokonta	Holozoa	Metazoa (Animalia)	Arachnida	Acari	NA	0	0	0	0	0	0	0	0	0	0	0	0	0	0	0	0	0	0	0	0	0	0	0	0	0	0	0	0	0	0	0	0	0	0	0	0	0	0	0	0	0
bb67dd550989d751ad162cdb99c023e9	FALSE	Eukaryota	Opisthokonta	Holozoa	Metazoa (Animalia)	Arachnida	Acari	D_10__Ixodes persulcatus (taiga tick)	0	0	0	0	0	0	0	0	0	0	0	0	0	0	0	61	0	0	0	0	0	0	0	0	0	0	0	0	0	0	0	0	34	0	0	0	0	0	0	0	0
c37d28ee049049f381212c2aff7983cf	FALSE	Unassigned	NA	NA	NA	NA	NA	NA	0	0	0	0	0	0	0	0	0	0	0	0	0	0	0	0	0	0	0	0	0	0	0	0	0	0	13	0	0	0	0	0	0	0	0	0	0	0	0	0	0
805cc5341dda058342032d07ce7a7547	FALSE	Unassigned	NA	NA	NA	NA	NA	NA	0	0	0	0	0	0	0	0	0	0	0	0	0	0	0	0	0	0	0	0	0	0	0	0	0	0	0	0	0	34	0	0	0	0	0	0	0	0	0	0	0
952105803c9921ae78ecb0307300df46	FALSE	Unassigned	NA	NA	NA	NA	NA	NA	0	0	0	0	0	0	0	0	0	0	0	0	0	0	0	0	0	0	0	0	0	0	0	0	0	0	0	0	0	0	0	0	0	0	0	34	0	0	0	0	0
79252a238d670a47ec061b6b510f7e40	FALSE	Unassigned	NA	NA	NA	NA	NA	NA	0	0	0	0	0	0	0	0	0	0	0	0	0	0	0	0	0	0	0	0	0	0	0	0	0	0	0	0	0	0	0	0	0	0	0	0	0	0	50	0	0
ea03ce238bbd5eef69789545265676f1	FALSE	Bacteria	NA	NA	NA	NA	NA	NA	0	0	0	0	0	0	0	0	0	0	0	0	0	0	0	0	0	0	0	0	0	0	0	0	0	0	0	0	0	0	0	0	0	0	0	0	0	0	27	0	0
1aea7c9de783f447d4a3937bf8549d97	FALSE	Unassigned	NA	NA	NA	NA	NA	NA	0	0	0	0	0	0	0	0	0	0	0	0	0	0	0	0	0	0	0	0	0	0	0	0	0	0	0	0	0	0	0	0	0	0	0	0	0	0	0	0	0
98aeaec416ef9541139ab62254a2d4a3	FALSE	Bacteria	NA	NA	NA	NA	NA	NA	0	0	0	0	0	0	0	0	0	0	0	0	0	0	0	0	0	0	0	0	0	0	0	0	0	0	0	0	0	0	0	0	0	0	0	0	0	0	0	0	0
378ae36871cd33bbb01f175aafef8cd3	FALSE	Eukaryota	Opisthokonta	Holozoa	Metazoa (Animalia)	Arachnida	Acari	D_10__Ixodes persulcatus (taiga tick)	0	0	0	0	0	0	0	0	0	0	0	0	0	0	0	0	0	0	0	0	0	0	0	0	0	0	0	0	0	0	0	0	0	0	0	0	0	0	0	0	0
67b3eeb2afa14609f6343bfcc1695443	FALSE	Eukaryota	Opisthokonta	Holozoa	Metazoa (Animalia)	Arachnida	Acari	NA	0	0	0	0	0	0	0	0	0	0	0	0	0	0	0	0	0	0	0	0	0	0	0	0	0	0	0	0	0	0	0	0	0	0	0	0	0	0	0	0	0
aae6da39f99e69e9ededd57a4c0c5a4a	FALSE	Unassigned	NA	NA	NA	NA	NA	NA	0	0	0	0	0	0	0	0	0	0	0	0	5	0	0	0	0	0	0	0	0	0	0	0	0	0	0	0	0	25	0	0	0	0	0	0	0	0	0	0	0
6547c57ada4ba95e9f4bf3b39f5c99c2	FALSE	Unassigned	NA	NA	NA	NA	NA	NA	0	0	0	0	0	0	0	0	0	0	0	0	0	0	0	0	0	0	0	0	15	0	0	0	0	0	0	0	0	0	0	0	0	0	0	0	0	0	21	0	0
eb6e905581cf3ae1ae41391e954843b5	FALSE	Unassigned	NA	NA	NA	NA	NA	NA	0	0	0	0	0	0	0	0	0	0	0	0	0	0	0	0	0	0	0	0	0	0	0	0	11	0	0	0	0	0	0	0	0	0	0	0	0	0	0	0	0
1a11ef4e81572207195479f377398736	FALSE	Bacteria	NA	NA	NA	NA	NA	NA	0	0	0	0	0	0	0	0	0	0	0	0	0	0	0	0	0	0	0	0	0	0	0	0	0	0	0	0	0	0	0	0	0	13	0	0	0	0	0	0	0
0989194dd4aed8f6fccb93280c16f6f1	FALSE	Bacteria	NA	NA	NA	NA	NA	NA	0	0	0	0	0	0	0	0	0	0	0	0	0	0	0	0	0	0	0	0	0	0	0	0	0	0	0	0	0	0	0	0	0	0	0	0	0	0	0	0	0
105e756b505e1d3c2f4889ff1e6ce29c	FALSE	Eukaryota	Opisthokonta	Nucletmycea	Fungi	NA	NA	NA	0	0	0	0	0	0	0	0	0	0	0	0	0	0	0	0	0	0	0	0	0	0	0	0	0	0	0	0	0	0	0	0	0	0	0	0	0	0	0	0	0
196d353cc9ce565d7f5f72e69dc0d26c	FALSE	Eukaryota	Opisthokonta	Nucletmycea	Fungi	Trichomeriaceae	NA	NA	0	0	0	0	0	0	0	0	0	0	0	0	0	0	0	0	0	0	0	0	0	0	0	0	0	0	0	0	0	0	0	0	0	0	0	0	0	0	0	0	0
5974ac39369ee22a454d1ffd23df19b2	FALSE	Eukaryota	Opisthokonta	Holozoa	Metazoa (Animalia)	Arachnida	Acari	D_10__Haemaphysalis punctata	0	0	0	0	0	0	0	0	0	0	0	0	0	0	0	0	0	0	0	0	0	0	0	0	0	0	0	0	0	0	0	0	0	0	0	0	0	0	0	0	0
cc0cfdfa02e23c3f1b9ba5e940be0e89	FALSE	Eukaryota	Opisthokonta	Holozoa	Metazoa (Animalia)	Arachnida	Acari	NA	0	42	0	0	0	0	0	0	0	0	0	0	0	0	0	0	0	0	40	0	0	0	0	0	0	0	0	0	0	0	0	0	0	0	0	0	0	0	0	0	0
3bc96a6a5cbccd26b8d6b8b3aec28b4d	FALSE	Unassigned	NA	NA	NA	NA	NA	NA	0	0	12	0	0	0	0	0	0	0	0	0	0	0	0	0	0	0	0	54	0	0	0	0	0	0	0	0	0	0	0	0	0	0	0	0	0	0	0	0	0
7b16155a6bd4cc760dd87e890ae2e33c	FALSE	Bacteria	NA	NA	NA	NA	NA	NA	0	0	0	0	0	0	0	0	0	0	0	13	0	0	0	0	0	0	0	0	0	0	0	0	0	0	0	0	63	0	0	0	0	0	0	0	0	0	0	0	0
875c1a507c87768993d0c35d787bdc67	FALSE	Unassigned	NA	NA	NA	NA	NA	NA	0	0	0	0	0	0	0	0	0	0	0	0	0	0	0	0	0	0	0	0	0	0	0	0	0	0	0	0	0	0	0	0	0	0	0	0	76	0	0	0	0
3910ea367786a5b843c9b28fdd1158de	FALSE	Bacteria	NA	NA	NA	NA	NA	NA	0	0	0	0	0	0	0	0	0	0	0	0	0	0	0	0	0	0	0	0	0	0	0	0	0	0	0	0	0	0	0	0	0	0	0	0	0	0	0	36	0
c9504ca9320bc363c1e1399cd194b123	FALSE	Unassigned	NA	NA	NA	NA	NA	NA	0	0	0	0	0	0	0	0	0	0	0	0	0	0	0	0	0	0	0	0	0	0	0	0	0	0	0	0	0	0	0	0	0	0	0	0	0	0	0	0	0
bb4ba1c47fedfb53f3018f3d55dd7cb5	FALSE	Eukaryota	NA	NA	NA	NA	NA	NA	0	0	0	0	0	0	0	0	0	0	0	0	0	0	0	0	0	0	0	0	0	0	0	0	0	0	0	0	0	0	0	0	0	0	0	0	0	0	0	0	0
1971298c9e01a7394b3cc8b0a8764133	FALSE	Bacteria	NA	NA	NA	NA	NA	NA	0	0	0	0	0	0	0	0	0	0	0	0	0	0	0	0	0	0	0	0	0	0	0	0	0	0	0	0	0	0	0	0	0	0	0	0	0	0	0	0	0
70810d7d00c7c32eef01fc7c8996369a	FALSE	Eukaryota	Opisthokonta	Holozoa	Metazoa (Animalia)	Arachnida	Acari	NA	0	0	0	0	0	0	0	0	0	0	0	0	0	0	0	0	0	0	0	0	0	0	0	0	0	0	0	0	0	0	0	0	0	0	0	0	0	0	0	0	0
f2b1d63e8dae3bdd51ccb0e8d8a65e67	FALSE	Eukaryota	Opisthokonta	Nucletmycea	Fungi	NA	NA	NA	0	0	0	0	0	0	0	0	0	0	0	0	0	0	0	0	0	0	0	0	0	0	0	0	0	0	0	0	0	0	0	0	0	0	0	0	0	0	0	0	0
a7ad1360976823754076d93788d59d45	FALSE	Unassigned	NA	NA	NA	NA	NA	NA	0	0	7	0	0	0	0	0	0	0	0	0	0	0	0	0	0	0	0	48	0	0	0	0	0	0	0	0	0	0	0	0	0	0	0	0	0	0	0	0	0
3dfbcef0899c1205ff603d3cf7d803d3	FALSE	Eukaryota	Opisthokonta	Holozoa	Metazoa (Animalia)	Arachnida	Acari	NA	0	0	0	0	0	0	0	0	0	123	0	0	0	0	0	0	0	0	0	0	0	0	0	0	0	0	0	0	0	0	0	0	0	0	0	0	0	0	0	0	0
ea43e63ee16edcde5be4269120d9e074	FALSE	Unassigned	NA	NA	NA	NA	NA	NA	0	0	0	0	0	0	0	0	0	0	0	0	0	0	0	0	0	0	0	0	31	0	0	0	0	0	0	0	0	0	0	0	0	0	0	0	0	0	28	0	0
e87a88d6bbf6f0d349380ca61d16e962	FALSE	Unassigned	NA	NA	NA	NA	NA	NA	0	0	0	0	0	0	0	0	0	0	0	0	0	0	0	0	0	0	0	0	0	17	0	0	0	0	0	0	0	0	0	0	0	0	0	0	0	0	0	8	0
722040f09e9567b5108dea07ccc79833	FALSE	Bacteria	Proteobacteria	Alphaproteobacteria	Rickettsiales	Mitochondria	uncultured bacterium	uncultured bacterium	0	0	0	0	0	0	0	0	0	0	0	0	0	0	0	0	0	0	0	0	0	0	0	34	0	0	0	0	0	0	0	0	0	0	0	0	0	0	0	0	0
dff16901ff8dcf3d4e74c4e6049e2947	FALSE	Unassigned	NA	NA	NA	NA	NA	NA	0	0	0	0	0	0	0	0	0	0	0	0	0	0	0	0	0	0	0	0	0	0	0	0	0	0	0	20	0	0	0	0	0	0	0	0	0	0	0	0	0
d994652963b48b7c7822155548a079bb	FALSE	Eukaryota	Opisthokonta	Holozoa	Metazoa (Animalia)	Arachnida	Acari	NA	0	0	0	0	0	0	0	0	0	0	0	0	0	0	0	0	0	0	0	0	0	0	0	0	0	0	0	0	0	0	0	11	0	0	0	0	0	0	0	0	0
44a1647756e686b4f74f16815e765bb4	FALSE	Unassigned	NA	NA	NA	NA	NA	NA	0	0	0	0	0	0	0	0	0	0	0	0	0	0	0	0	0	0	0	0	0	0	0	0	0	0	0	0	0	0	0	0	0	0	0	0	0	0	0	0	0
d180badb603462d27e83d34802db172e	FALSE	Eukaryota	Opisthokonta	Nucletmycea	Fungi	Herpotrichiellaceae	NA	NA	0	0	0	0	0	0	0	0	0	0	0	0	0	0	0	0	0	0	0	0	0	0	0	0	0	0	0	0	0	0	0	0	0	0	0	0	0	0	0	0	0
fb8be0834e7ab428eb929ddee1b68fdd	FALSE	Eukaryota	Opisthokonta	Holozoa	Metazoa (Animalia)	Arachnida	Acari	NA	0	0	0	0	0	0	0	0	0	0	0	0	0	0	0	0	0	0	0	0	0	0	0	0	0	0	0	0	0	0	0	0	0	0	0	0	0	0	0	0	0
a137660bcf61bd564a0162cc7d2e687e	FALSE	Eukaryota	Opisthokonta	Nucletmycea	Fungi	NA	NA	NA	0	0	0	0	0	0	0	0	0	0	0	0	0	0	0	0	0	0	0	0	0	0	0	0	0	0	0	0	0	0	0	0	0	0	0	0	0	0	0	0	0
6daf1ad0df7a961a862e6faac0ff1fbd	FALSE	Eukaryota	Opisthokonta	Holozoa	Metazoa (Animalia)	Arachnida	Acari	NA	0	47	0	0	0	0	0	0	0	0	0	0	0	0	0	0	0	0	35	0	0	0	0	0	0	0	0	0	0	0	0	0	0	0	0	0	0	0	0	0	0
eb7bdc439b3df9c565d4500f6b4d2cef	FALSE	Unassigned	NA	NA	NA	NA	NA	NA	0	0	0	0	0	7	0	0	0	0	0	0	0	0	0	0	0	0	0	10	0	0	13	0	0	0	0	0	0	0	0	0	0	0	0	0	0	0	0	0	12
3772ef1a54ac042fce0bcdb453ae8480	FALSE	Unassigned	NA	NA	NA	NA	NA	NA	0	0	0	0	0	0	0	0	0	0	0	0	0	0	0	0	3	0	0	0	0	0	0	0	0	0	0	0	0	0	0	0	0	0	0	0	27	0	0	0	0
23d96c2ff74e4bfcfe28bafb785047fc	FALSE	Unassigned	NA	NA	NA	NA	NA	NA	0	0	0	0	0	0	0	0	0	0	0	0	0	0	0	0	0	5	0	0	0	0	0	0	0	0	0	0	0	0	0	0	0	0	0	34	0	0	0	0	0
a8410144c4fbb161cb18f29061dcfe43	FALSE	Unassigned	NA	NA	NA	NA	NA	NA	0	0	0	0	0	0	0	0	0	0	0	0	0	0	0	0	0	4	0	0	0	0	0	0	0	0	0	0	0	0	0	0	0	0	0	42	0	0	0	0	0
98c5d80e4d431b869f48e669462db569	FALSE	Unassigned	NA	NA	NA	NA	NA	NA	0	0	0	0	0	0	0	0	0	0	0	0	0	0	0	0	0	0	27	0	0	0	0	0	0	0	0	0	0	0	0	0	0	0	0	0	0	0	0	0	0
94b9092b20412bb89e85f27138962029	FALSE	Bacteria	Proteobacteria	Alphaproteobacteria	Rickettsiales	Mitochondria	uncultured bacterium	uncultured bacterium	0	0	0	0	0	0	0	0	0	0	0	0	0	0	0	0	0	0	0	0	0	0	0	10	0	0	0	0	0	0	0	0	0	0	0	0	0	0	0	0	0
065b6ce60221708c15d0b8506a654d93	FALSE	Unassigned	NA	NA	NA	NA	NA	NA	0	0	0	0	0	0	0	0	0	0	0	0	0	0	0	0	0	0	0	0	0	0	0	0	0	0	15	0	0	0	0	0	0	0	0	0	0	0	0	0	0
fd40ce0b0ed22038030f190192121a81	FALSE	Unassigned	NA	NA	NA	NA	NA	NA	0	0	0	0	0	0	0	0	0	0	0	0	0	0	0	0	0	0	0	0	0	0	0	0	0	0	0	60	0	0	0	0	0	0	0	0	0	0	0	0	0
de9f27c5b668a06a86ff76ccc3fcde3e	FALSE	Unassigned	NA	NA	NA	NA	NA	NA	0	0	0	0	0	0	0	0	0	0	0	0	0	0	0	0	0	0	0	0	0	0	0	0	0	0	0	36	0	0	0	0	0	0	0	0	0	0	0	0	0
0d3738def81004039c6eb22e6ba455d2	FALSE	Unassigned	NA	NA	NA	NA	NA	NA	0	0	0	0	0	0	0	0	0	0	0	0	0	0	0	0	0	0	0	0	0	0	0	0	0	0	0	0	4	24	0	0	0	0	0	0	0	0	0	0	0
17a2163c90adc397277510979351d521	FALSE	Unassigned	NA	NA	NA	NA	NA	NA	0	0	0	0	0	0	0	0	0	0	0	0	0	0	0	0	0	0	0	0	0	0	0	0	0	0	0	0	0	0	0	6	0	0	0	0	0	0	0	0	0
de137288de05dfb47da98d5d86839fbe	FALSE	Unassigned	NA	NA	NA	NA	NA	NA	0	0	0	0	0	0	0	0	0	0	0	0	0	0	0	0	0	0	0	0	0	0	0	0	0	0	0	0	0	0	0	0	0	21	0	0	0	0	0	0	0
14a788f9a2567b3124934b5566702049	FALSE	Eukaryota	Opisthokonta	Nucletmycea	Fungi	NA	NA	NA	0	0	0	0	0	0	0	0	0	0	0	0	0	0	0	0	0	0	0	0	0	0	0	0	0	0	0	0	0	0	0	0	0	0	0	0	0	0	0	0	0
4e913d3e2a412e47bcc3a29053e7da2d	FALSE	Eukaryota	Opisthokonta	Holozoa	Metazoa (Animalia)	Arachnida	Acari	NA	0	0	0	0	0	62	0	0	0	0	0	0	0	0	0	0	0	0	0	0	0	0	0	0	0	0	0	0	0	0	0	0	0	0	0	0	0	0	0	0	27
9c94f2138417b2b7a24cb749c75bb7a7	FALSE	Bacteria	NA	NA	NA	NA	NA	NA	0	0	0	0	0	0	13	0	0	0	0	0	0	0	0	0	0	0	0	0	0	0	0	17	0	0	0	0	0	0	0	0	0	0	0	0	0	0	0	0	0
c3d319a407511d8f449a41139897483c	FALSE	Bacteria	NA	NA	NA	NA	NA	NA	0	0	0	0	0	0	0	5	0	0	0	0	0	0	0	0	0	0	0	0	0	0	0	0	17	0	0	0	0	0	0	0	0	0	0	0	0	0	0	0	0
84dc27cf4295fb7dd5752792c087bb68	FALSE	Unassigned	NA	NA	NA	NA	NA	NA	0	0	0	0	0	0	0	0	0	0	0	0	0	0	0	0	0	0	0	0	0	0	0	0	0	0	0	0	6	0	0	0	0	0	0	0	0	0	0	0	0
d15ae5be89946c2d5eb004e54a58f470	FALSE	Unassigned	NA	NA	NA	NA	NA	NA	0	0	0	0	0	0	0	0	0	0	0	0	0	0	0	0	0	0	0	0	0	0	0	0	0	0	0	0	0	0	0	0	0	0	0	45	0	0	0	0	0
8f79a75622607e58a11768f27da6bfb6	FALSE	Unassigned	NA	NA	NA	NA	NA	NA	0	0	0	0	0	0	0	0	0	0	0	0	0	0	0	0	0	0	0	0	0	0	0	0	0	0	0	0	0	0	0	0	0	0	0	39	0	0	0	0	0
658387162a0d9805430109844ba0d4ba	FALSE	Bacteria	NA	NA	NA	NA	NA	NA	0	0	0	0	0	0	0	0	0	0	0	0	0	0	0	0	0	0	0	0	0	0	0	0	0	0	0	0	0	0	0	0	0	0	0	0	0	0	0	66	0
43ebae0b1666a62fa4ae75d96b633a74	FALSE	Unassigned	NA	NA	NA	NA	NA	NA	0	0	0	0	0	0	0	0	0	0	0	0	0	0	0	0	0	0	0	0	0	0	0	0	0	0	0	0	0	0	0	0	0	0	0	0	0	0	0	21	0
9943c0f026936c7ff9ecdfbe070b50fe	FALSE	Unassigned	NA	NA	NA	NA	NA	NA	0	0	0	0	0	0	0	0	0	0	0	0	0	0	0	0	0	0	0	0	0	0	0	0	0	0	0	0	0	0	0	0	0	0	0	0	0	0	0	0	0
e2382aed5042547c3b8cca6abb940e5c	FALSE	Bacteria	NA	NA	NA	NA	NA	NA	0	0	0	0	0	0	0	0	0	0	0	0	0	0	0	0	0	0	0	0	0	0	0	0	0	0	0	0	0	0	0	0	0	0	0	0	0	0	0	0	0
505c8331f5823be1272353cdb89bc7ed	FALSE	Unassigned	NA	NA	NA	NA	NA	NA	0	0	0	0	0	0	0	0	0	0	0	0	0	0	0	0	0	0	0	0	0	0	0	0	0	0	0	0	0	0	0	0	0	0	0	0	0	0	0	0	0
192bb1958c2d7e4d660eca334b41ba5c	FALSE	Unassigned	NA	NA	NA	NA	NA	NA	0	0	0	0	0	0	0	0	0	0	0	0	0	0	0	0	0	0	0	0	0	0	0	0	0	0	0	0	0	0	0	0	0	0	0	0	0	0	0	0	0
a5994bcf94c3eba57d91a06f922cdba8	FALSE	Eukaryota	Opisthokonta	Holozoa	Metazoa (Animalia)	Arachnida	Acari	D_10__Ixodes persulcatus (taiga tick)	0	0	0	0	0	0	0	0	0	0	0	0	0	0	0	0	0	0	0	0	0	0	0	0	0	0	0	0	0	0	0	0	0	0	0	0	0	0	0	0	0
b74d34abba4fcbd3505247fbf70ce7e0	FALSE	Eukaryota	Opisthokonta	Holozoa	Metazoa (Animalia)	Arachnida	Acari	NA	0	0	0	0	0	0	0	0	0	0	0	0	0	0	0	0	0	0	0	0	0	0	0	0	0	0	0	0	0	0	0	0	0	0	0	0	0	0	0	0	0
44b7be45375c60d72b8a33a2d66f6ee1	FALSE	Eukaryota	Opisthokonta	Nucletmycea	Fungi	NA	NA	NA	0	0	0	0	0	0	0	0	0	0	0	0	0	0	0	0	0	0	0	0	0	0	0	0	0	0	0	0	0	0	0	0	0	0	0	0	0	0	0	0	0
599e7a94726a83cfce3590405aa55a66	FALSE	Eukaryota	Opisthokonta	Nucletmycea	Fungi	NA	NA	NA	0	0	0	0	0	0	0	0	0	0	0	0	0	0	0	0	0	0	0	0	0	0	0	0	0	0	0	0	0	0	0	0	0	0	0	0	0	0	0	0	0
7a5b161485ad21447e1e30d78b382d13	FALSE	Eukaryota	Opisthokonta	Holozoa	Metazoa (Animalia)	Arachnida	Acari	D_10__Haemaphysalis punctata	0	0	0	0	0	0	0	0	0	0	0	0	0	0	0	0	0	0	0	0	0	0	0	0	0	0	0	0	0	0	0	0	0	0	0	0	0	0	0	0	0
f9b98afbc20e56fccd689fad4b0b1dbb	FALSE	Unassigned	NA	NA	NA	NA	NA	NA	0	0	0	0	0	0	10	0	0	0	0	0	0	0	0	0	0	0	0	0	0	0	0	18	0	0	0	0	0	0	0	0	0	0	0	0	0	0	0	0	0
cfe1e14c67a43400dad6d47f2bc829b5	FALSE	Bacteria	Proteobacteria	Alphaproteobacteria	Rickettsiales	Mitochondria	uncultured bacterium	uncultured bacterium	0	0	0	0	0	0	0	0	0	7	0	0	0	0	0	0	0	0	0	0	0	0	0	0	0	0	55	0	0	0	0	0	0	0	0	0	0	0	0	0	0
9a59558520c3b2cebc309954a676b96d	FALSE	Unassigned	NA	NA	NA	NA	NA	NA	0	0	0	0	0	0	0	0	0	0	0	0	0	17	0	0	0	0	0	0	0	0	0	0	0	0	0	0	0	0	22	0	0	0	0	0	0	0	0	0	0
33898ed2290f1bb70b10dadbfb68f2d3	FALSE	Unassigned	NA	NA	NA	NA	NA	NA	0	0	0	0	0	0	0	0	0	0	0	0	0	0	0	0	4	0	0	0	0	0	0	0	0	0	0	0	0	0	0	0	0	9	0	0	0	0	0	0	0
61748eba887e4ce0508f208bd84bf1a3	FALSE	Bacteria	NA	NA	NA	NA	NA	NA	0	0	0	0	0	0	0	0	0	0	0	0	0	0	0	0	0	0	0	0	0	0	5	0	0	0	0	0	0	0	0	0	0	0	0	0	0	0	0	0	0
bb55d7445bd6a18e272c57906246941b	FALSE	Unassigned	NA	NA	NA	NA	NA	NA	0	0	0	0	0	0	0	0	0	0	0	0	0	0	0	0	0	0	0	0	0	0	0	0	0	0	0	0	10	0	0	0	0	0	0	0	0	0	0	0	0
907b34df16e0adebea806e0628df8983	FALSE	Unassigned	NA	NA	NA	NA	NA	NA	0	0	0	0	0	0	0	0	0	0	0	0	0	0	0	0	0	0	0	0	0	0	0	0	0	0	0	0	0	18	0	0	0	0	0	0	0	0	0	0	0
a6192b9a021f79bff7c20666c8ca0eaf	FALSE	Unassigned	NA	NA	NA	NA	NA	NA	0	0	0	0	0	0	0	0	0	0	0	0	0	0	0	0	0	0	0	0	0	0	0	0	0	0	0	0	0	0	0	0	0	0	0	0	57	0	0	0	0
92df9b368334990f649d8d4c60afd6a5	FALSE	Eukaryota	Opisthokonta	Nucletmycea	Fungi	Herpotrichiellaceae	NA	NA	0	0	0	0	0	0	0	0	0	0	0	0	0	0	0	0	0	0	0	0	0	0	0	0	0	0	0	0	0	0	0	0	0	0	0	0	0	0	0	0	0
5a7db96d354b337e6409292ce031b35a	FALSE	Bacteria	Proteobacteria	Alphaproteobacteria	Rickettsiales	Mitochondria	uncultured bacterium	uncultured bacterium	0	0	0	0	0	0	0	0	0	0	0	0	0	0	0	0	0	0	0	0	0	0	0	0	0	0	0	0	0	0	0	0	0	0	0	0	0	0	0	0	0
cf7b98734819f0af4d471cd56f3ffe99	FALSE	Bacteria	Proteobacteria	Alphaproteobacteria	Rickettsiales	Mitochondria	uncultured bacterium	uncultured bacterium	0	0	0	0	0	0	0	0	0	0	0	0	0	0	0	0	8	0	0	0	0	0	0	0	0	0	0	0	0	0	0	0	0	21	0	0	0	0	0	0	0
fc609190cb8353b01f71c2a8001942ce	FALSE	Unassigned	NA	NA	NA	NA	NA	NA	0	0	0	0	0	0	0	0	0	0	0	0	0	0	0	0	0	0	0	19	0	0	0	0	0	0	0	0	0	0	0	0	0	0	0	0	0	23	0	0	0
e3cb6b0f62571209a1ce75e5c8cb8bdf	FALSE	Unassigned	NA	NA	NA	NA	NA	NA	0	0	0	0	0	0	0	0	0	0	0	0	0	0	0	0	0	0	0	0	0	0	0	0	0	0	0	0	12	0	0	0	0	0	0	0	0	0	0	0	0
993364972167ca3ef36ad4f84385822a	FALSE	Unassigned	NA	NA	NA	NA	NA	NA	0	0	0	0	0	0	0	0	0	0	0	0	0	0	0	0	0	0	0	0	0	0	0	0	0	0	0	0	0	0	0	0	0	0	0	40	0	0	0	0	0
432c5ceaa3173d340eb6ef18fc6cbedb	FALSE	Unassigned	NA	NA	NA	NA	NA	NA	0	0	0	0	0	0	0	0	0	0	0	0	0	0	0	0	0	0	0	0	0	0	0	0	0	0	0	0	0	0	0	0	0	0	0	0	0	0	0	0	14
9bf79bd274b0dd06b0be751a28c0cabc	FALSE	Unassigned	NA	NA	NA	NA	NA	NA	0	0	0	0	0	0	0	0	0	0	0	0	0	0	0	0	0	0	0	0	0	0	0	0	0	0	0	0	0	0	0	0	0	0	0	0	0	0	0	0	0
2b50d68d5e7d0e049f1d6b434222d3d3	FALSE	Unassigned	NA	NA	NA	NA	NA	NA	0	0	0	0	0	0	0	0	0	0	0	0	0	0	0	0	0	0	0	0	0	0	0	0	0	0	0	0	0	0	0	0	0	0	0	0	0	0	0	0	0
38335bd33c8fd3ba73de3db5bc7584f2	FALSE	Unassigned	NA	NA	NA	NA	NA	NA	0	0	0	0	0	0	0	0	0	0	0	0	0	0	0	0	3	0	0	0	0	0	0	0	0	0	0	0	0	0	0	0	0	4	0	0	10	0	0	0	0
5ed4dd9cec3885e32b4e814e0da26350	FALSE	Unassigned	NA	NA	NA	NA	NA	NA	0	0	0	0	0	0	0	0	0	0	0	0	0	0	0	0	0	0	0	0	0	0	0	0	58	0	0	0	0	0	0	0	0	0	0	0	0	0	0	0	0
abc3687f6c7204eb075b39e852111a09	FALSE	Unassigned	NA	NA	NA	NA	NA	NA	0	0	0	0	0	0	0	0	0	0	0	0	0	0	0	0	0	0	0	0	0	0	0	0	0	0	0	33	0	0	0	0	0	0	0	0	0	0	0	0	0
5e36794747a3a8e4b9333e507846e8d7	FALSE	Unassigned	NA	NA	NA	NA	NA	NA	0	0	0	0	0	0	0	0	0	0	0	0	0	0	0	0	0	0	0	0	0	0	0	0	0	0	0	23	0	0	0	0	0	0	0	0	0	0	0	0	0
78d8b311693fad9e1ef165a05418dcc8	FALSE	Unassigned	NA	NA	NA	NA	NA	NA	0	0	0	0	0	0	0	0	0	0	0	0	0	0	0	0	0	0	0	0	0	0	0	0	0	0	0	22	0	0	0	0	0	0	0	0	0	0	0	0	0
7b96fcb9ac48960678238aa87ae04f3c	FALSE	Unassigned	NA	NA	NA	NA	NA	NA	0	0	0	0	0	0	0	0	0	0	0	0	0	0	0	0	0	0	0	0	0	0	0	0	0	0	0	15	0	0	0	0	0	0	0	0	0	0	0	0	0
c2fcc5c5e9130a2f0a76c8d377e116d5	FALSE	Unassigned	NA	NA	NA	NA	NA	NA	0	0	0	0	0	0	0	0	0	0	0	0	0	0	0	0	0	0	0	0	0	0	0	0	0	0	0	0	0	0	0	0	0	0	0	0	0	0	0	0	0
4cd1117da270e5a742ff0b86cd6ebab4	FALSE	Eukaryota	Opisthokonta	Holozoa	Metazoa (Animalia)	Arachnida	Acari	NA	0	0	0	0	0	0	0	0	0	0	0	0	0	0	0	0	0	0	0	0	0	0	0	0	0	0	0	0	0	0	0	0	0	0	0	0	0	0	0	0	0
d4200a7abfbd910543d957eccd3077cc	FALSE	Unassigned	NA	NA	NA	NA	NA	NA	0	0	5	0	0	0	0	0	0	0	0	0	0	0	0	0	0	0	0	43	0	0	0	0	0	0	0	0	0	0	0	0	0	0	0	0	0	26	0	0	0
bade697ca53a186c44df53ebae9d5424	FALSE	Unassigned	NA	NA	NA	NA	NA	NA	0	0	0	0	6	0	0	0	0	0	0	0	0	0	0	0	0	0	0	0	0	14	0	0	0	0	0	0	0	0	0	0	0	0	0	0	0	23	0	20	0
672114e8727fbffe7c388d5fe544ce28	FALSE	Unassigned	NA	NA	NA	NA	NA	NA	0	0	0	0	6	0	0	0	0	0	0	0	0	0	0	0	0	0	0	0	0	7	0	0	0	0	0	0	0	0	0	0	0	0	0	0	0	0	0	0	0
b0052cbc0f527eb2c4fa894ac03e3046	FALSE	Unassigned	NA	NA	NA	NA	NA	NA	0	0	0	0	0	0	0	0	0	0	0	0	0	0	0	0	0	0	0	0	28	0	0	0	0	0	0	0	0	0	0	0	0	0	0	0	0	0	13	0	0
acb301e13cead68a8c77ac3b59af025a	FALSE	Eukaryota	NA	NA	NA	NA	NA	NA	0	0	0	0	0	0	0	0	0	0	0	0	0	0	0	0	0	0	0	0	0	10	0	0	0	0	0	0	0	0	0	0	0	0	0	0	0	0	0	18	0
fcd23258c0ad7defd16c729a9a8bc1b2	FALSE	Unassigned	NA	NA	NA	NA	NA	NA	0	0	0	0	0	0	0	0	0	0	0	0	0	0	0	0	0	0	0	0	0	0	0	0	19	0	0	0	0	0	0	0	0	0	0	0	0	0	0	0	0
e10dc93822ba4bb64d5b7a272d1de37c	FALSE	Unassigned	NA	NA	NA	NA	NA	NA	0	0	0	0	0	0	0	0	0	0	0	0	0	0	0	0	0	0	0	0	0	0	0	0	0	2	0	0	0	25	0	0	0	0	0	0	0	0	0	0	0
643c7902dd28586bd2b7125386e43186	FALSE	Eukaryota	NA	NA	NA	NA	NA	NA	0	0	0	0	0	0	0	0	0	0	0	0	0	0	0	0	0	0	0	0	0	0	0	0	0	0	11	0	0	0	0	0	0	0	0	0	0	0	0	0	0
a8f69681d71dc0ae4d33fd0ae27c92c7	FALSE	Unassigned	NA	NA	NA	NA	NA	NA	0	0	0	0	0	0	0	0	0	0	0	0	0	0	0	0	0	0	0	0	0	0	0	0	0	0	0	41	0	0	0	0	0	0	0	0	0	0	0	0	0
8eb7f6182b86b8aca129811697bd9608	FALSE	Unassigned	NA	NA	NA	NA	NA	NA	0	0	0	0	0	0	0	0	0	0	0	0	0	0	0	0	0	0	0	0	0	0	0	0	0	0	0	0	0	0	0	0	13	0	0	0	0	0	0	0	0
35fe474c71ed4fb53338d1edfb4ca285	FALSE	Eukaryota	NA	NA	NA	NA	NA	NA	0	0	0	0	0	0	0	0	0	0	0	0	0	0	0	0	0	0	0	0	0	0	0	0	0	0	0	0	0	0	0	0	0	0	0	0	0	0	0	23	0
8fe3bd44e13c513710f9503125267c2f	FALSE	Unassigned	NA	NA	NA	NA	NA	NA	0	0	0	0	0	0	0	0	0	0	0	0	0	0	0	0	0	0	0	0	0	0	0	0	0	0	0	0	0	0	0	0	0	0	0	0	0	0	0	0	23
cf3e83367e25ee83508b7fbafa22e1e6	FALSE	Unassigned	NA	NA	NA	NA	NA	NA	0	0	0	0	0	0	0	0	0	0	0	0	0	0	0	0	0	0	0	0	0	0	0	0	0	0	0	0	0	0	0	0	0	0	0	0	0	0	0	0	0
f2ac36cbc2361dca8a164605be6bde0b	FALSE	Eukaryota	Opisthokonta	Holozoa	Metazoa (Animalia)	Arachnida	Acari	NA	0	0	0	0	0	0	0	0	0	0	0	0	0	0	0	0	0	0	0	0	0	0	0	0	0	0	0	0	0	0	0	0	0	0	0	0	0	0	0	0	0
fce3a08bb5141c6deb5282c42987e85e	FALSE	Eukaryota	SAR	Alveolata	Ciliophora	Hypotrichia	NA	NA	0	0	0	0	0	0	0	0	0	0	0	0	0	0	0	0	0	0	0	0	0	0	0	0	0	0	0	0	0	0	0	0	0	0	0	0	0	0	0	0	0
6e8c829b9fa0c9ec5eebdfc7945e2c1d	FALSE	Eukaryota	NA	NA	NA	NA	NA	NA	0	18	0	0	0	0	0	0	0	0	0	0	0	0	0	0	0	0	16	0	0	0	0	0	0	0	0	0	0	0	0	0	0	0	0	0	37	0	0	0	0
90a5833468545e45daea8818f8102307	FALSE	Unassigned	NA	NA	NA	NA	NA	NA	0	0	0	0	0	0	0	0	0	0	0	4	5	0	0	0	0	0	0	0	0	0	0	0	0	0	0	0	9	10	0	0	0	0	0	0	0	0	0	0	0
8d245c0c7de9a61625625ba07e822a3f	FALSE	Unassigned	NA	NA	NA	NA	NA	NA	0	0	0	0	0	0	0	0	0	0	0	0	8	0	0	0	0	0	0	0	0	0	0	0	0	0	0	0	0	0	0	0	0	0	0	0	0	0	0	0	0
639311ab267c3505feecb130e78d1ced	FALSE	Bacteria	Proteobacteria	Alphaproteobacteria	Rickettsiales	Mitochondria	uncultured bacterium	uncultured bacterium	0	0	0	0	0	0	0	0	0	0	0	0	0	0	0	0	0	0	0	0	17	0	0	0	0	0	0	0	0	0	0	0	0	0	0	0	0	0	28	0	0
770fb6a1de9ab0878dad25b2c333c88e	FALSE	Bacteria	Proteobacteria	Alphaproteobacteria	Rickettsiales	Mitochondria	uncultured bacterium	uncultured bacterium	0	0	0	0	0	0	0	0	0	0	0	0	0	0	0	0	0	0	0	0	0	0	0	0	51	0	0	0	0	0	0	0	0	0	0	0	0	0	0	0	0
7a3f696196075b695aa6bd0227e7909e	FALSE	Unassigned	NA	NA	NA	NA	NA	NA	0	0	0	0	0	0	0	0	0	0	0	0	0	0	0	0	0	0	0	0	0	0	0	0	29	0	0	0	0	0	0	0	0	0	0	0	0	0	0	0	0
a66e81062d15aa8381ea3441a0024f11	FALSE	Unassigned	NA	NA	NA	NA	NA	NA	0	0	0	0	0	0	0	0	0	0	0	0	0	0	0	0	0	0	0	0	0	0	0	0	0	0	31	0	0	0	0	0	0	0	0	0	0	0	0	0	0
8cdef543ba994d2508300d268fb1d850	FALSE	Unassigned	NA	NA	NA	NA	NA	NA	0	0	0	0	0	0	0	0	0	0	0	0	0	0	0	0	0	0	0	0	0	0	0	0	0	0	0	0	0	0	0	0	0	0	0	0	0	0	0	18	0
f3f136c2a28d67369b8417054cd31371	FALSE	Unassigned	NA	NA	NA	NA	NA	NA	0	0	0	0	0	0	0	0	0	0	0	0	0	0	0	0	0	0	0	0	0	0	0	0	0	0	0	0	0	0	0	0	0	0	0	0	0	0	0	0	29
229a376897bb4f0a977d9ae2929340f9	FALSE	Unassigned	NA	NA	NA	NA	NA	NA	0	0	0	0	0	0	0	0	0	0	0	0	0	0	0	0	0	0	0	0	0	0	0	0	0	0	0	0	0	0	0	0	0	0	0	0	0	0	0	0	0
942e722af69184a2c9610984f8b98c52	FALSE	Unassigned	NA	NA	NA	NA	NA	NA	0	0	0	0	0	0	0	0	0	0	0	0	0	0	0	0	0	0	0	0	0	0	0	0	0	0	0	0	0	0	0	0	0	0	0	0	0	0	0	0	0
5fd3a6a05d561748932e14ee8d55291b	FALSE	Eukaryota	Amoebozoa	Discosea	Flabellinia	Vannellida	Platyamoeba	marine metagenome	0	0	0	0	0	0	0	0	0	0	0	0	0	0	0	0	0	0	0	0	0	0	0	0	0	0	0	0	0	0	0	0	0	0	0	0	0	0	0	0	0
06a8763cc3d095d5187dcbc56e157c46	TRUE	Unassigned	NA	NA	NA	NA	NA	NA	0	0	0	0	0	0	0	0	0	0	0	0	0	0	0	0	0	0	0	0	0	0	0	0	0	0	0	0	0	0	0	0	0	0	0	0	0	0	0	0	0
175a1cf040e2120cde005eade442ca1a	FALSE	Bacteria	Proteobacteria	Alphaproteobacteria	Rickettsiales	Mitochondria	uncultured bacterium	uncultured bacterium	0	0	0	0	0	0	0	0	0	0	0	7	0	0	0	0	0	0	0	0	0	0	0	0	0	0	0	0	19	0	0	0	0	0	0	0	0	0	0	0	0
4dfe7d66b6aad2402e6281278bf7ad7d	FALSE	Eukaryota	NA	NA	NA	NA	NA	NA	0	0	0	0	0	0	0	0	0	0	0	0	0	19	0	0	0	0	0	0	0	0	0	0	0	0	0	0	0	0	23	0	0	0	0	0	0	0	0	0	0
83b9ee15fe761deedd376e05bd33b872	FALSE	Eukaryota	Opisthokonta	Holozoa	Metazoa (Animalia)	Arachnida	Acari	NA	0	0	0	0	0	0	0	0	0	0	0	0	0	0	27	0	0	0	0	0	0	0	0	0	0	0	0	0	0	0	0	29	0	0	0	0	0	0	0	0	0
92d06f8fbe2917bc15dbd2e075d8b51b	FALSE	Eukaryota	SAR	Alveolata	Ciliophora	Colpodida	Mykophagophrys	uncultured eukaryote	0	0	0	0	0	0	0	0	0	0	0	0	0	0	0	0	0	0	0	0	33	0	0	0	0	0	0	0	0	0	0	0	0	0	0	0	0	0	15	0	0
808f4548d182a45c9e54332264f9b405	FALSE	Unassigned	NA	NA	NA	NA	NA	NA	0	0	0	0	0	0	0	0	0	0	0	0	0	0	0	0	0	0	0	0	27	0	0	0	0	0	0	0	0	0	0	0	0	0	0	0	0	0	20	0	0
6b7e331001db5e9db44ddb6867402d3b	FALSE	Unassigned	NA	NA	NA	NA	NA	NA	0	0	0	0	0	0	0	0	0	0	0	0	0	0	0	0	0	0	0	0	16	0	0	0	0	0	0	0	0	0	0	0	0	0	0	0	0	0	9	0	0
70e471c2dfabccdc904591c098532da3	FALSE	Unassigned	NA	NA	NA	NA	NA	NA	0	0	0	0	0	0	0	0	0	0	0	0	0	0	0	0	0	0	0	0	0	0	0	0	17	0	0	0	0	0	0	0	0	0	0	0	0	0	0	0	0
7b20a0c44dd66623fca1f2a27dd6948e	FALSE	Unassigned	NA	NA	NA	NA	NA	NA	0	0	0	0	0	0	0	0	0	0	0	0	0	0	0	0	0	0	0	0	0	0	0	0	11	0	0	0	0	0	0	0	0	0	0	0	0	0	0	0	0
476ca82d82e69f90a834e97b2bf14a1e	FALSE	Unassigned	NA	NA	NA	NA	NA	NA	0	0	0	0	0	0	0	0	0	0	0	0	0	0	0	0	0	0	0	0	0	0	0	0	0	0	0	43	0	0	0	0	0	0	0	0	0	0	0	0	0
3de658a12e9f0e936789823201892055	FALSE	Unassigned	NA	NA	NA	NA	NA	NA	0	0	0	0	0	0	0	0	0	0	0	0	0	0	0	0	0	0	0	0	0	0	0	0	0	0	0	23	0	0	0	0	0	0	0	0	0	0	0	0	0
ffc72b714d629cbbeb7739bb4b6c1bc1	FALSE	Unassigned	NA	NA	NA	NA	NA	NA	0	0	0	0	0	0	0	0	0	0	0	0	0	0	0	0	0	0	0	0	0	0	0	0	0	0	0	0	32	0	0	0	0	0	0	0	0	0	0	0	0
0f5c15cb2cc2fc8343e7abea5208be93	FALSE	Eukaryota	NA	NA	NA	NA	NA	NA	0	0	0	0	0	0	0	0	0	0	0	0	0	0	0	0	0	0	0	0	0	0	0	0	0	0	0	0	0	0	0	0	0	0	0	0	0	0	0	0	0
0bb4bf16d12bc1c5acb26cc7fa375093	FALSE	Unassigned	NA	NA	NA	NA	NA	NA	0	0	0	0	0	0	0	0	0	0	0	0	0	0	0	0	0	0	0	0	0	0	0	0	0	0	0	0	0	0	0	0	0	0	0	0	0	0	0	0	0
a6a6370b9f42bb9a87c9d60cad120f28	FALSE	Unassigned	NA	NA	NA	NA	NA	NA	0	0	0	0	0	0	0	0	0	0	0	0	0	0	0	0	0	0	0	0	0	0	0	0	0	0	0	0	0	0	0	0	0	0	0	0	0	0	0	0	0
9a91b1d88c56df0ea636734305ccbd33	FALSE	Eukaryota	Opisthokonta	Holozoa	Metazoa (Animalia)	Arachnida	Acari	D_10__Ixodes persulcatus (taiga tick)	0	0	0	0	0	0	0	0	0	0	0	0	0	0	0	0	0	0	0	0	0	0	0	0	0	0	0	0	0	0	0	0	0	0	0	0	0	0	0	0	0
313af3aa6e619925972f79b4bee1a1cd	FALSE	Eukaryota	Opisthokonta	Holozoa	Metazoa (Animalia)	Arachnida	Acari	NA	0	0	0	0	0	0	0	0	0	0	0	0	0	0	0	0	0	0	0	0	0	0	0	0	0	0	0	0	0	0	0	0	0	0	0	0	0	0	0	0	0
97fb363d434a2a3651c64dcc1836feff	FALSE	Eukaryota	Opisthokonta	Nucletmycea	Fungi	NA	NA	NA	0	0	0	0	0	0	0	0	0	0	0	0	0	0	0	0	0	0	0	0	0	0	0	0	0	0	0	0	0	0	0	0	0	0	0	0	0	0	0	0	0
a0251b60b829d15a7e786a0a94cb8361	FALSE	Bacteria	NA	NA	NA	NA	NA	NA	0	0	0	0	5	0	0	0	0	0	0	0	0	0	0	0	0	0	0	0	0	6	0	0	0	0	0	0	0	0	0	0	0	0	0	0	0	0	0	9	0
cbceda89edcb9ce8695da1d73c8a43fe	FALSE	Unassigned	NA	NA	NA	NA	NA	NA	0	0	0	0	0	0	0	0	0	0	0	0	0	0	0	0	0	0	0	0	0	24	0	0	0	0	0	0	0	0	0	0	0	0	0	0	0	0	0	27	0
0d1842447d1d63d13b3eacaa0ad5a7b0	FALSE	Bacteria	NA	NA	NA	NA	NA	NA	0	0	0	0	0	0	0	0	0	0	0	0	0	0	0	0	0	0	0	0	0	0	0	0	0	0	0	0	27	0	0	0	0	0	0	0	0	0	0	0	0
020c1bfd84735a43e2dd1d10a740a9b3	FALSE	Unassigned	NA	NA	NA	NA	NA	NA	0	0	0	0	0	0	0	0	0	0	0	0	0	0	0	0	0	0	0	0	0	0	0	0	0	0	0	0	0	30	0	0	0	0	0	0	0	0	0	0	0
23678ad35cf517b7b681bcb3a30dbc99	FALSE	Eukaryota	NA	NA	NA	NA	NA	NA	0	0	0	0	0	0	0	0	0	0	0	0	0	0	0	0	0	0	0	0	0	0	0	0	0	0	0	0	0	30	0	0	0	0	0	0	0	0	0	0	0
c28effba7e525c414963cf137bb0b463	FALSE	Eukaryota	NA	NA	NA	NA	NA	NA	0	0	0	0	0	0	0	0	0	0	0	0	0	0	0	0	0	0	0	0	0	0	0	0	0	0	0	0	0	0	0	0	6	0	0	0	0	0	0	0	0
72da1192f0c825d195b78fc7bd2e2212	FALSE	Eukaryota	SAR	Alveolata	Apicomplexa	Eugregarinorida	Amoebogregarina	Amoebogregarina nigra	0	0	0	0	0	0	0	0	0	0	0	0	0	0	0	0	0	0	0	0	0	0	0	0	0	0	0	0	0	0	0	0	0	0	0	0	0	0	0	0	0
ae2f7217740f183e06e326ca9287448e	FALSE	Eukaryota	Amoebozoa	Schizoplasmodiida	NA	NA	NA	NA	0	0	0	0	0	0	0	0	0	0	0	0	0	0	0	0	0	0	0	0	0	0	0	0	0	0	0	0	0	0	0	0	0	0	0	0	0	0	0	0	0
6bf4e83c2d8201ecb3ac783eb7b00642	FALSE	Eukaryota	Opisthokonta	Holozoa	Metazoa (Animalia)	D_10__Tetrapoda	D_11__Mammalia	NA	0	0	0	0	0	0	0	0	0	0	0	0	0	0	0	0	0	0	0	0	0	0	0	0	0	0	0	0	0	0	0	0	0	0	0	0	0	0	0	0	0
63edb3173cb9f99d6d4473bbbd6405c8	FALSE	Eukaryota	Opisthokonta	Holozoa	Metazoa (Animalia)	Arachnida	Acari	NA	0	0	0	67	0	0	0	0	0	0	0	0	0	0	0	0	0	0	0	0	0	0	0	0	0	0	0	0	0	0	0	0	0	0	0	0	0	0	0	0	0
757aa08336c412993962830f89efbf7d	FALSE	Unassigned	NA	NA	NA	NA	NA	NA	0	0	0	7	0	0	0	0	0	0	0	0	0	0	0	0	0	0	0	0	17	0	0	0	0	0	0	0	0	0	0	0	0	0	0	0	0	0	8	0	0
9f73a4b165f2fed148e7606ae5d9dc7e	FALSE	Unassigned	NA	NA	NA	NA	NA	NA	0	0	0	0	0	0	0	0	0	0	0	0	0	0	0	0	0	10	0	0	0	0	0	0	0	0	0	0	0	0	0	0	0	0	0	25	0	0	0	0	0
76938a2902a4ee52596e3d39c2316add	FALSE	Unassigned	NA	NA	NA	NA	NA	NA	0	0	0	0	0	0	0	0	0	0	0	0	0	0	0	0	0	0	0	8	0	0	17	0	0	0	0	0	0	0	0	0	0	0	0	0	0	0	0	0	0
316ec9780d08696ff3bba7f683b279f2	FALSE	Eukaryota	SAR	Alveolata	Ciliophora	Colpodida	Mykophagophrys	uncultured eukaryote	0	0	0	0	0	0	0	0	0	0	0	0	0	0	0	0	0	0	0	0	32	0	0	0	0	0	0	0	0	0	0	0	0	0	0	0	0	0	0	0	0
0569ada4ac50eb0bc502c2f3af9d0965	FALSE	Unassigned	NA	NA	NA	NA	NA	NA	0	0	0	0	0	0	0	0	0	0	0	0	0	0	0	0	0	0	0	0	15	0	0	0	0	0	0	0	0	0	0	0	0	0	0	0	0	0	15	0	0
23d788b230f29fd1ea1f008f2f06b54c	FALSE	Eukaryota	NA	NA	NA	NA	NA	NA	0	0	0	0	0	0	0	0	0	0	0	0	0	0	0	0	0	0	0	0	0	18	0	0	0	0	0	0	0	0	0	0	0	0	0	0	0	0	0	0	0
60b5183296bb26f4cce2a3e5986fd39b	FALSE	Unassigned	NA	NA	NA	NA	NA	NA	0	0	0	0	0	0	0	0	0	0	0	0	0	0	0	0	0	0	0	0	0	0	23	0	0	0	0	0	0	0	0	0	0	0	0	0	0	0	0	0	24
73b308902d33ba9e685f0e2e6d5fa420	FALSE	Unassigned	NA	NA	NA	NA	NA	NA	0	0	0	0	0	0	0	0	0	0	0	0	0	0	0	0	0	0	0	0	0	0	0	0	0	0	9	5	0	7	0	0	0	0	0	0	0	0	0	0	0
3b61583c24b13c556a12643978665607	FALSE	Bacteria	Proteobacteria	Alphaproteobacteria	Rickettsiales	Mitochondria	uncultured bacterium	uncultured bacterium	0	0	0	0	0	0	0	0	0	0	0	0	0	0	0	0	0	0	0	0	0	0	0	0	0	0	0	59	0	0	0	0	0	0	0	0	0	0	0	0	0
1501921ad12414b046c2f47d32048b7c	FALSE	Eukaryota	NA	NA	NA	NA	NA	NA	0	0	0	0	0	0	0	0	0	0	0	0	0	0	0	0	0	0	0	0	0	0	0	0	0	0	0	0	8	0	0	0	0	0	0	0	0	0	0	0	0
b7f550d1d8bf29dbb7fd8f106cf29d63	FALSE	Unassigned	NA	NA	NA	NA	NA	NA	0	0	0	0	0	0	0	0	0	0	0	0	0	0	0	0	0	0	0	0	0	0	0	0	0	0	0	0	0	0	0	0	0	11	0	0	0	0	0	0	0
cb1827bdf62885621da0f230d84f48c3	FALSE	Unassigned	NA	NA	NA	NA	NA	NA	0	0	0	0	0	0	0	0	0	0	0	0	0	0	0	0	0	0	0	0	0	0	0	0	0	0	0	0	0	0	0	0	0	0	0	0	0	0	0	0	0
88585fb9116534bca50406fe48f357ac	FALSE	Unassigned	NA	NA	NA	NA	NA	NA	0	0	0	0	0	0	0	0	0	0	0	0	0	0	0	0	0	0	0	0	0	0	0	0	0	0	0	0	0	0	0	0	0	0	0	0	0	0	0	0	0
303f95e26a22be17146c3484e12b64f9	FALSE	Unassigned	NA	NA	NA	NA	NA	NA	0	0	0	0	0	0	0	0	0	0	0	0	0	0	0	0	0	0	0	0	0	0	0	0	0	0	0	0	0	0	0	0	0	0	0	0	0	0	0	0	0
95e03212db191a321f1dfad125a1fd41	FALSE	Eukaryota	Opisthokonta	Holozoa	Metazoa (Animalia)	Arachnida	Acari	NA	0	0	0	0	0	0	0	0	0	0	0	0	0	0	0	0	0	0	0	0	0	0	0	0	0	0	0	0	0	0	0	0	0	0	0	0	0	0	0	0	0
8607619e35d60f1bbd0696362ac3638d	FALSE	Eukaryota	Opisthokonta	Holozoa	Metazoa (Animalia)	Arachnida	Acari	NA	0	0	0	0	0	0	0	0	0	0	0	0	0	0	0	0	0	0	0	0	0	0	0	0	0	0	0	0	0	0	0	0	0	0	0	0	0	0	0	0	0
3291d4fcde7b0641ecf1624b0f736329	FALSE	Eukaryota	Cryptophyceae	Cryptomonadales	Cryptomonas	Vorticellides astyliformis	Vorticellides astyliformis	Vorticellides astyliformis	0	0	0	0	0	0	0	0	0	0	0	0	0	0	0	0	0	0	0	0	0	0	0	0	0	0	0	0	0	0	0	0	0	0	0	0	0	0	0	0	0
4cd2b0d259a00783839ee0b43bc025df	FALSE	Eukaryota	Opisthokonta	Nucletmycea	Fungi	NA	NA	NA	0	0	0	0	0	0	0	0	0	0	0	0	0	0	0	0	0	0	0	0	0	0	0	0	0	0	0	0	0	0	0	0	0	0	0	0	0	0	0	0	0
9f5120aecf2749e3080d24c61c787368	FALSE	Eukaryota	Opisthokonta	Holozoa	Metazoa (Animalia)	Arachnida	Acari	D_10__Haemaphysalis punctata	0	0	0	0	0	0	0	0	0	0	0	0	0	0	0	0	0	0	0	0	0	0	0	0	0	0	0	0	0	0	0	0	0	0	0	0	0	0	0	0	0
61b8045d77e8c22017ae15dff5480bbe	FALSE	Unassigned	NA	NA	NA	NA	NA	NA	0	0	0	0	0	0	8	0	0	0	0	0	0	0	0	0	0	0	0	0	0	0	0	0	0	0	0	0	0	0	0	0	0	0	0	0	0	0	0	4	0
a79ce06ee7bff6cadad975668d82c5bd	FALSE	Unassigned	NA	NA	NA	NA	NA	NA	0	0	0	0	0	0	0	0	3	0	0	0	0	0	0	0	0	0	0	0	0	0	0	0	0	17	0	0	0	0	0	0	0	0	0	0	0	0	0	0	0
a6b95747b05b353980fdf372a4747e76	FALSE	Eukaryota	Archaeplastida	Chloroplastida	Charophyta	NA	NA	NA	0	0	0	0	0	0	0	0	0	6	0	0	0	0	0	0	0	0	0	0	0	0	0	0	0	0	0	0	9	0	0	0	0	0	0	0	0	0	0	0	0
a0369f17b23af4177263295f408cfdf5	FALSE	Eukaryota	Opisthokonta	Nucletmycea	Fungi	Aspergillaceae	D_10__Penicillium	D_11__Penicillium sp. F63	0	0	0	0	0	0	0	0	0	0	0	0	0	60	0	0	0	0	0	0	0	0	0	0	0	0	0	0	0	0	21	0	0	0	0	0	0	0	0	0	0
47fc39ed77853ad6bea90f88a0999a4d	FALSE	Unassigned	NA	NA	NA	NA	NA	NA	0	0	0	0	0	0	0	0	0	0	0	0	0	0	0	0	7	0	0	0	0	0	0	0	0	0	0	0	0	0	0	0	0	13	0	0	0	0	0	0	0
366fcef73a0e0a5d17653e150296a370	FALSE	Unassigned	NA	NA	NA	NA	NA	NA	0	0	0	0	0	0	0	0	0	0	0	0	0	0	0	0	0	0	0	0	24	0	0	0	0	0	0	0	0	0	0	0	0	0	0	0	0	0	0	0	0
9f69dd064641a2dfc85a269e1b55ae1f	FALSE	Bacteria	Proteobacteria	Alphaproteobacteria	Rickettsiales	Mitochondria	uncultured bacterium	uncultured bacterium	0	0	0	0	0	0	0	0	0	0	0	0	0	0	0	0	0	0	0	0	0	0	0	5	0	0	0	0	0	0	0	0	0	0	0	0	0	0	0	0	0
1dbc9da9e1b84c32921f68efcda77807	FALSE	Unassigned	NA	NA	NA	NA	NA	NA	0	0	0	0	0	0	0	0	0	0	0	0	0	0	0	0	0	0	0	0	0	0	0	0	24	0	0	0	0	0	0	0	0	0	0	0	0	0	0	0	0
72183b2249a71a57974db6bdcf665840	FALSE	Unassigned	NA	NA	NA	NA	NA	NA	0	0	0	0	0	0	0	0	0	0	0	0	0	0	0	0	0	0	0	0	0	0	0	0	13	0	0	0	0	0	0	0	0	0	0	0	0	0	0	0	0
99e2cd0627e67a242e1fdb38eb84a90d	FALSE	Unassigned	NA	NA	NA	NA	NA	NA	0	0	0	0	0	0	0	0	0	0	0	0	0	0	0	0	0	0	0	0	0	0	0	0	0	0	0	0	0	24	0	0	0	0	0	0	0	0	0	0	0
e985a6ca4945a3f8835a224a52180ae1	FALSE	Unassigned	NA	NA	NA	NA	NA	NA	0	0	0	0	0	0	0	0	0	0	0	0	0	0	0	0	0	0	0	0	0	0	0	0	0	0	0	0	0	0	0	0	0	0	0	0	35	0	0	0	0
ced30a07e1a0821c2c3d4615d9cf0157	FALSE	Unassigned	NA	NA	NA	NA	NA	NA	0	0	0	0	0	0	0	0	0	0	0	0	0	0	0	0	0	0	0	0	0	0	0	0	0	0	0	0	0	0	0	0	0	0	0	0	34	0	0	0	0
9615ab5f2a60ac40656302ea8aedd8b5	FALSE	Unassigned	NA	NA	NA	NA	NA	NA	0	0	0	0	0	0	0	0	0	0	0	0	0	0	0	0	0	0	0	0	0	0	0	0	0	0	0	0	0	0	0	0	0	0	0	0	0	0	0	0	0
40c72cc8d7381487377c605845a519c7	FALSE	Unassigned	NA	NA	NA	NA	NA	NA	0	0	0	0	0	0	0	0	0	0	0	0	0	0	0	0	0	0	0	0	0	0	0	0	0	0	0	0	0	0	0	0	0	0	0	0	0	0	0	0	0
26e87708f0d9e596ce39b8cdf76fa3a4	FALSE	Eukaryota	Opisthokonta	Holozoa	Metazoa (Animalia)	Arachnida	Acari	NA	0	0	0	0	0	0	0	0	0	0	0	0	0	0	0	0	0	0	0	0	0	0	0	0	0	0	0	0	0	0	0	0	0	0	0	0	0	0	0	0	0
13b961aa69c9b1145e54a869090e2b19	FALSE	Eukaryota	Opisthokonta	Holozoa	Metazoa (Animalia)	Arachnida	Acari	NA	0	0	0	0	0	0	0	0	0	0	0	0	0	0	0	0	0	0	0	0	0	0	0	0	0	0	0	0	0	0	0	0	0	0	0	0	0	0	0	0	0
798e348657a9742609b785802e399144	FALSE	Eukaryota	Opisthokonta	Holozoa	Metazoa (Animalia)	Arachnida	Acari	NA	0	39	0	0	0	0	0	0	0	0	0	0	0	0	0	0	0	0	36	0	0	0	0	0	0	0	0	0	0	0	0	0	0	0	0	0	0	0	0	0	0
58e894ad565f565d16b1c0020e1d4ff4	FALSE	Unassigned	NA	NA	NA	NA	NA	NA	0	0	0	0	0	0	0	0	0	26	0	0	0	0	0	0	0	0	0	0	0	0	0	0	0	0	23	0	0	0	0	0	0	0	0	0	0	0	0	0	0
3f8518fbc78d27e2aef89a1577ae2aaa	FALSE	Bacteria	Proteobacteria	NA	NA	NA	NA	NA	0	0	0	0	0	0	0	0	0	0	3	0	0	0	0	0	0	0	0	0	0	0	0	0	0	0	0	0	0	0	0	0	0	0	0	0	0	0	0	0	0
cd84ae5349ad5e925761ed01d7998c0e	FALSE	Bacteria	Proteobacteria	Alphaproteobacteria	Rickettsiales	Mitochondria	uncultured bacterium	uncultured bacterium	0	0	0	0	0	0	0	0	0	0	0	0	6	0	0	0	0	0	0	0	0	0	0	0	0	0	0	0	0	65	0	0	0	0	0	0	0	0	0	0	0
408bdb87ae7b8d9eb0c51f8a9f865222	FALSE	Eukaryota	NA	NA	NA	NA	NA	NA	0	0	0	0	0	0	0	0	0	0	0	0	0	0	0	6	0	0	0	0	0	0	0	0	0	0	0	0	0	0	0	0	0	0	0	0	0	0	0	0	0
d138c9bbc84e0cfc67a8e6825e90c80b	FALSE	Unassigned	NA	NA	NA	NA	NA	NA	0	0	0	0	0	0	0	0	0	0	0	0	0	0	0	0	0	0	0	0	14	0	0	0	0	0	0	0	0	0	0	0	0	0	0	0	0	0	25	0	0
2e25df7486b2e63e49c223bbb7156c9c	FALSE	Unassigned	NA	NA	NA	NA	NA	NA	0	0	0	0	0	0	0	0	0	0	0	0	0	0	0	0	0	0	0	0	0	0	14	0	0	0	0	0	0	0	0	0	0	0	0	0	0	0	0	0	38
1a1ffa1f308d73502655c3b6d3848b05	FALSE	Unassigned	NA	NA	NA	NA	NA	NA	0	0	0	0	0	0	0	0	0	0	0	0	0	0	0	0	0	0	0	0	0	0	13	0	0	0	0	0	0	0	0	0	0	0	0	0	0	0	0	10	21
ce18be798a2437d6407d079d0bae6424	FALSE	Unassigned	NA	NA	NA	NA	NA	NA	0	0	0	0	0	0	0	0	0	0	0	0	0	0	0	0	0	0	0	0	0	0	0	0	0	3	0	53	0	0	0	0	0	0	0	0	0	0	0	0	0
17b8ecde7bf125198f7cc21e0effda72	FALSE	Unassigned	NA	NA	NA	NA	NA	NA	0	0	0	0	0	0	0	0	0	0	0	0	0	0	0	0	0	0	0	0	0	0	0	0	0	0	0	0	27	0	0	0	0	0	0	0	0	0	0	0	0
3335cc84dfb67081299d209fabe35c80	FALSE	Bacteria	Proteobacteria	Alphaproteobacteria	Rickettsiales	Mitochondria	uncultured bacterium	uncultured bacterium	0	0	0	0	0	0	0	0	0	0	0	0	0	0	0	0	0	0	0	0	0	0	0	0	0	0	0	0	0	0	0	0	24	0	0	0	0	0	0	0	0
2b962f6ed220568e644438cceabdacf4	FALSE	Unassigned	NA	NA	NA	NA	NA	NA	0	0	0	0	0	0	0	0	0	0	0	0	0	0	0	0	0	0	0	0	0	0	0	0	0	0	0	0	0	0	0	0	0	0	0	0	0	0	0	0	0
34c105185a3eef9c68c4edc7b3e069e1	FALSE	Unassigned	NA	NA	NA	NA	NA	NA	0	0	0	0	0	0	0	0	0	0	0	0	0	0	0	0	0	0	0	0	0	0	0	0	0	0	0	0	0	0	0	0	0	0	0	0	0	0	0	0	0
ded4c93854dc6499c874134fac9cbcf5	FALSE	Eukaryota	Opisthokonta	Nucletmycea	Fungi	NA	NA	NA	0	0	0	0	0	0	0	0	0	0	0	0	0	0	0	0	0	0	0	0	0	0	0	0	0	0	0	0	0	0	0	0	0	0	0	0	0	0	0	0	0
6b177c4f4160721498b83bebb6448bd2	FALSE	Bacteria	Proteobacteria	Alphaproteobacteria	Rickettsiales	Mitochondria	uncultured bacterium	uncultured bacterium	0	0	10	0	0	0	0	0	0	0	0	0	0	0	0	0	0	0	0	46	0	0	0	0	0	0	0	0	0	0	0	0	0	0	0	0	0	54	0	0	0
cf768746ece949f14d9e6d89190b9476	FALSE	Unassigned	NA	NA	NA	NA	NA	NA	0	0	0	0	0	0	0	5	0	0	0	0	0	0	0	0	0	0	0	0	0	0	0	0	29	0	0	0	0	0	0	0	0	0	0	0	0	0	0	0	0
aacfaebf481ba23ead7caa027602820c	FALSE	Bacteria	NA	NA	NA	NA	NA	NA	0	0	0	0	0	0	0	0	0	0	0	0	0	0	0	0	0	0	0	45	0	0	0	0	0	0	0	0	0	0	0	0	0	0	0	0	0	21	0	0	0
95e7d825682809799843d32245183de5	FALSE	Eukaryota	Archaeplastida	Chloroplastida	Charophyta	D_10__Solanales	D_11__Capsicum	NA	0	0	0	0	0	0	0	0	0	0	0	0	0	0	0	0	0	0	0	0	0	0	53	0	0	0	0	0	0	0	0	0	0	0	0	0	0	0	0	0	0
2591c77e27ce6ad393b53d920af5d4fb	FALSE	Unassigned	NA	NA	NA	NA	NA	NA	0	0	0	0	0	0	0	0	0	0	0	0	0	0	0	0	0	0	0	0	0	0	10	0	0	0	0	0	0	0	0	0	0	0	0	0	0	0	0	0	36
58993a0d78b17a52fbd84dbb3409eb15	FALSE	Unassigned	NA	NA	NA	NA	NA	NA	0	0	0	0	0	0	0	0	0	0	0	0	0	0	0	0	0	0	0	0	0	0	0	0	41	0	0	0	0	0	0	0	0	0	0	0	0	0	0	0	0
4a47c7b48287e7a13771996fa57f71bb	FALSE	Unassigned	NA	NA	NA	NA	NA	NA	0	0	0	0	0	0	0	0	0	0	0	0	0	0	0	0	0	0	0	0	0	0	0	0	30	0	0	0	0	0	0	0	0	0	0	0	0	0	0	0	0
592fd80a429fc3e94359b5587f84f785	FALSE	Unassigned	NA	NA	NA	NA	NA	NA	0	0	0	0	0	0	0	0	0	0	0	0	0	0	0	0	0	0	0	0	0	0	0	0	29	0	0	0	0	0	0	0	0	0	0	0	0	0	0	0	0
d5df6f2b09d2b2c015e037c8c0bc2284	FALSE	Unassigned	NA	NA	NA	NA	NA	NA	0	0	0	0	0	0	0	0	0	0	0	0	0	0	0	0	0	0	0	0	0	0	0	0	0	0	17	0	0	0	0	0	0	0	0	0	0	0	0	0	0
50f4b8f092903d79c08dd38051167c37	FALSE	Unassigned	NA	NA	NA	NA	NA	NA	0	0	0	0	0	0	0	0	0	0	0	0	0	0	0	0	0	0	0	0	0	0	0	0	0	0	0	0	0	0	0	0	0	0	0	0	19	0	0	0	0
80efa69caa6535138b6ff6361445dcd6	FALSE	Eukaryota	NA	NA	NA	NA	NA	NA	0	0	0	0	0	0	0	0	0	0	0	0	0	0	0	0	0	0	0	0	0	0	0	0	0	0	0	0	0	0	0	0	0	0	0	0	0	0	0	0	0
3fa15830db012582c207838730b49424	FALSE	Eukaryota	Opisthokonta	Nucletmycea	Fungi	NA	NA	NA	0	0	0	0	0	0	0	0	0	0	0	0	0	0	0	0	0	0	0	0	0	0	0	0	0	0	0	0	0	0	0	0	0	0	0	0	0	0	0	0	0
57c473ab8106b85bd3ec49c41bd138b6	FALSE	Eukaryota	Opisthokonta	Nucletmycea	Fungi	NA	NA	NA	0	0	0	0	0	0	0	0	0	0	0	0	0	0	0	0	0	0	0	0	0	0	0	0	0	0	0	0	0	0	0	0	0	0	0	0	0	0	0	0	0
c7696f7a28795d1c9d95fa2b6df3d0b4	FALSE	Eukaryota	Opisthokonta	Holozoa	Metazoa (Animalia)	Arachnida	Acari	D_10__Ixodes persulcatus (taiga tick)	0	0	0	0	0	0	0	0	0	0	0	0	0	0	0	0	0	0	0	0	0	0	0	0	0	0	0	0	0	0	0	0	0	0	0	0	0	0	0	0	0
8d1094569ac6db9f4ccbe0369d038255	FALSE	Unassigned	NA	NA	NA	NA	NA	NA	0	0	0	0	0	0	0	0	0	0	0	0	0	0	0	0	0	0	0	0	0	0	0	0	0	0	0	0	0	0	0	0	0	0	0	0	0	0	0	0	0
5569c3d8668dc2d7817d13d839ffc6b8	FALSE	Unassigned	NA	NA	NA	NA	NA	NA	5	0	0	0	0	0	0	0	0	0	0	0	0	0	0	0	0	0	0	0	0	0	0	0	0	0	0	0	0	0	0	0	0	0	0	40	0	0	0	0	0
a53332834f5a7c5cb72380601d5635ed	FALSE	Unassigned	NA	NA	NA	NA	NA	NA	0	0	0	0	0	5	0	0	0	0	0	0	0	0	0	0	0	0	0	0	0	0	0	0	0	0	0	0	0	0	0	0	0	0	0	0	0	0	0	0	33
e877ce61627a16d4928c9e9cbadfa9ac	FALSE	Eukaryota	Opisthokonta	Holozoa	Metazoa (Animalia)	Arachnida	Acari	NA	0	0	0	0	0	0	0	0	0	0	109	0	0	0	0	0	0	0	0	0	0	0	0	0	0	0	0	0	0	0	0	0	0	0	0	0	0	0	0	0	0
7aa2a793406ccd1b29cfd5182681291f	FALSE	Unassigned	NA	NA	NA	NA	NA	NA	0	0	0	0	0	0	0	0	0	0	0	0	0	23	0	0	0	0	0	0	0	0	0	0	0	0	0	0	0	0	13	0	0	0	0	0	0	0	0	0	0
aa8f4062b59fefb6d63095ebb1e9aa84	FALSE	Unassigned	NA	NA	NA	NA	NA	NA	0	0	0	0	0	0	0	0	0	0	0	0	0	18	0	0	0	0	0	0	0	0	0	0	0	0	0	0	0	0	14	0	0	0	0	0	0	0	0	0	0
d7ad9b28d4f2295d618b33ee3dbfa739	FALSE	Bacteria	Proteobacteria	Alphaproteobacteria	Rickettsiales	Mitochondria	uncultured bacterium	uncultured bacterium	0	0	0	0	0	0	0	0	0	0	0	0	0	0	0	0	0	0	0	0	0	0	0	21	0	0	0	0	0	0	0	0	0	0	0	0	0	0	0	0	0
79cc9de7d09188703ad6a8736264ac30	FALSE	Unassigned	NA	NA	NA	NA	NA	NA	0	0	0	0	0	0	0	0	0	0	0	0	0	0	0	0	0	0	0	0	0	0	0	0	8	0	0	0	0	0	0	0	0	0	0	0	0	0	0	0	0
551c6864c5e7a1f82e1ae259336c6bda	FALSE	Unassigned	NA	NA	NA	NA	NA	NA	0	0	0	0	0	0	0	0	0	0	0	0	0	0	0	0	0	0	0	0	0	0	0	0	0	0	37	0	0	0	0	0	0	0	0	0	0	0	0	0	0
0f60cf515a2c8a53bf6b5844d8e7d2b4	FALSE	Unassigned	NA	NA	NA	NA	NA	NA	0	0	0	0	0	0	0	0	0	0	0	0	0	0	0	0	0	0	0	0	0	0	0	0	0	0	14	0	0	0	0	0	0	0	0	0	0	0	0	0	0
cfc957399f032018c79c8fd8edf9e361	FALSE	Unassigned	NA	NA	NA	NA	NA	NA	0	0	0	0	0	0	0	0	0	0	0	0	0	0	0	0	0	0	0	0	0	0	0	0	0	0	0	0	0	38	0	0	0	0	0	0	0	0	0	0	0
beb7921d81cba8814611c628062c676f	FALSE	Unassigned	NA	NA	NA	NA	NA	NA	0	0	0	0	0	0	0	0	0	0	0	0	0	0	0	0	0	0	0	0	0	0	0	0	0	0	0	0	0	0	0	0	0	0	0	40	0	0	0	0	0
69940e4d18f92ec31776592ccf376097	FALSE	Unassigned	NA	NA	NA	NA	NA	NA	0	0	0	0	0	0	0	0	0	0	0	0	0	0	0	0	0	0	0	0	0	0	0	0	0	0	0	0	0	0	0	0	0	0	0	33	37	0	0	0	0
81501fb704331579bb4b48033150cacd	FALSE	Unassigned	NA	NA	NA	NA	NA	NA	0	0	0	0	0	0	0	0	0	0	0	0	0	0	0	0	0	0	0	0	0	0	0	0	0	0	0	0	0	0	0	0	0	0	0	0	0	0	0	48	0
675e4381450e5e54491ecaf29fdb105f	FALSE	Eukaryota	Archaeplastida	Chloroplastida	Charophyta	D_10__Solanales	D_11__Capsicum	NA	0	0	0	0	0	0	0	0	0	0	0	0	0	0	0	0	0	0	0	0	0	0	0	0	0	0	0	0	0	0	0	0	0	0	0	0	0	0	0	0	0
ae2cc9ea565cd0b9c4119836dc93933b	FALSE	Bacteria	Proteobacteria	Alphaproteobacteria	Rickettsiales	Mitochondria	uncultured bacterium	uncultured bacterium	0	0	0	0	0	0	0	0	0	0	0	0	0	0	0	0	0	0	0	0	0	0	0	0	0	0	0	0	0	0	0	0	0	0	0	0	0	0	0	0	0
fc578e5accaa72888ca345acea46c406	FALSE	Unassigned	NA	NA	NA	NA	NA	NA	0	0	0	0	0	0	0	0	0	0	0	0	0	0	0	0	0	0	0	0	0	0	0	0	0	0	0	0	0	0	0	0	0	0	0	0	0	0	0	0	0
ad6ca784c5a5f173780c6d59caacef99	FALSE	Unassigned	NA	NA	NA	NA	NA	NA	0	0	0	0	0	0	0	0	0	0	0	0	0	0	0	0	0	0	0	0	0	0	0	0	0	0	0	0	0	0	0	0	0	0	0	0	0	0	0	0	0
3f48b3c68c1048e26c7504ce0ca261d6	FALSE	Eukaryota	SAR	Alveolata	Dinoflagellata	NA	NA	NA	0	0	0	0	0	0	0	0	0	0	0	0	0	0	0	0	0	0	0	0	0	0	0	0	0	0	0	0	0	0	0	0	0	0	0	0	0	0	0	0	0
5ceb7f0b90d3a5da562cfdae44f4c1ce	FALSE	Unassigned	NA	NA	NA	NA	NA	NA	0	0	0	0	0	0	0	0	0	0	0	0	0	0	0	0	0	0	0	0	0	0	0	0	0	0	0	0	0	0	0	0	0	0	0	0	0	0	0	0	0
15d76add3b6a882c29f9d8ee485e6fff	FALSE	Eukaryota	Opisthokonta	Holozoa	Metazoa (Animalia)	Arachnida	Acari	NA	0	0	0	0	0	0	51	0	0	0	0	0	0	0	0	0	0	0	0	0	0	0	0	15	0	0	0	0	0	0	0	0	0	0	0	0	0	0	0	0	0
3d74fefbe1ec657cdc1463317a80274d	FALSE	Bacteria	NA	NA	NA	NA	NA	NA	0	0	0	0	0	0	0	0	0	0	0	0	0	0	0	0	0	0	0	4	0	0	0	0	0	0	0	0	0	0	0	0	0	0	0	0	0	9	0	0	0
a8b47cf021421601f655b1a042e65f2e	FALSE	Unassigned	NA	NA	NA	NA	NA	NA	0	0	0	0	0	0	0	0	0	0	0	0	0	0	0	0	0	0	0	0	0	0	0	8	0	0	0	0	0	0	0	0	0	0	0	0	0	0	0	0	0
c6055257ce2fb0202db9fcf03ac5e244	FALSE	Unassigned	NA	NA	NA	NA	NA	NA	0	0	0	0	0	0	0	0	0	0	0	0	0	0	0	0	0	0	0	0	0	0	0	0	33	0	0	0	0	0	0	0	0	0	0	0	0	0	0	0	0
68e263fc5c82ed5ed81756f43e9cf57c	FALSE	Unassigned	NA	NA	NA	NA	NA	NA	0	0	0	0	0	0	0	0	0	0	0	0	0	0	0	0	0	0	0	0	0	0	0	0	0	21	0	0	0	0	0	0	0	0	0	0	0	0	0	0	0
fa38140b3ad236b51ceafabc6c39c996	FALSE	Unassigned	NA	NA	NA	NA	NA	NA	0	0	0	0	0	0	0	0	0	0	0	0	0	0	0	0	0	0	0	0	0	0	0	0	0	0	0	0	0	0	0	0	0	0	0	0	0	0	0	0	0
c49bbe97598a8ca0daa62ffc5e4ae890	FALSE	Eukaryota	NA	NA	NA	NA	NA	NA	0	0	0	0	0	0	0	0	0	0	0	0	0	0	0	0	0	0	0	0	0	0	0	0	0	0	0	0	0	0	0	0	0	0	0	0	0	0	0	0	0
6d1b5395be826f97c1d701cc4f6cf9b9	FALSE	Unassigned	NA	NA	NA	NA	NA	NA	0	0	0	0	0	0	0	0	0	0	0	0	0	0	0	0	0	0	0	0	0	0	0	0	0	0	0	0	0	0	0	0	0	0	0	0	0	0	0	0	0
69aa39baa740efd557dcc9c52a599952	FALSE	Unassigned	NA	NA	NA	NA	NA	NA	0	0	0	0	0	0	0	0	0	0	0	0	0	0	0	0	0	0	0	0	0	0	0	0	0	0	0	0	0	0	0	0	0	0	0	0	0	0	0	0	0
132bc8f90887130e292c8d37745c6fc4	FALSE	Unassigned	NA	NA	NA	NA	NA	NA	0	0	0	0	0	0	0	0	0	0	0	0	0	0	0	0	0	0	0	0	0	0	0	0	0	0	0	0	0	0	0	0	0	0	0	0	0	0	0	0	0
b330ddf852c8d96a55f7ffe7860d35bd	FALSE	Eukaryota	Opisthokonta	Holozoa	Metazoa (Animalia)	Arachnida	Acari	D_10__Ixodes persulcatus (taiga tick)	0	0	0	0	0	0	0	0	0	0	0	0	0	0	0	0	0	0	0	0	0	0	0	0	0	0	0	0	0	0	0	0	0	0	0	0	0	0	0	0	0
a7b07d3dfe88b2d39542b66c9ab6b0ef	FALSE	Eukaryota	Opisthokonta	Holozoa	Metazoa (Animalia)	Arachnida	Acari	NA	0	0	0	0	0	0	0	0	0	0	0	0	0	0	0	0	0	0	0	0	0	0	0	0	0	0	0	0	0	0	0	0	0	0	0	0	0	0	0	0	0
5364e01875590cbf15e86eaec0ba45db	FALSE	Unassigned	NA	NA	NA	NA	NA	NA	0	0	0	0	0	0	0	0	0	0	0	0	0	0	0	0	0	0	0	0	0	0	0	0	0	0	0	0	0	0	0	0	0	0	0	0	0	0	0	0	0
aa2e2613ff9a304e801d11ec36ab210e	FALSE	Eukaryota	Opisthokonta	Holozoa	Metazoa (Animalia)	Arachnida	Acari	NA	0	0	0	0	0	49	0	0	0	0	0	0	0	0	0	0	0	0	0	0	0	0	19	0	0	0	0	0	0	0	0	0	0	0	0	0	0	0	0	0	0
d10d857abd02f1c52b95ba0d2239ee14	FALSE	Unassigned	NA	NA	NA	NA	NA	NA	0	0	0	0	0	3	0	0	0	0	0	0	0	0	0	0	0	0	0	0	0	0	24	0	0	0	0	0	0	0	0	0	0	0	0	0	0	0	0	0	24
7e2028ceff102587cc608dd073765019	FALSE	Unassigned	NA	NA	NA	NA	NA	NA	0	0	0	0	0	0	0	0	0	0	0	0	0	0	0	0	0	0	0	20	0	0	0	0	0	0	0	0	0	0	0	0	0	0	0	0	0	26	0	0	0
59b5bbf3883180720818a7b4d5ce3e9d	FALSE	Unassigned	NA	NA	NA	NA	NA	NA	0	0	0	0	0	0	0	0	0	0	0	0	0	0	0	0	0	0	0	0	27	0	0	0	0	0	0	0	0	0	0	0	0	0	0	0	0	0	0	0	0
5ef82a2213b830dd25d94d1dfe83e0c4	FALSE	Unassigned	NA	NA	NA	NA	NA	NA	0	0	0	0	0	0	0	0	0	0	0	0	0	0	0	0	0	0	0	0	19	0	0	0	0	0	0	0	0	0	0	0	0	0	0	0	0	0	7	0	0
86b7d703c1ed084e7caaa84bd34c0d7f	FALSE	Bacteria	NA	NA	NA	NA	NA	NA	0	0	0	0	0	0	0	0	0	0	0	0	0	0	0	0	0	0	0	0	0	0	0	0	0	18	26	0	0	0	0	0	0	0	0	0	0	0	0	0	0
f280e25a613ada4da0c9103947b51d84	FALSE	Unassigned	NA	NA	NA	NA	NA	NA	0	0	0	0	0	0	0	0	0	0	0	0	0	0	0	0	0	0	0	0	0	0	0	0	0	0	17	0	0	0	0	0	0	0	0	0	0	0	0	0	0
5fb829889afbfd174ed4755f5e7bb8ec	FALSE	Unassigned	NA	NA	NA	NA	NA	NA	0	0	0	0	0	0	0	0	0	0	0	0	0	0	0	0	0	0	0	0	0	0	0	0	0	0	0	8	4	0	0	0	0	0	0	0	0	0	0	0	0
65f55df4290fa9aa5bcc48e0a78a052e	FALSE	Unassigned	NA	NA	NA	NA	NA	NA	0	0	0	0	0	0	0	0	0	0	0	0	0	0	0	0	0	0	0	0	0	0	0	0	0	0	0	0	0	0	0	0	0	0	0	18	0	0	0	0	0
07790fc3708ea2579fa7182a7b4eb250	FALSE	Unassigned	NA	NA	NA	NA	NA	NA	0	0	0	0	0	0	0	0	0	0	0	0	0	0	0	0	0	0	0	0	0	0	0	0	0	0	0	0	0	0	0	0	0	0	0	11	17	0	0	0	0
e11b8362356691fd0b9cf3850b930dba	FALSE	Bacteria	Proteobacteria	NA	NA	NA	NA	NA	0	0	0	0	0	0	0	0	0	0	0	0	0	0	0	0	0	0	0	0	0	0	0	0	0	0	0	0	0	0	0	0	0	0	0	0	25	0	0	0	0
23cde9bdd938c6c883c67708a5a678b7	FALSE	Unassigned	NA	NA	NA	NA	NA	NA	0	0	0	0	0	0	0	0	0	0	0	0	0	0	0	0	0	0	0	0	0	0	0	0	0	0	0	0	0	0	0	0	0	0	0	0	0	0	0	0	0
5d16a9f6474574a3a2ad6a3ab2b9b11d	FALSE	Eukaryota	Opisthokonta	Nucletmycea	Fungi	NA	NA	NA	0	0	0	0	0	0	0	0	0	0	0	0	0	0	0	0	0	0	0	0	0	0	0	0	0	0	0	0	0	0	0	0	0	0	0	0	0	0	0	0	0
6dfaad67de37ff8f75e81402418acf48	FALSE	Eukaryota	Opisthokonta	Holozoa	Metazoa (Animalia)	Arachnida	Acari	D_10__Haemaphysalis punctata	0	0	0	0	0	0	0	0	0	0	0	0	0	0	0	0	0	0	0	0	0	0	0	0	0	0	0	0	0	0	0	0	0	0	0	0	0	0	0	0	0
c1c48f2d79a5f80c3d998f153719b30d	FALSE	Unassigned	NA	NA	NA	NA	NA	NA	0	0	0	4	0	0	0	0	0	0	0	0	0	0	0	0	0	0	0	0	22	0	0	0	0	0	0	0	0	0	0	0	0	0	0	0	0	0	7	0	0
abfbfc290e3d20c44dfe0ea57291e6b4	FALSE	Bacteria	NA	NA	NA	NA	NA	NA	0	0	0	0	0	0	0	0	0	0	0	0	0	0	0	0	0	0	0	0	0	0	3	0	0	0	0	0	0	0	0	0	0	0	0	0	0	0	0	0	25
f649d0922e594daa098e4e541d6fdf0d	FALSE	Unassigned	NA	NA	NA	NA	NA	NA	0	0	0	0	0	0	0	0	0	0	0	0	0	0	0	0	0	0	0	0	0	0	0	22	0	0	0	0	0	0	0	0	0	0	0	0	0	0	0	0	0
2ceb1c5834d5b546d9fb06629e61a211	FALSE	Unassigned	NA	NA	NA	NA	NA	NA	0	0	0	0	0	0	0	0	0	0	0	0	0	0	0	0	0	0	0	0	0	0	0	0	0	0	0	0	0	0	0	0	0	0	0	0	0	0	0	0	51
3876aee2994f83243212a41cb3b7ae67	FALSE	Unassigned	NA	NA	NA	NA	NA	NA	0	0	0	0	0	0	0	0	0	0	0	0	0	0	0	0	0	0	0	0	0	0	0	0	0	0	0	0	0	0	0	0	0	0	0	0	0	0	0	0	0
6576ab5eea3a88493430fb80e2c88fdb	FALSE	Eukaryota	Opisthokonta	Holozoa	Metazoa (Animalia)	Arachnida	Acari	D_10__Ixodes persulcatus (taiga tick)	0	0	0	0	0	0	0	0	0	0	0	0	0	0	0	0	0	0	0	0	0	0	0	0	0	0	0	0	0	0	0	0	0	0	0	0	0	0	0	0	0
5f2e50265625ca5629683591e56baa1f	FALSE	Eukaryota	Opisthokonta	Nucletmycea	Fungi	Trichomeriaceae	D_10__Knufia	D_11__uncultured Ascomycota	0	0	0	0	0	0	0	0	0	0	0	0	0	0	0	0	0	0	0	0	0	0	0	0	0	0	0	0	0	0	0	0	0	0	0	0	0	0	0	0	0
f65ceb1b56f1a61ce2e3a168a5796ef6	FALSE	Eukaryota	Opisthokonta	Holozoa	Metazoa (Animalia)	Arachnida	Acari	D_10__Ixodes persulcatus (taiga tick)	0	0	0	0	0	0	0	0	0	0	0	0	0	0	0	0	0	0	0	0	0	0	0	0	0	0	0	0	0	0	0	0	0	0	0	0	0	0	0	0	0
dc2fd2cb466755a67e0e4320bbf85f5d	FALSE	Eukaryota	Opisthokonta	Holozoa	Metazoa (Animalia)	Arachnida	Acari	NA	0	0	0	0	0	0	0	0	0	0	0	0	0	0	0	0	0	0	0	0	0	0	0	0	0	0	0	0	0	0	0	0	0	0	0	0	0	0	0	0	0
6b85b74dadc42870d0af88346faee17b	FALSE	Unassigned	NA	NA	NA	NA	NA	NA	0	0	0	0	0	0	0	0	0	7	0	0	0	0	0	0	0	0	0	0	0	0	0	0	0	0	0	0	0	0	0	0	0	0	0	0	0	0	0	0	0
e1ba6708197275410a5ddf0c372ff5f3	FALSE	Unassigned	NA	NA	NA	NA	NA	NA	0	0	0	0	0	0	0	0	0	0	0	0	0	0	0	0	0	0	0	0	8	0	0	0	0	0	0	0	0	0	0	0	0	0	0	0	0	0	15	0	0
394715a47e1e8a20ead88856b465bff9	FALSE	Unassigned	NA	NA	NA	NA	NA	NA	0	0	0	0	0	0	0	0	0	0	0	0	0	0	0	0	0	0	0	0	0	0	12	0	0	0	0	0	0	0	0	0	0	0	0	0	0	0	0	0	28
a39c3d13d7bb54b83ee48a61471e7edd	FALSE	Bacteria	Proteobacteria	Alphaproteobacteria	Rickettsiales	Mitochondria	uncultured bacterium	uncultured bacterium	0	0	0	0	0	0	0	0	0	0	0	0	0	0	0	0	0	0	0	0	0	0	0	0	0	0	0	0	30	0	0	0	0	0	0	0	0	0	0	0	0
16460165b78f001374207160f297e694	FALSE	Eukaryota	Opisthokonta	Holozoa	Metazoa (Animalia)	Arachnida	Acari	NA	0	0	0	0	0	0	0	0	0	0	0	0	0	0	0	0	0	0	0	0	0	0	0	0	0	0	0	0	0	37	0	0	0	0	0	0	0	0	0	0	0
4d7b856b3b99ecad06b375adb6b4c228	FALSE	Unassigned	NA	NA	NA	NA	NA	NA	0	0	0	0	0	0	0	0	0	0	0	0	0	0	0	0	0	0	0	0	0	0	0	0	0	0	0	0	0	24	0	0	0	0	0	0	0	0	0	0	0
74b440723812f0267edc435256104d88	FALSE	Unassigned	NA	NA	NA	NA	NA	NA	0	0	0	0	0	0	0	0	0	0	0	0	0	0	0	0	0	0	0	0	0	0	0	0	0	0	0	0	0	19	0	0	0	0	0	0	0	0	0	0	0
a030066be87c8724d1f45bdcdabc4a39	FALSE	Unassigned	NA	NA	NA	NA	NA	NA	0	0	0	0	0	0	0	0	0	0	0	0	0	0	0	0	0	0	0	0	0	0	0	0	0	0	0	0	0	0	0	0	0	0	0	0	0	0	0	0	0
37df66f754360ea9eca198097899dc76	FALSE	Eukaryota	SAR	Alveolata	Ciliophora	Phyllopharyngea	Suctoria	uncultured eukaryote	0	0	0	0	0	0	0	0	0	0	0	0	0	0	0	0	0	0	0	0	0	0	0	0	0	0	0	0	0	0	0	0	0	0	0	0	0	0	0	0	0
4e9a8ef72278504473675d33b3d1cbf1	FALSE	Eukaryota	Opisthokonta	Holozoa	Metazoa (Animalia)	Arachnida	Acari	NA	0	0	0	0	0	0	0	0	0	0	0	0	0	0	0	0	0	0	0	0	0	0	0	0	0	0	0	0	0	0	0	0	0	0	0	0	0	0	0	0	0
002fc09b857e54d258948709fa34f5cb	FALSE	Eukaryota	Opisthokonta	Holozoa	Metazoa (Animalia)	Arachnida	Acari	NA	0	0	0	0	0	0	0	0	0	0	0	0	0	0	0	0	0	0	0	0	0	0	0	0	0	0	0	0	0	0	0	0	0	0	0	0	0	0	0	0	0
efb0236f3cd253186bf987196ff0f999	FALSE	Eukaryota	Opisthokonta	Holozoa	Metazoa (Animalia)	Arachnida	Acari	D_10__Haemaphysalis punctata	0	0	0	0	0	0	0	86	0	0	0	0	0	0	0	0	0	0	0	0	0	0	0	0	6	0	0	0	0	0	0	0	0	0	0	0	0	0	0	0	0
3caa8c64f95455e23e06b0a834e646f2	FALSE	Bacteria	NA	NA	NA	NA	NA	NA	0	0	0	0	0	0	0	0	0	0	0	0	0	18	0	0	0	0	0	0	0	0	0	0	0	0	0	0	0	0	0	0	0	0	0	0	0	0	0	0	0
4ad7416a7268b03b17c4a8589ce70587	FALSE	Bacteria	Proteobacteria	Alphaproteobacteria	Rickettsiales	Mitochondria	uncultured bacterium	uncultured bacterium	0	0	0	0	0	0	0	0	0	0	0	0	0	0	0	0	0	24	0	0	0	0	0	0	0	0	0	0	0	0	0	0	0	0	0	52	0	0	0	0	0
5297d9bae337fe16d206bc35ad3a89da	FALSE	Bacteria	NA	NA	NA	NA	NA	NA	0	0	0	0	0	0	0	0	0	0	0	0	0	0	0	0	0	6	0	0	0	0	0	0	0	0	0	0	0	0	0	0	0	0	0	26	0	0	0	0	0
a725b076dceeb67496b2a56c34f09363	FALSE	Unassigned	NA	NA	NA	NA	NA	NA	0	0	0	0	0	0	0	0	0	0	0	0	0	0	0	0	0	0	0	0	10	0	0	0	0	0	0	0	0	0	0	0	0	0	0	0	0	0	15	0	0
0c90fb4675758ce22d5de6987cb741f3	FALSE	Unassigned	NA	NA	NA	NA	NA	NA	0	0	0	0	0	0	0	0	0	0	0	0	0	0	0	0	0	0	0	0	0	0	0	0	0	18	0	0	0	0	0	0	0	0	0	0	0	0	0	0	0
c8ba14913820a318dca16bdbc61fb219	FALSE	Unassigned	NA	NA	NA	NA	NA	NA	0	0	0	0	0	0	0	0	0	0	0	0	0	0	0	0	0	0	0	0	0	0	0	0	0	0	0	0	0	21	0	0	0	0	0	0	0	0	0	0	0
2dd8687dc189a7550e549948a62a8ed0	FALSE	Bacteria	Proteobacteria	Alphaproteobacteria	Rickettsiales	Mitochondria	uncultured bacterium	uncultured bacterium	0	0	0	0	0	0	0	0	0	0	0	0	0	0	0	0	0	0	0	0	0	0	0	0	0	0	0	0	0	0	0	0	0	0	0	0	0	34	0	0	0
b40b09eb1a7f34d8742a8686142430fc	FALSE	Eukaryota	NA	NA	NA	NA	NA	NA	0	0	0	0	0	0	0	0	0	0	0	0	0	0	0	0	0	0	0	0	0	0	0	0	0	0	0	0	0	0	0	0	0	0	0	0	0	0	0	37	14
29d3445df16eebdd42bd42415299f8c0	FALSE	Bacteria	NA	NA	NA	NA	NA	NA	0	0	0	0	0	0	0	0	0	0	0	0	0	0	0	0	0	0	0	0	0	0	0	0	0	0	0	0	0	0	0	0	0	0	0	0	0	0	0	17	0
5e9aebd35d982fc007e7fc9a37642162	FALSE	Unassigned	NA	NA	NA	NA	NA	NA	0	0	0	0	0	0	0	0	0	0	0	0	0	0	0	0	0	0	0	0	0	0	0	0	0	0	0	0	0	0	0	0	0	0	0	0	0	0	0	0	0
1c451b027625296790a72fd5ea19451c	FALSE	Unassigned	NA	NA	NA	NA	NA	NA	0	0	0	0	0	0	0	0	0	0	0	0	0	0	0	0	0	0	0	0	0	0	0	0	0	0	0	0	0	0	0	0	0	0	0	0	0	0	0	0	0
3fe09bee6dc705e718d8d56eb1687e97	FALSE	Eukaryota	Opisthokonta	Nucletmycea	Fungi	NA	NA	NA	0	0	0	0	0	0	0	0	0	0	0	0	0	0	0	0	0	0	0	0	0	0	0	0	0	0	0	0	0	0	0	0	0	0	0	0	0	0	0	0	0
0630377532daf7129d0ce20f17ebb8ab	FALSE	Eukaryota	Opisthokonta	Holozoa	Metazoa (Animalia)	Arachnida	Acari	NA	0	0	0	0	0	0	0	0	0	0	0	0	0	0	0	0	0	0	0	0	0	0	0	0	0	0	0	0	0	0	0	0	0	0	0	0	0	0	0	0	0
f1dc8aefdad8bfa56469ebf6089bdd77	FALSE	Unassigned	NA	NA	NA	NA	NA	NA	0	0	0	0	0	0	0	0	0	0	0	0	0	0	0	0	0	0	0	0	0	0	0	0	0	0	0	0	0	0	0	0	0	0	0	0	0	0	0	0	0
76a8fa18bb19938f14ab512e0ca748b1	FALSE	Eukaryota	Opisthokonta	Holozoa	Metazoa (Animalia)	Arachnida	Acari	NA	0	0	0	0	0	0	0	0	0	0	0	103	0	0	0	0	0	0	0	0	0	0	0	0	0	0	0	0	0	0	0	0	0	0	0	0	0	0	0	0	0
5fe3b81123b8d79fcda2939ddb24be91	FALSE	Bacteria	Proteobacteria	Alphaproteobacteria	Rickettsiales	Mitochondria	uncultured bacterium	uncultured bacterium	0	0	0	0	0	0	0	0	0	0	0	0	0	0	0	0	0	0	9	0	0	0	0	0	0	0	0	0	0	0	0	0	0	0	0	0	29	0	0	0	0
60d99b7e49d02c888471bd15894032d7	FALSE	Unassigned	NA	NA	NA	NA	NA	NA	0	0	0	0	0	0	0	0	0	0	0	0	0	0	0	0	0	0	0	0	21	0	0	0	0	0	0	0	0	0	0	0	0	0	0	0	0	0	10	0	0
fa0f88e945b3ec572cd055ccb495d803	FALSE	Unassigned	NA	NA	NA	NA	NA	NA	0	0	0	0	0	0	0	0	0	0	0	0	0	0	0	0	0	0	0	0	9	0	0	0	0	0	0	0	0	0	0	0	0	0	0	0	0	0	12	0	0
7da8cce022f55dd23cbf84d9653412dd	FALSE	Unassigned	NA	NA	NA	NA	NA	NA	0	0	0	0	0	0	0	0	0	0	0	0	0	0	0	0	0	0	0	0	0	0	0	17	0	0	0	0	0	0	0	0	0	0	0	0	0	0	0	0	0
fba1e47c15a597239ab4121de01c3713	FALSE	Unassigned	NA	NA	NA	NA	NA	NA	0	0	0	0	0	0	0	0	0	0	0	0	0	0	0	0	0	0	0	0	0	0	0	0	14	0	0	0	0	0	0	0	0	0	0	0	0	0	0	0	0
317b8233deb244c67e944b0d78411224	FALSE	Unassigned	NA	NA	NA	NA	NA	NA	0	0	0	0	0	0	0	0	0	0	0	0	0	0	0	0	0	0	0	0	0	0	0	0	0	0	20	0	0	0	0	0	0	0	0	0	0	0	0	0	0
46ed04729843bdadb2deb6cec38c627c	FALSE	Bacteria	NA	NA	NA	NA	NA	NA	0	0	0	0	0	0	0	0	0	0	0	0	0	0	0	0	0	0	0	0	0	0	0	0	0	0	0	20	0	0	0	0	0	0	0	0	0	0	0	0	0
2fbf9fd01c9d93cf549e1a2c23395683	FALSE	Unassigned	NA	NA	NA	NA	NA	NA	0	0	0	0	0	0	0	0	0	0	0	0	0	0	0	0	0	0	0	0	0	0	0	0	0	0	0	0	0	0	0	0	0	0	0	0	0	0	0	0	0
967be72c74ef1148292f8ca65b9961a7	FALSE	Eukaryota	Opisthokonta	Holozoa	Metazoa (Animalia)	Arachnida	Acari	NA	0	0	0	0	0	0	0	0	0	0	0	0	0	0	0	0	0	0	0	0	0	0	0	0	0	0	0	0	0	0	0	0	0	0	0	0	0	0	0	0	0
ad8af59fc46a4ae37f6be7059b6b5bbd	FALSE	Eukaryota	Opisthokonta	Holozoa	Metazoa (Animalia)	Arachnida	Acari	D_10__Ixodes persulcatus (taiga tick)	0	0	0	0	0	0	0	0	0	0	0	0	0	0	0	0	0	0	0	0	0	0	0	0	0	0	0	0	0	0	0	0	0	0	0	0	0	0	0	0	0
5f90779622795317b47d4681220aa1ef	FALSE	Bacteria	Proteobacteria	Alphaproteobacteria	Rickettsiales	Mitochondria	uncultured bacterium	uncultured bacterium	0	0	0	4	0	0	0	0	0	0	0	0	0	0	0	0	0	0	0	0	35	0	0	0	0	0	0	0	0	0	0	0	0	0	0	0	0	0	15	0	0
10f487c123c4001ea1d4ef3cd5531904	FALSE	Unassigned	NA	NA	NA	NA	NA	NA	0	0	0	0	0	0	15	0	0	0	0	0	0	0	0	0	0	0	0	0	0	0	0	33	0	0	0	0	0	0	0	0	0	0	0	0	0	0	0	0	0
1ef597c904813adc5730e64d7eecd511	FALSE	Eukaryota	Opisthokonta	Holozoa	Metazoa (Animalia)	Arachnida	Acari	NA	0	0	0	0	0	0	0	0	0	0	0	0	0	0	0	0	0	0	36	0	0	0	0	0	0	0	0	0	0	0	0	0	0	0	0	0	0	0	0	0	0
94b23e335e467a5ccb52891b87b9316a	FALSE	Unassigned	NA	NA	NA	NA	NA	NA	0	0	0	0	0	0	0	0	0	0	0	0	0	0	0	0	0	0	0	9	0	0	0	0	0	0	0	0	0	0	0	0	0	0	0	0	0	35	0	0	0
0e397706be37a3f2ae5ec59e9c4d02df	FALSE	Unassigned	NA	NA	NA	NA	NA	NA	0	0	0	0	0	0	0	0	0	0	0	0	0	0	0	0	0	0	0	0	16	0	0	0	0	0	0	0	0	0	0	0	0	0	0	0	0	0	4	0	0
94ceba61284bce49a61aadd49bf9fde2	FALSE	Unassigned	NA	NA	NA	NA	NA	NA	0	0	0	0	0	0	0	0	0	0	0	0	0	0	0	0	0	0	0	0	0	0	0	20	0	0	0	0	0	0	0	0	0	0	0	0	0	0	0	0	0
f0bde521409f79c5e51ca6e4057ba512	FALSE	Unassigned	NA	NA	NA	NA	NA	NA	0	0	0	0	0	0	0	0	0	0	0	0	0	0	0	0	0	0	0	0	0	0	0	0	0	0	0	0	0	0	0	0	0	6	0	0	0	0	0	0	0
e45a0749f17be375a7d9bf5174b9c3d9	FALSE	Unassigned	NA	NA	NA	NA	NA	NA	0	0	0	0	0	0	0	0	0	0	0	0	0	0	0	0	0	0	0	0	0	0	0	0	0	0	0	0	0	0	0	0	0	0	0	28	0	0	0	0	0
ad8230b9053947ac77a163016ab92f2a	FALSE	Eukaryota	NA	NA	NA	NA	NA	NA	0	0	0	0	0	0	0	0	0	0	0	0	0	0	0	0	0	0	0	0	0	0	0	0	0	0	0	0	0	0	0	0	0	0	0	0	31	0	0	0	0
e1d790dcc61114c0ed7bdd125753c373	FALSE	Eukaryota	NA	NA	NA	NA	NA	NA	0	0	0	0	0	0	0	0	0	0	0	0	0	0	0	0	0	0	0	0	0	0	0	0	0	0	0	0	0	0	0	0	0	0	0	0	24	0	0	0	0
130123dc20f0b8f518a3978c09dc780d	FALSE	Eukaryota	NA	NA	NA	NA	NA	NA	0	0	0	0	0	0	0	0	0	0	0	0	0	0	0	0	0	0	0	0	0	0	0	0	0	0	0	0	0	0	0	0	0	0	0	0	0	0	0	0	0
a38de68a713445b5bea56b8ae51018a0	FALSE	Unassigned	NA	NA	NA	NA	NA	NA	0	0	0	0	0	0	0	0	0	0	0	0	0	0	0	0	0	0	0	0	0	0	0	0	0	0	0	0	0	0	0	0	0	0	0	0	0	0	0	0	0
a4952366bc70e45982c1f47bf9e59ac9	FALSE	Unassigned	NA	NA	NA	NA	NA	NA	0	0	0	0	0	0	0	0	0	0	0	0	0	0	0	0	0	0	0	0	0	0	0	0	0	0	0	0	0	0	0	0	0	0	0	0	0	0	0	0	0
dd3c1d4da6148d51abc7262ddf28fb3f	FALSE	Unassigned	NA	NA	NA	NA	NA	NA	0	0	0	0	0	0	0	0	0	0	0	0	0	0	0	0	0	0	0	0	19	0	0	0	0	0	0	0	0	0	0	0	0	0	0	0	0	0	0	0	0
80822a7057584cc97c7422da38886c24	FALSE	Eukaryota	NA	NA	NA	NA	NA	NA	0	0	0	0	0	0	0	0	0	0	0	0	0	0	0	0	0	0	0	0	7	0	0	0	0	0	0	0	0	0	0	0	0	0	0	0	0	0	31	0	0
154fe8196aa92846a4e468b956a121cf	FALSE	Bacteria	Proteobacteria	Alphaproteobacteria	Rickettsiales	Mitochondria	uncultured bacterium	uncultured bacterium	0	0	0	0	0	0	0	0	0	0	0	0	0	0	0	0	0	0	0	0	0	8	0	0	0	0	0	0	0	0	0	0	0	0	0	0	0	0	0	28	0
002b07eddc364252e64912b8e0b65dc1	FALSE	Bacteria	NA	NA	NA	NA	NA	NA	0	0	0	0	0	0	0	0	0	0	0	0	0	0	0	0	0	0	0	0	0	5	0	0	0	0	0	0	0	0	0	0	0	0	0	0	0	0	0	45	0
31cd46832cc0fefd0fa4ba386ae3803d	FALSE	Unassigned	NA	NA	NA	NA	NA	NA	0	0	0	0	0	0	0	0	0	0	0	0	0	0	0	0	0	0	0	0	0	0	25	0	0	0	0	0	0	0	0	0	0	0	0	0	0	0	0	0	0
4c0876941bd3e55f08fd3bebbde2e414	FALSE	Unassigned	NA	NA	NA	NA	NA	NA	0	0	0	0	0	0	0	0	0	0	0	0	0	0	0	0	0	0	0	0	0	0	0	0	0	0	47	0	0	0	0	0	0	0	0	0	0	0	0	0	0
e9324cab9a7cc361c9927d18b0bc0eb5	FALSE	Unassigned	NA	NA	NA	NA	NA	NA	0	0	0	0	0	0	0	0	0	0	0	0	0	0	0	0	0	0	0	0	0	0	0	0	0	0	45	0	0	0	0	0	0	0	0	0	0	0	0	0	0
003cb55339967a89881e7d981656d4e8	FALSE	Unassigned	NA	NA	NA	NA	NA	NA	0	0	0	0	0	0	0	0	0	0	0	0	0	0	0	0	0	0	0	0	0	0	0	0	0	0	34	0	0	0	0	0	0	0	0	0	0	0	0	0	0
06738e1af2031e722b9f079e2d402dc8	FALSE	Unassigned	NA	NA	NA	NA	NA	NA	0	0	0	0	0	0	0	0	0	0	0	0	0	0	0	0	0	0	0	0	0	0	0	0	0	0	14	0	0	0	0	0	0	0	0	0	0	0	0	0	0
150ee3e51c7fca1d35bfc68a1da35cdb	FALSE	Unassigned	NA	NA	NA	NA	NA	NA	0	0	0	0	0	0	0	0	0	0	0	0	0	0	0	0	0	0	0	0	0	0	0	0	0	0	0	42	0	0	0	0	0	0	0	0	0	0	0	0	0
3a97ec5486406c118a52c6d3e746edd2	FALSE	Unassigned	NA	NA	NA	NA	NA	NA	0	0	0	0	0	0	0	0	0	0	0	0	0	0	0	0	0	0	0	0	0	0	0	0	0	0	0	35	0	0	0	0	0	0	0	0	0	0	0	0	0
05f9aab0e03ae58df330296248163067	FALSE	Unassigned	NA	NA	NA	NA	NA	NA	0	0	0	0	0	0	0	0	0	0	0	0	0	0	0	0	0	0	0	0	0	0	0	0	0	0	0	8	0	0	0	0	0	0	0	0	0	0	0	0	0
c5da279782e99969549f7e2738b81ddd	FALSE	Bacteria	Proteobacteria	Alphaproteobacteria	Rickettsiales	Mitochondria	uncultured bacterium	uncultured bacterium	0	0	0	0	0	0	0	0	0	0	0	0	0	0	0	0	0	0	0	0	0	0	0	0	0	0	0	0	0	49	0	0	0	0	0	0	0	0	0	0	0
a7723cd212a7629273fb565157ac0280	FALSE	Unassigned	NA	NA	NA	NA	NA	NA	0	0	0	0	0	0	0	0	0	0	0	0	0	0	0	0	0	0	0	0	0	0	0	0	0	0	0	0	0	0	0	16	0	0	0	0	0	0	0	0	0
65183987cf393bd96f32f2c7bd912b12	FALSE	Unassigned	NA	NA	NA	NA	NA	NA	0	0	0	0	0	0	0	0	0	0	0	0	0	0	0	0	0	0	0	0	0	0	0	0	0	0	0	0	0	0	0	0	0	0	0	38	0	0	0	0	0
9931976997595ac700764d1964a92d29	FALSE	Unassigned	NA	NA	NA	NA	NA	NA	0	0	0	0	0	0	0	0	0	0	0	0	0	0	0	0	0	0	0	0	0	0	0	0	0	0	0	0	0	0	0	0	0	0	0	0	0	0	0	0	0
f0b53c5bfe21e8f2d102a4e1b58724f8	FALSE	Bacteria	NA	NA	NA	NA	NA	NA	0	0	0	0	0	0	0	0	0	0	0	0	0	0	0	0	0	0	0	0	0	0	0	0	0	0	0	0	0	0	0	0	0	0	0	0	0	0	0	0	0
c137e22c913ab084e8ac9510dc1a4470	FALSE	Bacteria	NA	NA	NA	NA	NA	NA	0	0	0	0	0	6	0	0	0	0	0	0	0	0	0	0	0	0	0	0	0	0	0	0	0	0	0	0	0	0	0	0	0	0	0	0	0	0	0	0	36
a9f81ab0c120ce65957e311f5cc941f1	FALSE	Unassigned	NA	NA	NA	NA	NA	NA	0	0	0	0	0	0	0	8	0	0	0	0	0	0	0	0	0	0	0	0	0	0	0	0	9	0	0	0	0	0	0	0	0	0	0	0	0	0	0	0	0
e2355355a2b771f6437b1b65861d3360	FALSE	Unassigned	NA	NA	NA	NA	NA	NA	0	0	0	0	0	0	0	0	0	0	0	0	0	0	0	0	0	0	0	27	0	0	0	0	0	0	0	0	0	0	0	0	0	0	0	0	0	33	0	0	0
17335e6c617bdfd9ad4dd752790763f0	FALSE	Unassigned	NA	NA	NA	NA	NA	NA	0	0	0	0	0	0	0	0	0	0	0	0	0	0	0	0	0	0	0	0	13	0	0	0	0	0	0	0	0	0	0	0	0	0	0	0	0	0	21	0	0
6f89557d098ffd20eb49d79d5ba165a9	FALSE	Eukaryota	Opisthokonta	Nucletmycea	Fungi	Trichosporonaceae	D_10__Trichosporon	D_11__uncultured Cryptococcus	0	0	0	0	0	0	0	0	0	0	0	0	0	0	0	0	0	0	0	0	0	0	27	0	0	0	0	0	0	0	0	0	0	0	0	0	0	0	0	0	0
c8f8f10d91c1884806ccc63d6fc9fed0	FALSE	Unassigned	NA	NA	NA	NA	NA	NA	0	0	0	0	0	0	0	0	0	0	0	0	0	0	0	0	0	0	0	0	0	0	7	0	0	0	0	0	0	0	0	0	0	0	0	0	0	0	0	0	9
f56e588236d72a907661981689f1b6c6	FALSE	Unassigned	NA	NA	NA	NA	NA	NA	0	0	0	0	0	0	0	0	0	0	0	0	0	0	0	0	0	0	0	0	0	0	0	0	0	0	0	0	0	21	0	0	0	0	0	0	0	0	0	0	0
0ce3cf7c9a541cecb5664de1666dfd95	FALSE	Bacteria	NA	NA	NA	NA	NA	NA	0	0	0	0	0	0	0	0	0	0	0	0	0	0	0	0	0	0	0	0	0	0	0	0	0	0	0	0	0	0	0	0	0	0	0	18	26	0	0	0	0
5ea0d681e0a701e7ec13c397f131b3fe	FALSE	Bacteria	Proteobacteria	Alphaproteobacteria	Rickettsiales	Mitochondria	uncultured bacterium	uncultured bacterium	0	0	0	0	0	0	0	0	0	0	0	0	0	0	0	0	0	0	0	0	0	0	0	0	0	0	0	0	0	0	0	0	0	0	0	0	0	0	0	60	0
f230a16f1d29996a1c281d18875c0a96	FALSE	Unassigned	NA	NA	NA	NA	NA	NA	0	0	0	0	0	0	0	0	0	0	0	0	0	0	0	0	0	0	0	0	0	0	0	0	0	0	0	0	0	0	0	0	0	0	0	0	0	0	0	0	0
6591290ab357be3e204eeb565d3b314f	FALSE	Unassigned	NA	NA	NA	NA	NA	NA	0	0	0	0	0	0	0	0	0	0	0	0	0	0	0	0	0	0	0	0	0	0	0	0	0	0	0	0	0	0	0	0	0	0	0	0	0	0	0	0	0
3d71f440546f5aa8f5bda011629cece7	FALSE	Unassigned	NA	NA	NA	NA	NA	NA	0	0	0	0	0	0	0	0	0	0	0	0	0	0	0	0	0	0	0	0	0	0	0	0	0	0	0	0	0	0	0	0	0	0	0	0	0	0	0	0	0
2bf4003438b857508e3827f5c1f5fb91	FALSE	Eukaryota	Opisthokonta	Holozoa	Metazoa (Animalia)	Arachnida	Acari	D_10__Ixodes persulcatus (taiga tick)	0	0	0	0	0	0	0	0	0	0	0	0	0	0	0	0	0	0	0	0	0	0	0	0	0	0	0	0	0	0	0	0	0	0	0	0	0	0	0	0	0
934271799e88d70fc96a13c84153a355	FALSE	Eukaryota	Opisthokonta	Holozoa	Metazoa (Animalia)	Arachnida	Acari	D_10__Haemaphysalis punctata	0	0	0	0	0	0	0	0	0	0	0	0	0	0	0	0	0	0	0	0	0	0	0	0	0	0	0	0	0	0	0	0	0	0	0	0	0	0	0	0	0
24fb9f15df5a0ec429895f144d21f9cd	FALSE	Eukaryota	Opisthokonta	Holozoa	Metazoa (Animalia)	Arachnida	Acari	D_10__Ixodes persulcatus (taiga tick)	0	0	0	0	0	0	0	0	0	0	0	0	0	0	0	0	0	0	0	0	0	0	0	0	0	0	0	0	0	0	0	0	0	0	0	0	0	0	0	0	0
477e5d4c3174bde71017a7f72185072c	FALSE	Eukaryota	Opisthokonta	Nucletmycea	Fungi	NA	NA	NA	0	0	0	0	0	0	0	0	0	0	0	0	0	0	0	0	0	0	0	0	0	0	0	0	0	0	0	0	0	0	0	0	0	0	0	0	0	0	0	0	0
d8eba4da8c11633205f8b36daa97f4fe	FALSE	Eukaryota	Opisthokonta	Holozoa	Metazoa (Animalia)	Arachnida	Acari	NA	0	0	0	0	0	39	0	0	0	0	0	0	0	0	0	0	0	0	0	0	0	0	25	0	0	0	0	0	0	0	0	0	0	0	0	0	0	0	0	0	0
34ccb84a7cba2ef6af5d993f4b72a0bc	FALSE	Eukaryota	Opisthokonta	Holozoa	Metazoa (Animalia)	Arachnida	Acari	NA	0	0	0	0	0	0	0	0	62	0	0	0	0	0	0	0	0	0	0	0	0	0	0	0	0	0	0	0	0	0	0	0	0	0	0	0	0	0	0	0	0
758f434803f23fc26c1345ed066c8201	FALSE	Unassigned	NA	NA	NA	NA	NA	NA	0	0	0	0	0	0	0	0	0	0	18	0	0	0	0	0	0	0	0	0	0	0	0	0	0	0	0	34	0	0	0	0	0	0	0	0	0	0	0	0	0
81f7f94d6e597455ac698fcfb7970032	FALSE	Unassigned	NA	NA	NA	NA	NA	NA	0	0	0	0	0	0	0	0	0	0	0	0	0	0	0	0	0	0	0	44	0	0	0	0	0	0	0	0	0	0	0	0	0	0	0	0	0	0	0	0	0
d5f8f16c34a56bb505ea9b60a3240cc8	FALSE	Bacteria	Proteobacteria	Alphaproteobacteria	Rickettsiales	Mitochondria	uncultured bacterium	uncultured bacterium	0	0	0	0	0	0	0	0	0	0	0	0	0	0	0	0	0	0	0	18	0	0	0	0	0	0	0	0	0	0	0	0	0	0	0	0	0	39	0	0	0
730e7fadb034ea29232316d330c8dd24	FALSE	Unassigned	NA	NA	NA	NA	NA	NA	0	0	0	0	0	0	0	0	0	0	0	0	0	0	0	0	0	0	0	0	24	0	0	0	0	0	0	0	0	0	0	0	0	0	0	0	0	0	17	0	0
b38d63cedd6f00ba0e459539c2f439b6	FALSE	Bacteria	NA	NA	NA	NA	NA	NA	0	0	0	0	0	0	0	0	0	0	0	0	0	0	0	0	0	0	0	0	0	0	0	0	0	0	0	47	0	0	0	0	0	0	0	0	0	0	0	0	0
c5c2b4383643b1f980893b17686510a4	FALSE	Bacteria	Proteobacteria	Alphaproteobacteria	Rickettsiales	Mitochondria	uncultured bacterium	uncultured bacterium	0	0	0	0	0	0	0	0	0	0	0	0	0	0	0	0	0	0	0	0	0	0	0	0	0	0	0	30	0	0	0	0	0	0	0	0	0	0	0	0	0
1316769c8d7983987d78c88af70072e1	FALSE	Unassigned	NA	NA	NA	NA	NA	NA	0	0	0	0	0	0	0	0	0	0	0	0	0	0	0	0	0	0	0	0	0	0	0	0	0	0	0	0	0	47	0	0	0	0	0	0	0	0	0	0	0
074cebc1db1a52470697e05078fac443	FALSE	Unassigned	NA	NA	NA	NA	NA	NA	0	0	0	0	0	0	0	0	0	0	0	0	0	0	0	0	0	0	0	0	0	0	0	0	0	0	0	0	0	0	0	0	0	2	0	0	4	0	0	0	0
c2c592ffa6187c21d80f6f19cc4f2994	FALSE	Bacteria	Proteobacteria	Alphaproteobacteria	Rickettsiales	Mitochondria	uncultured bacterium	uncultured bacterium	0	0	0	0	0	0	0	0	0	0	0	0	0	0	0	0	0	0	0	0	0	0	0	0	0	0	0	0	0	0	0	0	0	0	0	0	0	0	0	0	0
9118e3916bf40bf93f484b4e1a2ccf90	FALSE	Unassigned	NA	NA	NA	NA	NA	NA	0	0	0	0	0	0	0	0	0	0	0	0	0	0	0	0	0	0	0	0	0	0	0	0	0	0	0	0	0	0	0	0	0	0	0	0	0	0	0	0	0
4e6272023cf9a3f0bc7d8a4f4397ef97	FALSE	Unassigned	NA	NA	NA	NA	NA	NA	0	0	0	0	0	0	0	0	0	0	0	0	0	0	0	0	0	0	0	0	0	0	0	0	0	0	0	0	0	0	0	0	0	0	0	0	0	0	0	0	0
7d87a7bfc536edaf2ba8df82c0c30e36	FALSE	Eukaryota	Opisthokonta	Holozoa	Metazoa (Animalia)	Arachnida	Acari	D_10__Ixodes persulcatus (taiga tick)	0	0	0	0	0	0	0	0	0	0	0	0	0	0	0	0	0	0	0	0	0	0	0	0	0	0	0	0	0	0	0	0	0	0	0	0	0	0	0	0	0
b6e31c624e28d0ec9da600e170e62f0e	FALSE	Eukaryota	Opisthokonta	Nucletmycea	Fungi	NA	NA	NA	0	0	0	0	0	0	0	0	0	0	0	0	0	0	0	0	0	0	0	0	0	0	0	0	0	0	0	0	0	0	0	0	0	0	0	0	0	0	0	0	0
34fb32c021701c49fc9f3758b4b09fee	FALSE	Eukaryota	Opisthokonta	Nucletmycea	Fungi	Didymellaceae	D_10__Didymella	D_11__uncultured eukaryote	0	0	0	0	0	0	0	0	0	0	0	0	0	0	0	0	0	0	0	0	0	0	0	0	0	0	0	0	0	0	0	0	0	0	0	0	0	0	0	0	0
51b0dfaefe27a9f06bf7c42501c01a3f	FALSE	Unassigned	NA	NA	NA	NA	NA	NA	0	0	0	0	0	0	0	0	0	0	0	0	0	0	0	0	0	0	0	0	0	0	0	0	0	0	0	0	0	0	0	0	0	0	0	0	0	0	0	0	0
bdc74046f41b09f893a5596212ab5555	FALSE	Eukaryota	NA	NA	NA	NA	NA	NA	0	0	0	0	0	0	0	0	0	0	0	0	0	0	0	0	0	0	0	0	0	0	0	0	0	0	0	0	0	0	0	0	0	0	0	0	0	0	0	0	0
6bbb01e9fb0d37563d8ba746d05b63e1	FALSE	Unassigned	NA	NA	NA	NA	NA	NA	0	0	0	0	0	0	0	5	0	0	0	0	0	0	0	0	0	0	0	0	0	0	0	0	18	0	0	0	0	0	0	0	0	0	0	0	0	0	0	0	0
391c75f8ee8ae3af48fce874a9b93a00	FALSE	Eukaryota	NA	NA	NA	NA	NA	NA	0	0	0	0	0	0	0	3	0	0	0	0	0	0	0	0	0	0	0	0	0	0	0	0	20	0	0	0	0	0	0	0	0	0	0	0	0	0	0	0	0
ab0ae8ace7cd24a89f167fe5077bc151	FALSE	Unassigned	NA	NA	NA	NA	NA	NA	0	0	0	0	0	0	0	0	0	0	0	0	0	9	0	0	0	0	0	0	0	0	0	0	0	0	0	0	0	0	0	0	0	0	0	0	0	0	0	0	0
4e2eb91f3a3a918d48db1e7a8dde9683	FALSE	Eukaryota	Opisthokonta	Holozoa	Metazoa (Animalia)	Arachnida	Acari	D_10__Ixodes persulcatus (taiga tick)	0	0	0	0	0	0	0	0	0	0	0	0	0	0	0	26	0	0	0	0	0	0	0	0	0	0	0	0	0	0	0	0	0	0	0	0	0	0	0	0	0
ac56ce63c312d9916064c4efa31232af	FALSE	Unassigned	NA	NA	NA	NA	NA	NA	0	0	0	0	0	0	0	0	0	0	0	0	0	0	0	0	0	5	0	0	0	0	0	0	0	0	0	0	0	0	0	0	0	0	0	31	0	0	0	0	0
91b5202c7694d8fe89f3e2f89d8f3f5e	FALSE	Bacteria	Proteobacteria	Alphaproteobacteria	Rickettsiales	Mitochondria	uncultured bacterium	uncultured bacterium	0	0	0	0	0	0	0	0	0	0	0	0	0	0	0	0	0	0	0	16	0	5	0	3	0	0	0	0	0	0	0	0	0	0	0	0	0	21	0	17	0
93566a69dc11bcc0b311c91a7e18aac1	FALSE	Bacteria	NA	NA	NA	NA	NA	NA	0	0	0	0	0	0	0	0	0	0	0	0	0	0	0	0	0	0	0	2	0	0	0	0	0	0	0	0	0	0	0	0	0	0	0	0	0	7	0	20	0
789dbc30425cff3df494f25814a30256	FALSE	Unassigned	NA	NA	NA	NA	NA	NA	0	0	0	0	0	0	0	0	0	0	0	0	0	0	0	0	0	0	0	0	16	0	0	0	0	0	0	0	0	0	0	0	0	0	0	0	0	0	19	0	0
3c8652e2b65e1c57d92c05d2ade8c95d	FALSE	Unassigned	NA	NA	NA	NA	NA	NA	0	0	0	0	0	0	0	0	0	0	0	0	0	0	0	0	0	0	0	0	0	0	30	4	0	0	0	0	0	0	0	0	0	0	0	0	0	0	0	0	0
c87b5ad31cc1b7c3da77f96e2f86d659	FALSE	Bacteria	NA	NA	NA	NA	NA	NA	0	0	0	0	0	0	0	0	0	0	0	0	0	0	0	0	0	0	0	0	0	0	0	4	0	0	0	0	0	0	0	0	0	0	0	0	0	0	0	0	3
fd14aa6883bc072d36f134805faa7f2a	FALSE	Eukaryota	NA	NA	NA	NA	NA	NA	0	0	0	0	0	0	0	0	0	0	0	0	0	0	0	0	0	0	0	0	0	0	0	0	0	0	20	0	0	0	0	0	0	0	0	0	0	0	0	0	0
ec3a816077542aade5011e4bf80a9927	FALSE	Unassigned	NA	NA	NA	NA	NA	NA	0	0	0	0	0	0	0	0	0	0	0	0	0	0	0	0	0	0	0	0	0	0	0	0	0	0	0	0	3	26	0	0	0	0	0	0	0	0	0	0	0
574e3c84e9cfebdc704574a0b64c2b83	FALSE	Unassigned	NA	NA	NA	NA	NA	NA	0	0	0	0	0	0	0	0	0	0	0	0	0	0	0	0	0	0	0	0	0	0	0	0	0	0	0	0	0	42	0	0	0	0	0	0	0	0	0	0	0
81d2782bb9b300b76660198804f6cc0f	FALSE	Unassigned	NA	NA	NA	NA	NA	NA	0	0	0	0	0	0	0	0	0	0	0	0	0	0	0	0	0	0	0	0	0	0	0	0	0	0	0	0	0	0	0	0	0	0	0	39	0	0	0	0	0
1d53caf1c44f14eb73503c420cf32db9	FALSE	Bacteria	Proteobacteria	Alphaproteobacteria	Rickettsiales	Mitochondria	uncultured bacterium	uncultured bacterium	0	0	0	0	0	0	0	0	0	0	0	0	0	0	0	0	0	0	0	0	0	0	0	0	0	0	0	0	0	0	0	0	0	0	0	0	47	0	0	0	0
cf178831202804dbc6d6c6654819a938	FALSE	Unassigned	NA	NA	NA	NA	NA	NA	0	0	0	0	0	0	0	0	0	0	0	0	0	0	0	0	0	0	0	0	0	0	0	0	0	0	0	0	0	0	0	0	0	0	0	0	0	0	0	0	30
9038c35952d34bf2ebf3d57aab2a022f	FALSE	Unassigned	NA	NA	NA	NA	NA	NA	0	0	0	0	0	0	0	0	0	0	0	0	0	0	0	0	0	0	0	0	0	0	0	0	0	0	0	0	0	0	0	0	0	0	0	0	0	0	0	0	0
34c0eac298ad1d3317fe06567aeab7e8	FALSE	Unassigned	NA	NA	NA	NA	NA	NA	0	0	0	0	0	0	0	0	0	0	0	0	0	0	0	0	0	0	0	0	0	0	0	0	0	0	0	0	0	0	0	0	0	0	0	0	0	0	0	0	0
57a25ce9f59a9d6b2a44652c0234bf3b	FALSE	Unassigned	NA	NA	NA	NA	NA	NA	0	0	0	0	0	0	0	0	0	0	0	0	0	0	0	0	0	0	0	0	0	0	0	0	0	0	0	0	0	0	0	0	0	0	0	0	0	0	0	0	0
7369c544ef4d70b611b0d24bf94378aa	FALSE	Eukaryota	Opisthokonta	Holozoa	Metazoa (Animalia)	Arachnida	Acari	D_10__Ixodes persulcatus (taiga tick)	0	0	0	0	0	0	0	0	0	0	0	0	0	0	0	0	0	0	0	0	0	0	0	0	0	0	0	0	0	0	0	0	0	0	0	0	0	0	0	0	0
3228977968b00e818ec7259fcd453441	FALSE	Eukaryota	Opisthokonta	Nucletmycea	Fungi	Herpotrichiellaceae	NA	NA	0	0	0	0	0	0	0	0	0	0	0	0	0	0	0	0	0	0	0	0	0	0	0	0	0	0	0	0	0	0	0	0	0	0	0	0	0	0	0	0	0
ac0bdbf0b41ab29b3518007d59e61750	FALSE	Eukaryota	Opisthokonta	Holozoa	Metazoa (Animalia)	Arachnida	Acari	NA	0	0	0	0	0	0	0	0	0	0	0	0	0	0	0	0	0	0	0	0	0	0	0	0	0	0	0	0	0	0	0	0	0	0	0	0	0	0	0	0	0
e93e843393571952ea557d75fbff4de6	FALSE	Eukaryota	Opisthokonta	Holozoa	Metazoa (Animalia)	Arachnida	Acari	NA	0	0	0	0	0	0	0	0	0	0	0	0	0	0	0	0	0	0	0	0	0	0	0	0	0	0	0	0	0	0	0	0	0	0	0	0	0	0	0	0	0
4219e3607e525cdd8e00a6f982c5f8fe	FALSE	Unassigned	NA	NA	NA	NA	NA	NA	0	0	0	0	0	0	0	0	0	0	0	0	0	0	0	0	0	0	0	0	0	0	0	0	0	0	0	0	0	0	0	0	0	0	0	0	0	0	0	0	0
23d8eb1e3cdd3aa8fcc51ac7c5a59e3c	FALSE	Unassigned	NA	NA	NA	NA	NA	NA	0	0	0	0	0	8	0	0	0	0	0	0	0	0	0	0	0	0	0	0	0	6	12	0	0	0	0	0	0	0	0	0	0	0	0	0	0	0	0	0	3
29f1885cbcf7ddd927985a7462b5bd78	FALSE	Eukaryota	Opisthokonta	Holozoa	Metazoa (Animalia)	Arachnida	Acari	NA	0	0	0	0	0	0	0	0	0	0	0	0	0	0	39	0	0	0	0	0	0	0	0	0	0	0	0	0	0	0	0	33	0	0	0	0	0	0	0	0	0
9c469a9f6356afc10d978d6a2548d323	FALSE	Bacteria	NA	NA	NA	NA	NA	NA	0	0	0	0	0	0	0	0	0	0	0	0	0	0	0	0	0	0	0	35	0	0	0	0	0	0	0	0	0	0	0	0	0	0	0	0	0	47	0	0	0
451a6ab5658df8e339c48ec082b6da91	FALSE	Bacteria	Proteobacteria	Alphaproteobacteria	Rickettsiales	Mitochondria	uncultured bacterium	uncultured bacterium	0	0	0	0	0	0	0	0	0	0	0	0	0	0	0	0	0	0	0	27	0	0	0	0	0	0	0	0	0	0	0	0	0	0	0	0	0	31	0	0	0
ea188f713c4ef0cd141069de33321e2b	FALSE	Unassigned	NA	NA	NA	NA	NA	NA	0	0	0	0	0	0	0	0	0	0	0	0	0	0	0	0	0	0	0	6	0	0	31	0	0	0	0	0	0	0	0	0	0	0	0	0	0	0	0	19	0
55be5e6dae67b61975d0b4f9a9acbc3e	FALSE	Unassigned	NA	NA	NA	NA	NA	NA	0	0	0	0	0	0	0	0	0	0	0	0	0	0	0	0	0	0	0	0	0	0	0	17	0	0	0	0	0	0	0	0	0	0	0	0	0	0	0	0	0
7272083db81e28a1bf34159fb7c01afb	FALSE	Unassigned	NA	NA	NA	NA	NA	NA	0	0	0	0	0	0	0	0	0	0	0	0	0	0	0	0	0	0	0	0	0	0	0	0	0	0	0	28	0	0	0	0	0	0	0	0	0	0	0	0	0
e80a5cdcf2880c6f629d5cb74489f2d1	FALSE	Unassigned	NA	NA	NA	NA	NA	NA	0	0	0	0	0	0	0	0	0	0	0	0	0	0	0	0	0	0	0	0	0	0	0	0	0	0	0	21	0	0	0	0	0	0	0	0	0	0	0	0	0
4f5132af4ce0d7c0bd37d1763a043813	FALSE	Unassigned	NA	NA	NA	NA	NA	NA	0	0	0	0	0	0	0	0	0	0	0	0	0	0	0	0	0	0	0	0	0	0	0	0	0	0	0	9	0	0	0	0	0	0	0	0	0	0	0	0	0
0e0e72519944e7daf1fcf1a924adbbdc	FALSE	Unassigned	NA	NA	NA	NA	NA	NA	0	0	0	0	0	0	0	0	0	0	0	0	0	0	0	0	0	0	0	0	0	0	0	0	0	0	0	0	0	23	0	0	0	0	0	0	0	0	0	0	0
f3034f35e66bb39baf6257ce8ed62649	FALSE	Eukaryota	Opisthokonta	Holozoa	Metazoa (Animalia)	Arachnida	Acari	NA	0	0	0	0	0	0	0	0	0	0	0	0	0	0	0	0	0	0	0	0	0	0	0	0	0	0	0	0	0	0	0	16	0	0	0	0	0	0	0	0	0
b9865f3769bd5d08a41dca00f2263ef0	FALSE	Unassigned	NA	NA	NA	NA	NA	NA	0	0	0	0	0	0	0	0	0	0	0	0	0	0	0	0	0	0	0	0	0	0	0	0	0	0	0	0	0	0	0	0	0	0	0	0	0	0	0	0	0
d98e20b821a22188e926f6f42423bd84	FALSE	Eukaryota	Opisthokonta	Holozoa	Metazoa (Animalia)	Arachnida	Acari	NA	0	0	0	0	0	0	0	0	0	0	0	0	0	0	0	0	0	0	0	0	0	0	0	0	0	0	0	0	0	0	0	0	0	0	0	0	0	0	0	0	0
94ef0d92d4f800cb10724a8292efb840	FALSE	Eukaryota	Opisthokonta	Nucletmycea	Fungi	Trichomeriaceae	NA	NA	0	0	0	0	0	0	0	0	0	0	0	0	0	0	0	0	0	0	0	0	0	0	0	0	0	0	0	0	0	0	0	0	0	0	0	0	0	0	0	0	0
c515b341c7e9791ced3f22295dae8eb8	FALSE	Unassigned	NA	NA	NA	NA	NA	NA	0	0	0	0	0	0	0	0	0	0	0	0	0	0	0	0	0	0	0	0	0	0	0	0	0	0	0	0	0	0	0	0	0	0	0	0	0	0	0	0	0
2fee10237d5d89e74b080269081f73f0	FALSE	Eukaryota	Opisthokonta	Holozoa	Metazoa (Animalia)	Arachnida	Acari	NA	0	0	96	0	0	0	0	0	0	0	0	0	0	0	0	0	0	0	0	0	0	0	0	0	0	0	0	0	0	0	0	0	0	0	0	0	0	0	0	0	0
223fed6f1e1f810f9ac776148322e7af	FALSE	Unassigned	NA	NA	NA	NA	NA	NA	0	0	5	0	0	0	0	0	0	0	0	0	0	0	0	0	0	0	0	39	0	0	0	0	0	0	0	0	0	0	0	0	0	0	0	0	0	11	0	0	0
ca542e6cbf6d44a42455b2fc927f658e	FALSE	Unassigned	NA	NA	NA	NA	NA	NA	0	0	0	0	5	0	0	0	0	0	0	0	0	0	0	0	0	0	0	0	0	8	0	0	0	0	0	0	0	0	0	0	0	0	0	0	0	0	0	31	0
40bf3231db8dd3cafcb89fc308d86b02	FALSE	Unassigned	NA	NA	NA	NA	NA	NA	0	0	0	0	0	0	0	0	0	0	0	0	0	0	0	0	0	0	0	0	0	0	0	0	0	19	0	0	0	0	0	0	0	0	0	0	0	0	0	0	0
7d43e2a6c30f412509813d20bdeca56d	FALSE	Unassigned	NA	NA	NA	NA	NA	NA	0	0	0	0	0	0	0	0	0	0	0	0	0	0	0	0	0	0	0	0	0	0	0	0	0	0	16	0	0	0	0	0	0	0	0	0	0	0	0	0	0
956b808abd0605198da6d851e03607c3	FALSE	Bacteria	Proteobacteria	Alphaproteobacteria	Rickettsiales	Mitochondria	uncultured bacterium	uncultured bacterium	0	0	0	0	0	0	0	0	0	0	0	0	0	0	0	0	0	0	0	0	0	0	0	0	0	0	0	57	0	0	0	0	0	0	0	0	0	0	0	0	0
ce8274d087571e94f171b0fadd8a8680	FALSE	Eukaryota	SAR	NA	NA	NA	NA	NA	0	0	0	0	0	0	0	0	0	0	0	0	0	0	0	0	0	0	0	0	0	0	0	0	0	0	0	26	0	0	0	0	0	0	0	0	0	0	0	0	0
217b6cf4cb38ea5911b07b80298051af	FALSE	Bacteria	NA	NA	NA	NA	NA	NA	0	0	0	0	0	0	0	0	0	0	0	0	0	0	0	0	0	0	0	0	0	0	0	0	0	0	0	26	8	0	0	0	0	0	0	0	0	0	0	0	0
dd252bac68862e8797c0b0a61c9c9064	FALSE	Unassigned	NA	NA	NA	NA	NA	NA	0	0	0	0	0	0	0	0	0	0	0	0	0	0	0	0	0	0	0	0	0	0	0	0	0	0	0	0	0	0	0	0	0	0	0	0	0	0	0	0	36
8a1c4376364257595290dac42edc677a	FALSE	Unassigned	NA	NA	NA	NA	NA	NA	0	0	0	0	0	0	0	0	0	0	0	0	0	0	0	0	0	0	0	0	0	0	0	0	0	0	0	0	0	0	0	0	0	0	0	0	0	0	0	0	0
925891e781f7007d9009bb8defc34fe4	FALSE	Bacteria	NA	NA	NA	NA	NA	NA	0	0	0	0	0	0	0	0	0	0	0	0	0	0	0	0	0	0	0	0	0	0	0	0	0	0	0	0	0	0	0	0	0	0	0	0	0	0	0	0	0
632dcb338a2e519d6076b2f64d62aa1b	FALSE	Eukaryota	Opisthokonta	Holozoa	Metazoa (Animalia)	Arachnida	Acari	NA	0	0	0	0	0	0	0	0	0	0	0	0	0	0	0	0	0	0	0	0	0	0	0	0	0	0	0	0	0	0	0	0	0	0	0	0	0	0	0	0	0
00beea901e1a95da111804f2ef2cc068	FALSE	Eukaryota	Opisthokonta	Holozoa	Metazoa (Animalia)	Arachnida	Acari	NA	0	0	0	0	0	0	0	0	0	0	0	0	0	0	0	0	0	0	0	0	0	0	0	0	0	0	0	0	0	0	0	0	0	0	0	0	0	0	0	0	0
e39a95c0b185a1e9bc2600b89316a1cf	FALSE	Unassigned	NA	NA	NA	NA	NA	NA	2	0	0	0	0	0	0	0	0	0	0	0	0	0	0	0	0	7	0	0	0	0	0	0	0	0	0	0	0	0	0	0	0	0	0	41	0	0	0	0	0
39ba3a1965b6426f7a7e3d17dacd6f67	FALSE	Unassigned	NA	NA	NA	NA	NA	NA	0	0	8	0	0	0	0	0	0	0	0	0	0	0	0	0	0	0	0	30	0	0	0	0	0	0	0	0	0	0	0	0	0	0	0	0	0	50	0	0	0
513711fc09cda18370e3a95b164986c3	FALSE	Bacteria	Proteobacteria	Alphaproteobacteria	Rickettsiales	Mitochondria	uncultured bacterium	uncultured bacterium	0	0	0	2	0	0	0	0	0	0	0	0	0	0	0	0	0	0	0	0	19	0	0	0	0	0	0	0	0	0	0	0	0	0	0	0	0	0	27	0	0
bdb1449747125b12c9efb64e291e66ee	FALSE	Eukaryota	Opisthokonta	Holozoa	Metazoa (Animalia)	Arachnida	Acari	NA	0	0	0	0	47	0	0	0	0	0	0	0	0	0	0	0	0	0	0	0	0	0	0	0	0	0	0	0	0	0	0	0	0	0	0	0	0	0	0	0	0
00694452cc4e2914b02ffd0efe52be25	FALSE	Unassigned	NA	NA	NA	NA	NA	NA	0	0	0	0	0	32	0	0	0	0	0	0	0	0	0	0	0	0	0	0	0	0	26	0	0	0	0	0	0	0	0	0	0	0	0	0	0	0	0	0	0
71b438f7269da2bd7fe81429b43f8ada	FALSE	Eukaryota	Opisthokonta	Holozoa	Metazoa (Animalia)	Arachnida	Acari	NA	0	0	0	0	0	0	95	0	0	0	0	0	0	0	0	0	0	0	0	0	0	0	0	0	0	0	0	0	0	0	0	0	0	0	0	0	0	0	0	0	0
f0dbb295bf3ee2e1bedc246465b8cdfc	FALSE	Eukaryota	Opisthokonta	Holozoa	Metazoa (Animalia)	Arachnida	Acari	NA	0	0	0	0	0	0	0	0	0	95	0	0	0	0	0	0	0	0	0	0	0	0	0	0	0	0	0	0	0	0	0	0	0	0	0	0	0	0	0	0	0
859c6d84b82c08e7f576ef039cbdba63	FALSE	Unassigned	NA	NA	NA	NA	NA	NA	0	0	0	0	0	0	0	0	0	0	0	0	0	0	0	0	0	0	0	0	11	0	0	0	0	0	0	0	0	0	0	0	0	0	0	0	0	0	23	0	0
7a916aeff9ab20fc85a3adf1cf47adca	FALSE	Unassigned	NA	NA	NA	NA	NA	NA	0	0	0	0	0	0	0	0	0	0	0	0	0	0	0	0	0	0	0	0	0	0	16	0	0	0	0	0	0	0	0	0	0	0	0	0	0	0	0	0	7
bd38df51e8cd44285f7290a3a8afdf92	FALSE	Unassigned	NA	NA	NA	NA	NA	NA	0	0	0	0	0	0	0	0	0	0	0	0	0	0	0	0	0	0	0	0	0	0	7	0	0	0	0	0	0	0	0	0	0	0	0	0	0	0	0	0	16
959c059220839e576c1490c62f0dde8b	FALSE	Unassigned	NA	NA	NA	NA	NA	NA	0	0	0	0	0	0	0	0	0	0	0	0	0	0	0	0	0	0	0	0	0	0	0	33	0	0	0	0	0	0	0	0	0	0	0	0	0	0	0	0	0
be813cd6ab3c78bbed9d1ec691b93f2f	FALSE	Unassigned	NA	NA	NA	NA	NA	NA	0	0	0	0	0	0	0	0	0	0	0	0	0	0	0	0	0	0	0	0	0	0	0	6	0	0	0	0	0	0	0	0	0	0	0	0	0	0	0	0	0
ce893dc6026ac2a7ead387fcf2652916	FALSE	Unassigned	NA	NA	NA	NA	NA	NA	0	0	0	0	0	0	0	0	0	0	0	0	0	0	0	0	0	0	0	0	0	0	0	0	0	0	41	0	0	0	0	0	0	0	0	0	0	0	0	0	0
49694e8cdd34d3e5931f433c7e40b148	FALSE	Bacteria	NA	NA	NA	NA	NA	NA	0	0	0	0	0	0	0	0	0	0	0	0	0	0	0	0	0	0	0	0	0	0	0	0	0	0	0	0	24	0	0	0	0	0	0	0	0	0	0	0	0
43bb26ca1eabde6c4c01d746747a9b94	FALSE	Unassigned	NA	NA	NA	NA	NA	NA	0	0	0	0	0	0	0	0	0	0	0	0	0	0	0	0	0	0	0	0	0	0	0	0	0	0	0	0	0	26	0	0	0	0	0	0	0	0	0	0	0
8fd37bae140a793a482d491b333890d4	FALSE	Unassigned	NA	NA	NA	NA	NA	NA	0	0	0	0	0	0	0	0	0	0	0	0	0	0	0	0	0	0	0	0	0	0	0	0	0	0	0	0	0	0	0	0	17	0	0	0	0	0	0	0	0
35f3d1c5a8a1adb5d7578053c11f17c9	FALSE	Bacteria	Proteobacteria	Alphaproteobacteria	Rickettsiales	Mitochondria	uncultured bacterium	uncultured bacterium	0	0	0	0	0	0	0	0	0	0	0	0	0	0	0	0	0	0	0	0	0	0	0	0	0	0	0	0	0	0	0	0	0	0	0	0	0	0	0	0	0
5acda10c74d0bc95f6306b2814f76a27	FALSE	Bacteria	NA	NA	NA	NA	NA	NA	0	0	0	0	0	0	0	0	0	0	0	0	0	0	0	0	0	0	0	0	0	0	0	0	0	0	0	0	0	0	0	0	0	0	0	0	0	0	0	0	0
83cf941ed9edc6ecb58ca29bd9020ce8	FALSE	Unassigned	NA	NA	NA	NA	NA	NA	0	0	0	0	0	0	0	0	0	0	0	0	0	0	0	0	0	0	0	0	0	0	0	0	0	0	0	0	0	0	0	0	0	0	0	0	0	0	0	0	0
7f576b632d89b92f1e40f3505389284d	FALSE	Unassigned	NA	NA	NA	NA	NA	NA	0	0	0	0	0	0	0	0	0	0	0	0	0	0	0	0	0	0	0	0	0	0	0	0	0	0	0	0	0	0	0	0	0	0	0	0	0	0	0	0	0
23430129b90daae57f7cc3fb3fa6d312	FALSE	Eukaryota	Opisthokonta	Nucletmycea	Fungi	NA	NA	NA	0	0	0	0	0	0	0	0	0	0	0	0	0	0	0	0	0	0	0	0	0	0	0	0	0	0	0	0	0	0	0	0	0	0	0	0	0	0	0	0	0
d61b6ec483c82a6e1a48f1cda8d05361	FALSE	Eukaryota	Opisthokonta	Nucletmycea	Fungi	NA	NA	NA	0	0	0	0	0	0	0	0	0	0	0	0	0	0	0	0	0	0	0	0	0	0	0	0	0	0	0	0	0	0	0	0	0	0	0	0	0	0	0	0	0
878ff938e428154c3ec558467afc24cd	FALSE	Eukaryota	Opisthokonta	Holozoa	Metazoa (Animalia)	Arachnida	Acari	D_10__Haemaphysalis punctata	0	0	0	0	0	0	0	0	0	0	0	0	0	0	0	0	0	0	0	0	0	0	0	0	0	0	0	0	0	0	0	0	0	0	0	0	0	0	0	0	0
6327b490848a3c5b65ce7b3718026ead	FALSE	Eukaryota	Opisthokonta	Nucletmycea	Fungi	NA	NA	NA	0	0	0	0	0	0	0	0	0	0	0	0	0	0	0	0	0	0	0	0	0	0	0	0	0	0	0	0	0	0	0	0	0	0	0	0	0	0	0	0	0
5165517b95d39c820de51ede497c6d17	FALSE	Eukaryota	Opisthokonta	Holozoa	Metazoa (Animalia)	Arachnida	Acari	NA	0	0	0	0	0	0	0	0	0	0	38	0	56	0	0	0	0	0	0	0	0	0	0	0	0	0	0	0	0	0	0	0	0	0	0	0	0	0	0	0	0
2b5cc2317b68e0ffa6f2a96bf9f0789e	FALSE	Unassigned	NA	NA	NA	NA	NA	NA	0	0	0	0	0	0	0	0	0	0	0	0	0	6	0	0	0	0	0	0	0	0	0	0	0	0	0	0	0	0	23	0	0	0	0	0	0	0	0	0	0
89eafdcd2130c06ad1fc0176106833b7	FALSE	Unassigned	NA	NA	NA	NA	NA	NA	0	0	0	0	0	0	0	0	0	0	0	0	0	0	0	0	0	0	0	0	0	0	0	0	0	0	0	46	0	0	0	0	0	0	0	0	0	0	0	0	0
fc43d3ff9c0dae11a9c48d834b4f02a4	FALSE	Unassigned	NA	NA	NA	NA	NA	NA	0	0	0	0	0	0	0	0	0	0	0	0	0	0	0	0	0	0	0	0	0	0	0	0	0	0	0	0	18	0	0	0	0	0	0	0	0	0	0	0	0
2870dd2edb779bc3733d02175132ea89	FALSE	Unassigned	NA	NA	NA	NA	NA	NA	0	0	0	0	0	0	0	0	0	0	0	0	0	0	0	0	0	0	0	0	0	0	0	0	0	0	0	0	0	53	0	0	0	0	0	0	0	0	0	0	0
2c4bed21fa120c576316338ada6ace28	FALSE	Bacteria	NA	NA	NA	NA	NA	NA	0	0	0	0	0	0	0	0	0	0	0	0	0	0	0	0	0	0	0	0	0	0	0	0	0	0	0	0	0	0	0	0	0	0	0	0	0	0	0	42	0
c5813e733b2622618e49bd950bc2b800	FALSE	Unassigned	NA	NA	NA	NA	NA	NA	0	0	0	0	0	0	0	0	0	0	0	0	0	0	0	0	0	0	0	0	0	0	0	0	0	0	0	0	0	0	0	0	0	0	0	0	0	0	0	27	0
a7409bd1f233d3c4a3bba48b064fdb3a	FALSE	Unassigned	NA	NA	NA	NA	NA	NA	0	0	0	0	0	0	0	0	0	0	0	0	0	0	0	0	0	0	0	0	0	0	0	0	0	0	0	0	0	0	0	0	0	0	0	0	0	0	0	0	23
80d0a6518a087bb86ed4438fccc3e2f4	FALSE	Unassigned	NA	NA	NA	NA	NA	NA	0	0	0	0	0	0	0	0	0	0	0	0	0	0	0	0	0	0	0	0	0	0	0	0	0	0	0	0	0	0	0	0	0	0	0	0	0	0	0	0	16
8c6d8cd7f34e3eb4a1b81ad437e05b29	FALSE	Unassigned	NA	NA	NA	NA	NA	NA	0	0	0	0	0	0	0	0	0	0	0	0	0	0	0	0	0	0	0	0	0	0	0	0	0	0	0	0	0	0	0	0	0	0	0	0	0	0	0	0	0
39f4f6e12582d9a6c4b0b4d6820a596d	FALSE	Eukaryota	Opisthokonta	Holozoa	Metazoa (Animalia)	Arachnida	Acari	NA	0	0	0	0	0	0	0	0	0	0	0	0	0	0	0	0	0	0	0	0	0	0	0	0	0	0	0	0	0	0	0	0	0	0	0	0	0	0	0	0	0
1c41c2bceac9682de675fd9b3acbd4da	FALSE	Unassigned	NA	NA	NA	NA	NA	NA	0	0	0	0	0	0	0	0	0	0	0	0	0	0	0	0	0	0	0	0	0	0	0	0	0	0	0	0	0	0	0	0	0	0	0	0	0	0	0	0	0
1386ebe7d9416b12c7456e355e214feb	FALSE	Eukaryota	NA	NA	NA	NA	NA	NA	0	4	0	0	0	0	0	0	0	0	0	0	0	0	0	0	0	0	14	0	0	0	0	0	0	0	0	0	0	0	0	0	0	0	0	0	17	0	0	0	0
6cb2d67d2938d07d331b16faf880a555	FALSE	Bacteria	Proteobacteria	Alphaproteobacteria	Rickettsiales	Mitochondria	uncultured bacterium	uncultured bacterium	0	0	0	0	0	0	0	0	6	0	0	0	0	0	0	0	0	0	0	0	0	0	0	0	0	24	0	0	0	0	0	0	0	0	0	0	0	0	0	0	0
e2fc020d55c1cd7603c58f4e50966b65	FALSE	Unassigned	NA	NA	NA	NA	NA	NA	0	0	0	0	0	0	0	0	0	0	6	0	0	0	0	0	0	0	0	0	0	0	0	0	0	0	0	37	0	0	0	0	0	0	0	0	0	0	0	0	0
fc3764b19103a91bc9c914e572c0d69a	FALSE	Bacteria	Proteobacteria	Alphaproteobacteria	Rickettsiales	Mitochondria	uncultured bacterium	uncultured bacterium	0	0	0	0	0	0	0	0	0	0	0	0	7	0	0	0	0	0	0	0	0	0	0	0	0	0	0	4	11	5	0	0	0	0	0	0	0	0	0	0	0
3a95d9554cec167fc861f6a42532ce82	FALSE	Unassigned	NA	NA	NA	NA	NA	NA	0	0	0	0	0	0	0	0	0	0	0	0	0	0	0	0	0	0	0	0	10	0	0	0	0	0	0	0	0	0	0	0	0	0	0	0	0	0	13	0	0
761e106bd4fa099d9c10b6dac909ee30	FALSE	Bacteria	NA	NA	NA	NA	NA	NA	0	0	0	0	0	0	0	0	0	0	0	0	0	0	0	0	0	0	0	0	0	17	0	0	0	0	0	0	0	0	0	0	0	0	0	0	0	0	0	0	0
92ea38a72f0ff014d808189debf34a0a	FALSE	Unassigned	NA	NA	NA	NA	NA	NA	0	0	0	0	0	0	0	0	0	0	0	0	0	0	0	0	0	0	0	0	0	13	0	0	0	0	0	0	0	0	0	0	0	0	0	0	0	0	0	11	0
d02f3854d351caf69748c1d91ac95e0c	FALSE	Unassigned	NA	NA	NA	NA	NA	NA	0	0	0	0	0	0	0	0	0	0	0	0	0	0	0	0	0	0	0	0	0	0	0	0	19	0	0	0	0	0	0	0	0	0	0	0	0	0	0	0	0
27fd76b04fe200e39991725cc7e6e4c0	FALSE	Unassigned	NA	NA	NA	NA	NA	NA	0	0	0	0	0	0	0	0	0	0	0	0	0	0	0	0	0	0	0	0	0	0	0	0	0	0	7	0	0	7	0	0	0	0	0	0	0	0	0	0	0
91d3bd2ae954b9006a261554b344327c	FALSE	Unassigned	NA	NA	NA	NA	NA	NA	0	0	0	0	0	0	0	0	0	0	0	0	0	0	0	0	0	0	0	0	0	0	0	0	0	0	0	51	0	0	0	0	0	0	0	0	0	0	0	0	0
a1fdd641f52958acf204327024f14ebe	FALSE	Unassigned	NA	NA	NA	NA	NA	NA	0	0	0	0	0	0	0	0	0	0	0	0	0	0	0	0	0	0	0	0	0	0	0	0	0	0	0	37	0	0	0	0	0	0	0	0	0	0	0	0	0
cae34ac7bf7fae2375011995bf4803dd	FALSE	Bacteria	NA	NA	NA	NA	NA	NA	0	0	0	0	0	0	0	0	0	0	0	0	0	0	0	0	0	0	0	0	0	0	0	0	0	0	0	23	0	0	0	0	0	0	0	0	0	0	0	0	0
bb2309072aeeeebc2323a8862e78b0f9	FALSE	Unassigned	NA	NA	NA	NA	NA	NA	0	0	0	0	0	0	0	0	0	0	0	0	0	0	0	0	0	0	0	0	0	0	0	0	0	0	0	0	0	0	0	0	0	0	0	0	93	0	0	0	0
eda3dd9e47d74e873ab595408095a51c	FALSE	Bacteria	NA	NA	NA	NA	NA	NA	0	0	0	0	0	0	0	0	0	0	0	0	0	0	0	0	0	0	0	0	0	0	0	0	0	0	0	0	0	0	0	0	0	0	0	0	34	0	0	0	0
a6d178e96f39d2c556ec17b4a225176b	FALSE	Unassigned	NA	NA	NA	NA	NA	NA	0	0	0	0	0	0	0	0	0	0	0	0	0	0	0	0	0	0	0	0	0	0	0	0	0	0	0	0	0	0	0	0	0	0	0	0	25	0	0	0	0
2d93c20eccf5098d35f8929346e73bf1	FALSE	Unassigned	NA	NA	NA	NA	NA	NA	0	0	0	0	0	0	0	0	0	0	0	0	0	0	0	0	0	0	0	0	0	0	0	0	0	0	0	0	0	0	0	0	0	0	0	0	0	0	0	20	0
792831b9a9d887389d48029c81f6afeb	FALSE	Bacteria	NA	NA	NA	NA	NA	NA	0	0	0	0	0	0	0	0	0	0	0	0	0	0	0	0	0	0	0	0	0	0	0	0	0	0	0	0	0	0	0	0	0	0	0	0	0	0	0	0	0
8079ad6c1965196f4d7d0f1b7b013049	FALSE	Unassigned	NA	NA	NA	NA	NA	NA	0	0	0	0	0	0	0	0	0	0	0	0	0	0	0	0	0	0	0	0	0	0	0	0	0	0	0	0	0	0	0	0	0	0	0	0	0	0	0	0	0
b6124007893710b7f26e63c1f4e0f934	FALSE	Eukaryota	NA	NA	NA	NA	NA	NA	0	0	0	0	0	0	0	0	0	0	0	0	0	0	0	0	0	0	0	0	0	0	0	0	0	0	0	0	0	0	0	0	0	0	0	0	0	0	0	0	0
f2acf5b370049bad56c35b76a0fe7eae	FALSE	Unassigned	NA	NA	NA	NA	NA	NA	0	0	0	0	0	0	0	0	0	0	0	0	0	0	0	0	0	0	0	0	0	0	0	0	0	0	0	0	0	0	0	0	0	0	0	0	0	0	0	0	0
d738ea3d2167e875298223f798aef16c	FALSE	Unassigned	NA	NA	NA	NA	NA	NA	0	0	0	0	0	0	0	0	0	0	0	0	0	0	0	0	0	0	0	0	0	0	0	0	0	0	0	0	0	0	0	0	0	0	0	0	0	0	0	0	0
09a70ca880952dea5125196395045ba8	FALSE	Eukaryota	SAR	Rhizaria	Cercozoa	Peregriniidae	Gyromitus	metagenome	0	0	0	0	0	0	0	0	0	0	0	0	0	0	0	0	0	0	0	0	0	0	0	0	0	0	0	0	0	0	0	0	0	0	0	0	0	0	0	0	0
27305d13b8ee0c37d432547a7fe635c1	FALSE	Eukaryota	Opisthokonta	Holozoa	Metazoa (Animalia)	Arachnida	Acari	NA	0	0	0	0	0	0	0	0	0	0	0	0	0	0	0	0	0	0	0	0	0	0	0	0	0	0	0	0	0	0	0	0	0	0	0	0	0	0	0	0	0
2b7f029c0d0e4660ee2852e09e37cf6f	FALSE	Eukaryota	SAR	Alveolata	Ciliophora	Colpodida	Mykophagophrys	uncultured eukaryote	0	0	0	0	0	0	0	0	0	0	0	0	0	0	0	0	0	0	0	0	0	0	0	0	0	0	0	0	0	0	0	0	0	0	0	0	0	0	0	0	0
7d78979008084a0cbce17416de4a8472	FALSE	Eukaryota	Opisthokonta	Holozoa	Metazoa (Animalia)	Arachnida	Acari	D_10__Haemaphysalis punctata	0	0	0	0	0	0	0	0	0	0	0	0	0	0	0	0	0	0	0	0	0	0	0	0	0	0	0	0	0	0	0	0	0	0	0	0	0	0	0	0	0
693dfb2ee3d7cca2cd6f5144c1bd961f	FALSE	Eukaryota	Opisthokonta	Holozoa	Metazoa (Animalia)	Arachnida	Acari	D_10__Ixodes persulcatus (taiga tick)	0	0	0	0	0	0	0	0	0	0	0	0	0	0	0	0	0	0	0	0	0	0	0	0	0	0	0	0	0	0	0	0	0	0	0	0	0	0	0	0	0
d2857fb24f2f4d776c1e1b5e9636fec0	FALSE	Unassigned	NA	NA	NA	NA	NA	NA	4	0	0	0	0	0	0	0	0	0	0	0	0	0	0	0	0	8	0	0	0	0	0	0	0	0	0	0	0	0	0	0	0	0	0	12	0	0	0	0	0
b3d3e6fdc6406a047cc81c9b961eea3e	FALSE	Eukaryota	Opisthokonta	Holozoa	Metazoa (Animalia)	Arachnida	Acari	NA	0	0	62	0	0	0	0	0	0	0	0	0	0	0	0	0	0	0	0	30	0	0	0	0	0	0	0	0	0	0	0	0	0	0	0	0	0	0	0	0	0
a435950b368ee2bb864869eece46b048	FALSE	Eukaryota	NA	NA	NA	NA	NA	NA	0	0	0	0	0	6	0	0	0	0	0	0	0	0	0	0	0	0	0	0	0	0	30	0	0	0	0	0	0	0	0	0	0	0	0	0	0	0	0	0	0
32cfe995014baa51ea0ee6a0c05271d4	FALSE	Archaea	Nanoarchaeaeota	Woesearchaeia	uncultured archaeon	uncultured archaeon	uncultured archaeon	uncultured archaeon	0	0	0	0	0	0	0	0	0	0	8	0	0	0	0	0	0	0	0	0	0	0	0	0	0	0	0	49	0	0	0	0	0	0	0	0	0	0	0	0	0
29aa4163f86d8f04e506e4ad4fd2c5f6	FALSE	Unassigned	NA	NA	NA	NA	NA	NA	0	0	0	0	0	0	0	0	0	0	0	0	0	0	0	0	0	0	0	45	0	0	0	0	0	0	0	0	0	0	0	0	0	0	0	0	0	20	0	0	0
af7b324b1a477757b98f193f8aecd3f5	FALSE	Unassigned	NA	NA	NA	NA	NA	NA	0	0	0	0	0	0	0	0	0	0	0	0	0	0	0	0	0	0	0	32	0	0	0	0	0	0	0	0	0	0	0	0	0	0	0	0	0	32	0	0	0
e0d3209fa9d27991b835a0dfee238e25	FALSE	Unassigned	NA	NA	NA	NA	NA	NA	0	0	0	0	0	0	0	0	0	0	0	0	0	0	0	0	0	0	0	25	0	0	0	0	0	0	0	0	0	0	0	0	0	0	0	0	0	32	0	0	0
9a5e53d323d4d6d0b137c956fbeff693	FALSE	Eukaryota	NA	NA	NA	NA	NA	NA	0	0	0	0	0	0	0	0	0	0	0	0	0	0	0	0	0	0	0	0	0	0	0	30	0	0	0	0	0	0	0	0	0	0	0	0	0	0	0	0	0
0ad6ecf57d6b902d169b9900abc0cb46	FALSE	Unassigned	NA	NA	NA	NA	NA	NA	0	0	0	0	0	0	0	0	0	0	0	0	0	0	0	0	0	0	0	0	0	0	0	0	0	0	21	0	0	0	0	0	0	0	0	0	0	0	0	0	0
0a30ac90ad854020f4fbcc0e2a88c9dc	FALSE	Unassigned	NA	NA	NA	NA	NA	NA	0	0	0	0	0	0	0	0	0	0	0	0	0	0	0	0	0	0	0	0	0	0	0	0	0	0	0	26	0	0	0	0	0	0	0	0	0	0	0	0	0
3613b9262ff278f9b922a1c71b484974	FALSE	Bacteria	NA	NA	NA	NA	NA	NA	0	0	0	0	0	0	0	0	0	0	0	0	0	0	0	0	0	0	0	0	0	0	0	0	0	0	0	0	0	39	0	0	0	0	0	0	0	0	0	0	0
f5c752dc61a13021bb69c96a515f3d2f	FALSE	Unassigned	NA	NA	NA	NA	NA	NA	0	0	0	0	0	0	0	0	0	0	0	0	0	0	0	0	0	0	0	0	0	0	0	0	0	0	0	0	0	27	0	0	0	0	0	0	0	0	0	0	0
e4b3b4666db07dca5d46a70f402e3080	FALSE	Unassigned	NA	NA	NA	NA	NA	NA	0	0	0	0	0	0	0	0	0	0	0	0	0	0	0	0	0	0	0	0	0	0	0	0	0	0	0	0	0	0	0	0	0	0	0	0	38	0	0	0	0
aa163fb4db8822ae5c9ffbc9a906b08f	FALSE	Unassigned	NA	NA	NA	NA	NA	NA	0	0	0	0	0	0	0	0	0	0	0	0	0	0	0	0	0	0	0	0	0	0	0	0	0	0	0	0	0	0	0	0	0	0	0	0	10	0	0	0	0
d5a64194fe87c615b7a58a953f8e0c02	FALSE	Bacteria	Proteobacteria	Alphaproteobacteria	Rickettsiales	Mitochondria	uncultured bacterium	uncultured bacterium	0	0	0	0	0	0	0	0	0	0	0	0	0	0	0	0	0	0	0	0	0	0	0	0	0	0	0	0	0	0	0	0	0	0	0	0	0	0	0	0	0
7eb063e612cd1641e52d843d2ad3b924	FALSE	Unassigned	NA	NA	NA	NA	NA	NA	0	0	0	0	0	0	0	0	0	0	0	0	0	0	0	0	0	0	0	0	0	0	0	0	0	0	0	0	0	0	0	0	0	0	0	0	0	0	0	0	0
ab992e03afd9afdae493797112e49b97	FALSE	Unassigned	NA	NA	NA	NA	NA	NA	0	0	0	0	0	0	0	0	0	0	0	0	0	0	0	0	0	0	0	0	0	0	0	0	0	0	0	0	0	0	0	0	0	0	0	0	0	0	0	0	0
b1bfd6fe45e83c289505001f7d17c323	FALSE	Eukaryota	Opisthokonta	Holozoa	Metazoa (Animalia)	Arachnida	Acari	D_10__Haemaphysalis punctata	0	0	0	0	0	0	0	0	0	0	0	0	0	0	0	0	0	0	0	0	0	0	0	0	0	0	0	0	0	0	0	0	0	0	0	0	0	0	0	0	0
9257739ec69300846f5d7a71859ccea5	FALSE	Eukaryota	Opisthokonta	Holozoa	Metazoa (Animalia)	Arachnida	Acari	D_10__Haemaphysalis punctata	0	0	0	0	0	0	0	0	0	0	0	0	0	0	0	0	0	0	0	0	0	0	0	0	0	0	0	0	0	0	0	0	0	0	0	0	0	0	0	0	0
30f58b8f8bc91da37bab60a6cbaf8b47	FALSE	Eukaryota	Opisthokonta	Holozoa	Metazoa (Animalia)	Arachnida	Acari	NA	0	0	0	0	0	0	0	0	0	0	0	0	0	0	0	0	0	0	0	0	0	0	0	0	0	0	0	0	0	0	0	0	0	0	0	0	0	0	0	0	0
d77c58cb4a1079e114a6c0246ddf4d38	FALSE	Eukaryota	Opisthokonta	Holozoa	Metazoa (Animalia)	Arachnida	Acari	NA	0	0	0	0	0	0	0	0	0	0	0	0	0	0	0	0	0	0	0	0	0	0	0	0	0	0	0	0	0	0	0	0	0	0	0	0	0	0	0	0	0
95b55fbe37bd780da4a8ac05e3488f6c	FALSE	Bacteria	NA	NA	NA	NA	NA	NA	0	0	0	0	0	0	0	0	0	0	4	0	0	0	0	0	0	0	0	0	0	0	0	0	0	7	0	0	0	0	0	0	0	0	0	0	0	0	0	0	0
2ea77fc0bb7f284aca1031c9094563bc	FALSE	Unassigned	NA	NA	NA	NA	NA	NA	0	0	0	0	0	0	0	0	0	0	0	0	0	0	0	0	0	2	0	0	0	0	0	0	0	0	0	0	0	0	0	0	0	0	0	32	0	0	0	0	0
767ab9ef0abd6450cfd8eeacfdd2a7b0	FALSE	Unassigned	NA	NA	NA	NA	NA	NA	0	0	0	0	0	0	0	0	0	0	0	0	0	0	0	0	0	0	0	0	0	0	22	0	0	0	0	0	0	0	0	0	0	0	0	0	0	0	0	0	0
b4374c2dd330a5b2ce1e19c9166b3386	FALSE	Bacteria	Proteobacteria	Alphaproteobacteria	Rickettsiales	Mitochondria	uncultured bacterium	uncultured bacterium	0	0	0	0	0	0	0	0	0	0	0	0	0	0	0	0	0	0	0	0	0	0	0	0	0	0	42	0	0	0	0	0	0	0	0	0	0	0	0	0	0
86a34fc40d01fe82a0af1f5e928cd16e	FALSE	Unassigned	NA	NA	NA	NA	NA	NA	0	0	0	0	0	0	0	0	0	0	0	0	0	0	0	0	0	0	0	0	0	0	0	0	0	0	40	0	0	0	0	0	0	0	0	0	0	0	0	0	0
5cf8b6f848e202297474b754c1c87374	FALSE	Bacteria	NA	NA	NA	NA	NA	NA	0	0	0	0	0	0	0	0	0	0	0	0	0	0	0	0	0	0	0	0	0	0	0	0	0	0	0	91	0	0	0	0	0	0	0	0	0	0	0	0	0
fc180d17ba0aaf549729c0657ca38b5b	FALSE	Bacteria	Proteobacteria	Alphaproteobacteria	Rickettsiales	Mitochondria	uncultured bacterium	uncultured bacterium	0	0	0	0	0	0	0	0	0	0	0	0	0	0	0	0	0	0	0	0	0	0	0	0	0	0	0	42	0	0	0	0	0	0	0	0	0	0	0	0	0
c2e281c7e550607068bf7d87c40c7e07	FALSE	Unassigned	NA	NA	NA	NA	NA	NA	0	0	0	0	0	0	0	0	0	0	0	0	0	0	0	0	0	0	0	0	0	0	0	0	0	0	0	0	7	0	0	0	0	0	0	0	0	0	0	0	0
7134325329b4f570bcfa200fe58711ae	FALSE	Unassigned	NA	NA	NA	NA	NA	NA	0	0	0	0	0	0	0	0	0	0	0	0	0	0	0	0	0	0	0	0	0	0	0	0	0	0	0	0	0	0	0	0	0	17	0	0	0	0	0	0	0
87a7e7b79f1d6d0a4892892e7b108f3d	FALSE	Unassigned	NA	NA	NA	NA	NA	NA	0	0	0	0	0	0	0	0	0	0	0	0	0	0	0	0	0	0	0	0	0	0	0	0	0	0	0	0	0	0	0	0	0	0	0	0	0	0	37	0	0
4b2b1b12cb8f5a6251500dfeeb8b0c86	FALSE	Unassigned	NA	NA	NA	NA	NA	NA	0	0	0	0	0	0	0	0	0	0	0	0	0	0	0	0	0	0	0	0	0	0	0	0	0	0	0	0	0	0	0	0	0	0	0	0	0	0	0	0	19
5bfa0410f890531785c7535f05932cae	FALSE	Unassigned	NA	NA	NA	NA	NA	NA	0	0	0	0	0	0	0	0	0	0	0	0	0	0	0	0	0	0	0	0	0	0	0	0	0	0	0	0	0	0	0	0	0	0	0	0	0	0	0	0	0
3c0968c92235b6e7f75a1505c4d305eb	FALSE	Eukaryota	NA	NA	NA	NA	NA	NA	0	0	0	0	0	0	0	0	0	0	0	0	0	0	0	0	0	0	0	0	0	0	0	0	0	0	0	0	0	0	0	0	0	0	0	0	0	0	0	0	0
601d88f864303c37b14ef0852a3eebbe	FALSE	Unassigned	NA	NA	NA	NA	NA	NA	0	0	0	0	0	0	0	0	0	0	0	0	0	0	0	0	0	0	0	0	0	0	0	0	0	0	0	0	0	0	0	0	0	0	0	0	0	0	0	0	0
f344fa56eee2a0ca0d1096bff714ffb6	FALSE	Unassigned	NA	NA	NA	NA	NA	NA	0	0	0	0	0	0	0	0	0	0	0	0	0	0	0	0	0	0	0	0	0	0	0	0	0	0	0	0	0	0	0	0	0	0	0	0	0	0	0	0	0
80e26571bdb01d15e0f1183681091a6a	FALSE	Unassigned	NA	NA	NA	NA	NA	NA	0	0	0	0	0	0	0	0	0	0	0	0	0	0	0	0	0	0	0	0	0	0	0	0	0	0	0	0	0	0	0	0	0	0	0	0	0	0	0	0	0
2b3425e3b118c6582882f4163fe8cd58	FALSE	Unassigned	NA	NA	NA	NA	NA	NA	0	0	0	0	0	0	0	0	0	0	0	0	0	0	0	0	0	0	0	0	0	0	0	0	0	0	0	0	0	0	0	0	0	0	0	0	0	0	0	0	0
40b41992218c6447923c9352fc6390cb	FALSE	Bacteria	Proteobacteria	NA	NA	NA	NA	NA	0	0	0	0	0	0	0	0	0	0	0	0	0	0	0	0	0	0	0	0	0	0	0	0	0	0	0	0	0	0	0	0	0	0	0	0	0	0	0	0	0
db42fca48923ee6861903de382bd7fc0	FALSE	Eukaryota	Opisthokonta	Holozoa	Metazoa (Animalia)	Arachnida	Acari	NA	0	0	0	0	0	0	0	0	0	0	0	0	0	0	0	0	0	0	0	0	0	0	0	0	0	0	0	0	0	0	0	0	0	0	0	0	0	0	0	0	0
21fbf273d32881ab4d4c8d7353986de6	FALSE	Eukaryota	Opisthokonta	Holozoa	Metazoa (Animalia)	Arachnida	Acari	D_10__Ixodes persulcatus (taiga tick)	0	0	0	0	0	0	0	0	0	0	0	0	0	0	0	0	0	0	0	0	0	0	0	0	0	0	0	0	0	0	0	0	0	0	0	0	0	0	0	0	0
98305f381ad17d91032d3c5a6864e249	FALSE	Unassigned	NA	NA	NA	NA	NA	NA	0	0	0	0	0	0	0	0	0	0	0	0	0	0	0	0	0	0	0	0	0	0	0	0	0	0	0	0	0	0	0	0	0	0	0	0	0	0	0	0	0
f116e3ec9a5c9ca22f46497df36a9475	FALSE	Eukaryota	Opisthokonta	Holozoa	Metazoa (Animalia)	Arachnida	Acari	NA	41	0	0	0	0	0	0	0	0	0	0	0	0	0	0	0	0	0	0	0	0	0	0	0	0	0	0	0	0	0	0	0	0	0	0	0	0	0	0	0	0
7b6371f544c6475c921f8874bff4921d	FALSE	Unassigned	NA	NA	NA	NA	NA	NA	0	0	0	0	0	7	0	0	0	0	0	0	0	0	0	0	0	0	0	0	0	0	13	0	0	0	0	0	0	0	0	0	0	0	0	0	0	0	0	0	0
b9e298d547080a8c90e8f765b1bab414	FALSE	Unassigned	NA	NA	NA	NA	NA	NA	0	0	0	0	0	0	0	0	0	0	0	0	7	0	0	0	0	0	0	0	0	0	0	0	0	0	0	0	0	38	0	0	0	0	0	0	0	0	0	0	0
21c9da35d619aabf1c1bf1cfd49fe9b7	FALSE	Unassigned	NA	NA	NA	NA	NA	NA	0	0	0	0	0	0	0	0	0	0	0	0	0	0	0	0	0	0	0	0	0	0	0	8	0	0	0	0	0	0	0	0	0	0	0	0	0	0	0	0	0
9f7b6e9bcfe726ece923339d458c2505	FALSE	Unassigned	NA	NA	NA	NA	NA	NA	0	0	0	0	0	0	0	0	0	0	0	0	0	0	0	0	0	0	0	0	0	0	0	0	11	0	0	0	0	0	0	0	0	0	0	0	0	0	0	0	0
289fbab52e3ee5bb78e7eefbc958ec4e	FALSE	Unassigned	NA	NA	NA	NA	NA	NA	0	0	0	0	0	0	0	0	0	0	0	0	0	0	0	0	0	0	0	0	0	0	0	0	0	10	8	0	0	25	0	0	0	0	0	0	0	0	0	0	0
1fd5eae340939144b610818161e48a17	FALSE	Eukaryota	Opisthokonta	Nucletmycea	Fungi	NA	NA	NA	0	0	0	0	0	0	0	0	0	0	0	0	0	0	0	0	0	0	0	0	0	0	0	0	0	0	0	0	0	17	0	0	0	0	0	0	0	0	0	0	0
363e63aeebca7681f6440e8fa13880fe	FALSE	Unassigned	NA	NA	NA	NA	NA	NA	0	0	0	0	0	0	0	0	0	0	0	0	0	0	0	0	0	0	0	0	0	0	0	0	0	0	0	0	0	13	0	0	0	0	0	0	0	0	0	0	0
911fd2b665adcbe86fec91ad16bdba47	FALSE	Unassigned	NA	NA	NA	NA	NA	NA	0	0	0	0	0	0	0	0	0	0	0	0	0	0	0	0	0	0	0	0	0	0	0	0	0	0	0	0	0	0	0	0	0	0	0	0	37	0	0	0	0
47a8a35ac68d2a4b93738c21280f8d41	FALSE	Unassigned	NA	NA	NA	NA	NA	NA	0	0	0	0	0	0	0	0	0	0	0	0	0	0	0	0	0	0	0	0	0	0	0	0	0	0	0	0	0	0	0	0	0	0	0	0	0	0	0	0	0
443555b0d6b70847a477b56f0220a92e	FALSE	Unassigned	NA	NA	NA	NA	NA	NA	0	0	0	0	0	0	0	0	0	0	0	0	0	0	0	0	0	0	0	0	0	0	0	0	0	0	0	0	0	0	0	0	0	0	0	0	0	0	0	0	0
18957dd0ad4be2d576a59081e843c640	FALSE	Eukaryota	NA	NA	NA	NA	NA	NA	0	0	0	0	0	0	0	0	0	0	0	0	0	0	0	0	0	0	0	0	0	0	0	0	0	0	0	0	0	0	0	0	0	0	0	0	0	0	0	0	0
97b1ad946ba5a19ea2d431fa7281f9b4	FALSE	Bacteria	NA	NA	NA	NA	NA	NA	0	0	0	0	0	0	10	0	0	0	0	0	0	0	0	0	0	0	0	0	0	0	0	18	0	0	0	0	0	0	0	0	0	0	0	0	0	0	0	0	0
80d5efa896332a2b79f7da632d948bf8	FALSE	Unassigned	NA	NA	NA	NA	NA	NA	0	0	0	0	0	0	0	0	0	0	0	0	0	0	0	0	0	0	0	0	0	0	15	0	0	0	0	0	0	0	0	0	0	0	0	0	0	0	0	0	14
5abb5d40147aa653482105c81c0d8847	FALSE	Unassigned	NA	NA	NA	NA	NA	NA	0	0	0	0	0	0	0	0	0	0	0	0	0	0	0	0	0	0	0	0	0	0	0	0	0	0	0	29	0	0	0	0	0	0	0	0	0	0	0	0	0
d09b707ee8a80f7415730b7fba68902d	FALSE	Unassigned	NA	NA	NA	NA	NA	NA	0	0	0	0	0	0	0	0	0	0	0	0	0	0	0	0	0	0	0	0	0	0	0	0	0	0	0	27	0	0	0	0	0	0	0	0	0	0	0	0	0
c60e24364863250fbd1d1468c2184c97	FALSE	Unassigned	NA	NA	NA	NA	NA	NA	0	0	0	0	0	0	0	0	0	0	0	0	0	0	0	0	0	0	0	0	0	0	0	0	0	0	0	0	0	21	0	0	0	0	0	0	0	0	0	0	0
d2eef519240246466f975798c498123d	FALSE	Unassigned	NA	NA	NA	NA	NA	NA	0	0	0	0	0	0	0	0	0	0	0	0	0	0	0	0	0	0	0	0	0	0	0	0	0	0	0	0	0	0	33	0	0	0	0	0	0	0	0	0	0
2fe95b6539d8e61f2d81270d2d0da94f	FALSE	Unassigned	NA	NA	NA	NA	NA	NA	0	0	0	0	0	0	0	0	0	0	0	0	0	0	0	0	0	0	0	0	0	0	0	0	0	0	0	0	0	0	0	0	0	0	0	27	0	0	0	0	0
8ae125d34783e6c85b4c847cb9f95e7b	FALSE	Eukaryota	NA	NA	NA	NA	NA	NA	0	0	0	0	0	0	0	0	0	0	0	0	0	0	0	0	0	0	0	0	0	0	0	0	0	0	0	0	0	0	0	0	0	0	0	0	24	0	0	0	0
24509821f8eed689a90bd07b621e9bc1	FALSE	Unassigned	NA	NA	NA	NA	NA	NA	0	0	0	0	0	0	0	0	0	0	0	0	0	0	0	0	0	0	0	0	0	0	0	0	0	0	0	0	0	0	0	0	0	0	0	0	20	0	0	0	0
683f7a4ccca3e0c9a6662b708ff85972	FALSE	Unassigned	NA	NA	NA	NA	NA	NA	0	0	0	0	0	0	0	0	0	0	0	0	0	0	0	0	0	0	0	0	0	0	0	0	0	0	0	0	0	0	0	0	0	0	0	0	0	0	13	0	0
7abf88e123f90f2848225bd151249e1d	FALSE	Unassigned	NA	NA	NA	NA	NA	NA	0	0	0	0	0	0	0	0	0	0	0	0	0	0	0	0	0	0	0	0	0	0	0	0	0	0	0	0	0	0	0	0	0	0	0	0	0	0	0	0	41
290a6af725239b491b8f9d3c89e5c228	FALSE	Bacteria	Proteobacteria	Alphaproteobacteria	Rickettsiales	Mitochondria	uncultured bacterium	uncultured bacterium	0	0	0	0	0	0	0	0	0	0	0	0	0	0	0	0	0	0	0	0	0	0	0	0	0	0	0	0	0	0	0	0	0	0	0	0	0	0	0	0	25
5651bec3d81776a6bf297c58e500373c	FALSE	Unassigned	NA	NA	NA	NA	NA	NA	0	0	0	0	0	0	0	0	0	0	0	0	0	0	0	0	0	0	0	0	0	0	0	0	0	0	0	0	0	0	0	0	0	0	0	0	0	0	0	0	0
24e1431107ecb47e9aa533845179b6fe	FALSE	Eukaryota	NA	NA	NA	NA	NA	NA	0	0	0	0	0	0	0	0	0	0	0	0	0	0	0	0	0	0	0	0	0	0	0	0	0	0	0	0	0	0	0	0	0	0	0	0	0	0	0	0	0
b3b67353174883c3c43c69c8c1daa8d8	FALSE	Eukaryota	NA	NA	NA	NA	NA	NA	0	0	0	0	0	0	0	0	0	0	0	0	0	0	0	0	0	0	0	0	0	0	0	0	0	0	0	0	0	0	0	0	0	0	0	0	0	0	0	0	0
65ddf9619b76a621a111f5e04b691af9	FALSE	Eukaryota	Opisthokonta	Nucletmycea	Fungi	Plectosphaerellaceae	D_10__Lectera	D_11__uncultured Dikarya	0	0	0	0	0	0	0	0	0	0	0	0	0	0	0	0	0	0	0	0	0	0	0	0	0	0	0	0	0	0	0	0	0	0	0	0	0	0	0	0	0
02a4de85a353c53c7ef6ed3c511ea09b	FALSE	Eukaryota	Opisthokonta	Holozoa	Metazoa (Animalia)	Arachnida	Acari	NA	0	0	0	0	0	0	0	0	0	0	0	0	0	0	0	0	0	0	0	0	0	0	0	0	0	0	0	0	0	0	0	0	0	0	0	0	0	0	0	0	0
2093f34fd29576c8b45ac9197d0611ba	FALSE	Eukaryota	Opisthokonta	Holozoa	Metazoa (Animalia)	Arachnida	Acari	NA	0	0	0	0	0	0	0	0	0	0	0	0	0	0	0	0	0	0	0	0	0	0	0	0	0	0	0	0	0	0	0	0	0	0	0	0	0	0	0	0	0
8aafbe419f24bcc9dddc76f7226a2389	FALSE	Eukaryota	Opisthokonta	Holozoa	Metazoa (Animalia)	Arachnida	Acari	D_10__Haemaphysalis punctata	0	0	0	0	0	0	0	0	0	0	0	0	0	0	0	0	0	0	0	0	0	0	0	0	0	0	0	0	0	0	0	0	0	0	0	0	0	0	0	0	0
50e15c85a9d604c8cc95410459b6f602	FALSE	Eukaryota	Opisthokonta	Nucletmycea	Fungi	Rhynchogastremataceae	D_10__Papiliotrema	D_11__Papiliotrema flavescens NRRL Y-50378	0	0	0	0	0	0	0	0	0	0	0	0	0	0	0	0	0	0	0	0	0	0	0	0	0	0	0	0	0	0	0	0	0	0	0	0	0	0	0	0	0
988b9e93633aa16810fc7ecef5751bae	FALSE	Unassigned	NA	NA	NA	NA	NA	NA	0	0	0	0	0	0	0	0	0	0	0	0	0	0	0	0	0	0	0	21	0	0	0	0	0	0	0	0	0	0	0	0	0	0	0	0	0	44	0	0	0
8493841d4159f58539158b637ddf0bc6	FALSE	Unassigned	NA	NA	NA	NA	NA	NA	0	0	0	0	0	0	0	0	0	0	0	0	0	0	0	0	0	0	0	0	0	0	17	10	0	0	0	0	0	0	0	0	0	0	0	0	0	0	0	0	0
7564c202775d4fb7133a4019c3b3a953	FALSE	Eukaryota	NA	NA	NA	NA	NA	NA	0	0	0	0	0	0	0	0	0	0	0	0	0	0	0	0	0	0	0	0	0	0	0	0	0	0	19	0	0	0	0	0	0	0	0	0	0	0	0	0	0
a8ccd6e1b5493be1dc8bfc769f00f22b	FALSE	Unassigned	NA	NA	NA	NA	NA	NA	0	0	0	0	0	0	0	0	0	0	0	0	0	0	0	0	0	0	0	0	0	0	0	0	0	0	19	0	0	0	0	0	0	0	0	0	0	0	0	0	0
100f648bcfcda112c24052b0f6961603	FALSE	Bacteria	NA	NA	NA	NA	NA	NA	0	0	0	0	0	0	0	0	0	0	0	0	0	0	0	0	0	0	0	0	0	0	0	0	0	0	0	25	0	0	0	0	0	0	0	0	0	0	0	0	0
c0221afa2829f57de6c718676560a35c	FALSE	Unassigned	NA	NA	NA	NA	NA	NA	0	0	0	0	0	0	0	0	0	0	0	0	0	0	0	0	0	0	0	0	0	0	0	0	0	0	0	24	0	0	0	0	0	0	0	0	0	0	0	0	0
c1aef048b18422aba38e4af5768460aa	FALSE	Unassigned	NA	NA	NA	NA	NA	NA	0	0	0	0	0	0	0	0	0	0	0	0	0	0	0	0	0	0	0	0	0	0	0	0	0	0	0	0	0	18	0	0	0	0	0	0	0	0	0	0	0
ec50c4ad1da66d274e486c32ddae2560	FALSE	Bacteria	Proteobacteria	Alphaproteobacteria	Rickettsiales	Mitochondria	uncultured bacterium	uncultured bacterium	0	0	0	0	0	0	0	0	0	0	0	0	0	0	0	0	0	0	0	0	0	0	0	0	0	0	0	0	0	0	0	0	0	23	0	0	0	0	0	0	0
a319335cdbc61b6025b45ce7eaa4ec2f	FALSE	Bacteria	NA	NA	NA	NA	NA	NA	0	0	0	0	0	0	0	0	0	0	0	0	0	0	0	0	0	0	0	0	0	0	0	0	0	0	0	0	0	0	0	0	0	0	0	0	0	0	0	0	0
b083b78641fae3ff70328d266406c452	FALSE	Unassigned	NA	NA	NA	NA	NA	NA	0	0	0	0	0	0	0	0	0	0	0	0	0	0	0	0	0	0	0	0	0	0	0	0	0	0	0	0	0	0	0	0	0	0	0	0	0	0	0	0	0
4b03485605bcbfce4a06bd258c2473a5	FALSE	Unassigned	NA	NA	NA	NA	NA	NA	0	0	0	0	0	0	0	0	0	0	0	0	0	0	0	0	0	0	0	0	0	0	0	0	0	0	0	0	0	0	0	0	0	0	0	0	0	0	0	0	0
275741724527d6df19381ce7ae6b10c2	FALSE	Eukaryota	Opisthokonta	Holozoa	Metazoa (Animalia)	Arachnida	Acari	D_10__Ixodes persulcatus (taiga tick)	0	0	0	0	0	0	0	0	0	0	0	0	0	0	0	0	0	0	0	0	0	0	0	0	0	0	0	0	0	0	0	0	0	0	0	0	0	0	0	0	0
9e3d95219c4f63e1258b5170c3f24aca	FALSE	Eukaryota	Opisthokonta	Nucletmycea	Fungi	Aspergillaceae	NA	NA	0	0	0	0	0	0	0	0	0	0	0	0	0	0	0	0	0	0	0	0	0	0	0	0	0	0	0	0	0	0	0	0	0	0	0	0	0	0	0	0	0
b8794a02a50cf8dcfe61b50c74e9986e	FALSE	Eukaryota	SAR	Alveolata	Ciliophora	Colpodida	Maryna	NA	0	0	0	0	0	0	0	0	0	0	0	0	0	0	0	0	0	0	0	0	0	0	0	0	0	0	0	0	0	0	0	0	0	0	0	0	0	0	0	0	0
576df5df0571aea40edfd1a5e3e52567	FALSE	Eukaryota	Opisthokonta	Nucletmycea	Fungi	Incertae Sedis	D_10__Symmetrospora	D_11__uncultured eukaryote	0	0	0	0	0	0	0	0	0	0	0	0	0	0	0	0	0	0	0	0	0	0	0	0	0	0	0	0	0	0	0	0	0	0	0	0	0	0	0	0	0
42e17ac2d2993779ea4fe2e6572d25f1	FALSE	Unassigned	NA	NA	NA	NA	NA	NA	0	0	0	0	0	0	0	0	0	0	0	0	0	0	0	0	0	0	0	0	0	0	0	0	0	0	0	0	0	0	0	0	0	0	0	0	0	0	0	0	0
fcc9681e806ea910b2a7c6686d733d31	FALSE	Unassigned	NA	NA	NA	NA	NA	NA	0	0	0	0	11	0	0	0	0	0	0	0	0	0	0	0	0	0	0	0	0	0	0	0	0	0	0	0	0	0	0	0	0	0	0	0	0	0	0	0	0
98fe83cf192d3ddb4e44f9c1faf9a21f	FALSE	Bacteria	NA	NA	NA	NA	NA	NA	0	0	0	0	0	4	0	0	0	0	0	0	0	0	0	0	0	0	0	0	0	0	0	0	0	0	0	0	0	0	0	0	0	0	0	0	0	9	0	0	17
3744a7196ef0b1804715f58fbf65d9e2	FALSE	Unassigned	NA	NA	NA	NA	NA	NA	0	0	0	0	0	0	0	0	0	0	6	0	0	0	0	0	0	0	0	0	0	0	0	0	0	0	0	41	0	0	0	0	0	0	0	0	0	0	0	0	0
36fe10ffa3b61de00c29e8726ba92bfc	FALSE	Unassigned	NA	NA	NA	NA	NA	NA	0	0	0	0	0	0	0	0	0	0	0	0	0	0	0	0	0	0	0	0	15	0	0	0	0	0	0	0	0	0	0	0	0	0	0	0	0	0	20	0	0
1fede9a3fe37d54803ab2406cc0b40f1	FALSE	Bacteria	NA	NA	NA	NA	NA	NA	0	0	0	0	0	0	0	0	0	0	0	0	0	0	0	0	0	0	0	0	0	0	0	37	0	0	0	0	0	0	0	0	0	0	0	0	0	0	0	0	0
885c9afe6cc764419dd3d73397066089	FALSE	Unassigned	NA	NA	NA	NA	NA	NA	0	0	0	0	0	0	0	0	0	0	0	0	0	0	0	0	0	0	0	0	0	0	0	0	24	0	0	0	0	0	0	0	0	0	0	0	0	0	0	0	0
f271896b0333012fdcd33ef8901803ac	FALSE	Unassigned	NA	NA	NA	NA	NA	NA	0	0	0	0	0	0	0	0	0	0	0	0	0	0	0	0	0	0	0	0	0	0	0	0	0	5	0	23	0	0	0	0	0	0	0	0	0	0	0	0	0
67da67cff3cb2900e804ae4817960384	FALSE	Unassigned	NA	NA	NA	NA	NA	NA	0	0	0	0	0	0	0	0	0	0	0	0	0	0	0	0	0	0	0	0	0	0	0	0	0	0	0	42	0	0	0	0	0	0	0	0	0	0	0	0	0
0a0b0f78874857a8cd61ea85d51319fb	FALSE	Unassigned	NA	NA	NA	NA	NA	NA	0	0	0	0	0	0	0	0	0	0	0	0	0	0	0	0	0	0	0	0	0	0	0	0	0	0	0	17	0	0	0	0	0	0	0	0	0	0	0	0	0
dc7331972ce28e47cc8623215210a9c4	FALSE	Unassigned	NA	NA	NA	NA	NA	NA	0	0	0	0	0	0	0	0	0	0	0	0	0	0	0	0	0	0	0	0	0	0	0	0	0	0	0	0	0	27	0	0	0	0	0	0	0	0	0	0	0
3addc3af539642fea71321b300a8dec3	FALSE	Unassigned	NA	NA	NA	NA	NA	NA	0	0	0	0	0	0	0	0	0	0	0	0	0	0	0	0	0	0	0	0	0	0	0	0	0	0	0	0	0	0	0	0	0	0	0	32	0	0	0	0	0
7ed3dff94f727d4a2e6a2847968d07c2	FALSE	Unassigned	NA	NA	NA	NA	NA	NA	0	0	0	0	0	0	0	0	0	0	0	0	0	0	0	0	0	0	0	0	0	0	0	0	0	0	0	0	0	0	0	0	0	0	0	0	30	0	0	0	0
0fb15f8a2168dc7148f0c0798a6eb1ed	FALSE	Unassigned	NA	NA	NA	NA	NA	NA	0	0	0	0	0	0	0	0	0	0	0	0	0	0	0	0	0	0	0	0	0	0	0	0	0	0	0	0	0	0	0	0	0	0	0	0	0	0	0	0	0
e9ce414945d1739bb3f7be5cc7aac654	FALSE	Unassigned	NA	NA	NA	NA	NA	NA	0	0	0	0	0	0	0	0	0	0	0	0	0	0	0	0	0	0	0	0	0	0	0	0	0	0	0	0	0	0	0	0	0	0	0	0	0	0	0	0	0
c4f42e2b43172fe678c0cbf00ceb2072	FALSE	Eukaryota	NA	NA	NA	NA	NA	NA	0	0	0	0	0	0	0	0	0	0	0	0	0	0	0	0	0	0	0	0	0	0	0	0	0	0	0	0	0	0	0	0	0	0	0	0	0	0	0	0	0
7764b6d37f9449b98ccf0c590dcf7bc4	FALSE	Unassigned	NA	NA	NA	NA	NA	NA	0	0	0	0	0	0	0	0	0	0	0	0	0	0	0	0	0	0	0	0	0	0	0	0	0	0	0	0	0	0	0	0	0	0	0	0	0	0	0	0	0
b7cb5f1c136e8c01e3f47008d9de8858	FALSE	Eukaryota	Opisthokonta	Holozoa	Metazoa (Animalia)	Arachnida	Acari	NA	0	0	0	0	0	0	0	0	0	0	0	0	0	0	0	0	0	0	0	0	0	0	0	0	0	0	0	0	0	0	0	0	0	0	0	0	0	0	0	0	0
470121d4f87a20859e473f5c49a82b2a	FALSE	Eukaryota	Opisthokonta	Holozoa	Metazoa (Animalia)	Arachnida	Acari	NA	0	0	0	0	0	0	0	0	0	0	0	0	0	0	0	0	0	0	0	0	0	0	0	0	0	0	0	0	0	0	0	0	0	0	0	0	0	0	0	0	0
5164cfb45b91ae3ffcd1ee9dba3bd5ac	FALSE	Unassigned	NA	NA	NA	NA	NA	NA	0	0	0	0	0	0	0	0	0	0	0	0	0	0	0	0	0	0	0	0	0	0	0	0	0	0	0	0	0	0	0	0	0	0	0	0	0	0	0	0	0
4319b562b9960bd427888e29432ec00c	FALSE	Unassigned	NA	NA	NA	NA	NA	NA	0	0	8	0	0	0	0	0	0	0	0	0	0	0	0	0	0	0	0	53	0	0	0	0	0	0	0	0	0	0	0	0	0	0	0	0	0	6	0	0	0
da6830db7b3205dbf62970b494205e4b	FALSE	Bacteria	Proteobacteria	Alphaproteobacteria	Rickettsiales	Mitochondria	uncultured bacterium	uncultured bacterium	0	0	0	0	0	5	0	0	0	0	0	0	0	0	0	0	0	0	0	0	0	0	0	0	0	0	0	0	0	0	0	0	0	0	0	0	0	0	0	0	24
3db1150e064bd94b925d4482832bf959	FALSE	Unassigned	NA	NA	NA	NA	NA	NA	0	0	0	0	0	0	0	6	0	0	0	0	0	0	0	0	0	0	0	0	0	0	0	0	16	0	0	0	0	0	0	0	0	0	0	0	0	0	0	0	0
5518c6ccbe78b8b5c6252f208983608b	FALSE	Eukaryota	Opisthokonta	Holozoa	Metazoa (Animalia)	Arachnida	Acari	D_10__Ixodes persulcatus (taiga tick)	0	0	0	0	0	0	0	0	0	0	0	0	0	0	0	65	0	0	0	0	0	0	0	0	0	0	0	0	0	0	0	0	21	0	0	0	0	0	0	0	0
7952b960783ae26077a683369661b4f9	FALSE	Bacteria	NA	NA	NA	NA	NA	NA	0	0	0	0	0	0	0	0	0	0	0	0	0	0	0	0	0	0	0	0	0	0	16	0	0	0	0	0	0	0	0	0	0	0	0	0	0	0	0	0	11
6473a9c579c720d0becd71f000d55344	FALSE	Unassigned	NA	NA	NA	NA	NA	NA	0	0	0	0	0	0	0	0	0	0	0	0	0	0	0	0	0	0	0	0	0	0	0	0	0	0	36	0	0	0	0	0	0	0	0	0	0	0	0	0	0
86f89ecf726b72dd647052b6845af199	FALSE	Bacteria	Proteobacteria	Alphaproteobacteria	Rickettsiales	Mitochondria	uncultured bacterium	uncultured bacterium	0	0	0	0	0	0	0	0	0	0	0	0	0	0	0	0	0	0	0	0	0	0	0	0	0	0	0	6	0	0	0	0	0	0	0	0	0	0	0	0	0
e17018044cad6338c5f47b927c097b46	FALSE	Unassigned	NA	NA	NA	NA	NA	NA	0	0	0	0	0	0	0	0	0	0	0	0	0	0	0	0	0	0	0	0	0	0	0	0	0	0	0	0	22	0	0	0	0	0	0	0	0	0	0	0	0
1d07cce14496daf8e8db72811fa791fa	FALSE	Unassigned	NA	NA	NA	NA	NA	NA	0	0	0	0	0	0	0	0	0	0	0	0	0	0	0	0	0	0	0	0	0	0	0	0	0	0	0	0	0	0	0	0	0	0	0	17	10	0	0	0	0
53bc1156bb8a0a0986864b72d751660c	FALSE	Bacteria	NA	NA	NA	NA	NA	NA	0	0	0	0	0	0	0	0	0	0	0	0	0	0	0	0	0	0	0	0	0	0	0	0	0	0	0	0	0	0	0	0	0	0	0	0	41	0	0	0	0
66230891f461353d0de2d725734ddc3e	FALSE	Bacteria	NA	NA	NA	NA	NA	NA	0	0	0	0	0	0	0	0	0	0	0	0	0	0	0	0	0	0	0	0	0	0	0	0	0	0	0	0	0	0	0	0	0	0	0	0	0	19	0	13	0
befcb29110e98423d4d4d76e48fc1510	FALSE	Eukaryota	NA	NA	NA	NA	NA	NA	0	0	0	0	0	0	0	0	0	0	0	0	0	0	0	0	0	0	0	0	0	0	0	0	0	0	0	0	0	0	0	0	0	0	0	0	0	0	0	0	24
4b957c4509100b373208e56599d1b4b0	FALSE	Unassigned	NA	NA	NA	NA	NA	NA	0	0	0	0	0	0	0	0	0	0	0	0	0	0	0	0	0	0	0	0	0	0	0	0	0	0	0	0	0	0	0	0	0	0	0	0	0	0	0	0	20
895881c95cb92e057d3c79bf06e58e6f	FALSE	Unassigned	NA	NA	NA	NA	NA	NA	0	0	0	0	0	0	0	0	0	0	0	0	0	0	0	0	0	0	0	0	0	0	0	0	0	0	0	0	0	0	0	0	0	0	0	0	0	0	0	0	0
9199250d9c0ffec768a6fe29e4bcb69f	FALSE	Bacteria	NA	NA	NA	NA	NA	NA	0	0	0	0	0	0	0	0	0	0	0	0	0	0	0	0	0	0	0	0	0	0	0	0	0	0	0	0	0	0	0	0	0	0	0	0	0	0	0	0	0
9470fe3d74bedd156abf178a45b13095	FALSE	Unassigned	NA	NA	NA	NA	NA	NA	0	0	0	0	0	0	0	0	0	0	0	0	0	0	0	0	0	0	0	0	0	0	0	0	0	0	0	0	0	0	0	0	0	0	0	0	0	0	0	0	0
63a050687274e63c7115a5e7d36d7d83	FALSE	Eukaryota	Opisthokonta	Holozoa	Metazoa (Animalia)	Arachnida	Acari	D_10__Ixodes persulcatus (taiga tick)	0	0	0	0	0	0	0	0	0	0	0	0	0	0	0	0	0	0	0	0	0	0	0	0	0	0	0	0	0	0	0	0	0	0	0	0	0	0	0	0	0
58e20c271950f923b2c3867c891e91c0	FALSE	Eukaryota	SAR	Rhizaria	Cercozoa	Imbricatea	Nudifila	metagenome	0	0	0	0	0	0	0	0	0	0	0	0	0	0	0	0	0	0	0	0	0	0	0	0	0	0	0	0	0	0	0	0	0	0	0	0	0	0	0	0	0
47d8362bfc79616fa0ab6c93bf88f7d9	FALSE	Eukaryota	SAR	Alveolata	Ciliophora	Colpodida	Bromeliothrix	NA	0	0	0	0	0	0	0	0	0	0	0	0	0	0	0	0	0	0	0	0	0	0	0	0	0	0	0	0	0	0	0	0	0	0	0	0	0	0	0	0	0
e6bd75165b60f4b52fdf035f8ec8eebe	FALSE	Eukaryota	Opisthokonta	Nucletmycea	Fungi	NA	NA	NA	0	0	0	0	0	0	0	0	0	0	0	0	0	0	0	0	0	0	0	0	0	0	0	0	0	0	0	0	0	0	0	0	0	0	0	0	0	0	0	0	0
aecbf08a5c6b7b066321ca3da981c864	FALSE	Eukaryota	Opisthokonta	Holozoa	Metazoa (Animalia)	Arachnida	Acari	NA	0	0	0	0	0	0	0	0	0	0	0	0	0	0	0	0	0	0	0	0	0	0	0	0	0	0	0	0	0	0	0	0	0	0	0	0	0	0	0	0	0
4bcb468667c67faf3f374be571cdd5f9	FALSE	Eukaryota	NA	NA	NA	NA	NA	NA	0	0	0	0	0	0	0	0	0	0	0	0	0	0	0	0	9	0	0	0	0	0	0	0	0	0	0	0	0	0	0	0	0	4	0	0	0	0	0	0	0
c1a1160d7f8b93f14a0a6b46f8484041	FALSE	Unassigned	NA	NA	NA	NA	NA	NA	0	0	0	0	0	0	0	0	0	0	0	0	0	0	0	0	0	0	0	0	17	0	0	0	0	0	0	0	0	0	0	0	0	0	0	0	0	0	16	0	0
24b006e802bc92923736c4540257d93e	FALSE	Bacteria	NA	NA	NA	NA	NA	NA	0	0	0	0	0	0	0	0	0	0	0	0	0	0	0	0	0	0	0	0	0	0	0	10	0	0	0	0	0	0	0	0	0	0	0	0	0	0	0	0	0
e7a08dd0d62189481b9036f7a3f43271	FALSE	Bacteria	Proteobacteria	Alphaproteobacteria	NA	NA	NA	NA	0	0	0	0	0	0	0	0	0	0	0	0	0	0	0	0	0	0	0	0	0	0	0	0	0	0	39	0	0	0	0	0	0	0	0	0	0	0	0	0	0
1c083869e90c2e4246213a78ecd28332	FALSE	Unassigned	NA	NA	NA	NA	NA	NA	0	0	0	0	0	0	0	0	0	0	0	0	0	0	0	0	0	0	0	0	0	0	0	0	0	0	0	43	0	0	0	0	0	0	0	0	0	0	0	0	0
ab80892d0699c61dbb21b477c9d5c78b	FALSE	Bacteria	NA	NA	NA	NA	NA	NA	0	0	0	0	0	0	0	0	0	0	0	0	0	0	0	0	0	0	0	0	0	0	0	0	0	0	0	26	0	0	0	0	0	0	0	0	0	0	0	0	0
91d3853feacf746d49b7a28dea5a28ae	FALSE	Eukaryota	NA	NA	NA	NA	NA	NA	0	0	0	0	0	0	0	0	0	0	0	0	0	0	0	0	0	0	0	0	0	0	0	0	0	0	0	18	0	0	0	0	0	0	0	0	0	0	0	0	0
3b7a6ab601b5559b7dabe1922e6ad228	FALSE	Eukaryota	Opisthokonta	Holozoa	Metazoa (Animalia)	Arachnida	Acari	NA	0	0	0	0	0	0	0	0	0	0	0	0	0	0	0	0	0	0	0	0	0	0	0	0	0	0	0	0	0	0	44	0	0	0	0	0	0	0	0	0	0
204533a4f3f47cfa0cb1a23ec9e6860c	FALSE	Unassigned	NA	NA	NA	NA	NA	NA	0	0	0	0	0	0	0	0	0	0	0	0	0	0	0	0	0	0	0	0	0	0	0	0	0	0	0	0	0	0	0	0	0	0	0	0	23	0	0	0	0
b391a476eee38ca01e023fa0371f19cd	FALSE	Unassigned	NA	NA	NA	NA	NA	NA	0	0	0	0	0	0	0	0	0	0	0	0	0	0	0	0	0	0	0	0	0	0	0	0	0	0	0	0	0	0	0	0	0	0	0	0	0	0	0	29	0
1130ad409b61d25bc7db943938e74cad	FALSE	Unassigned	NA	NA	NA	NA	NA	NA	0	0	0	0	0	0	0	0	0	0	0	0	0	0	0	0	0	0	0	0	0	0	0	0	0	0	0	0	0	0	0	0	0	0	0	0	0	0	0	0	0
1d606b560d408465bc9622c78559f7d4	FALSE	Unassigned	NA	NA	NA	NA	NA	NA	0	0	0	0	0	0	0	0	0	0	0	0	0	0	0	0	0	0	0	0	0	0	0	0	0	0	0	0	0	0	0	0	0	0	0	0	0	0	0	0	0
b37c2aebae0597bf61f59d045a481732	FALSE	Eukaryota	Amoebozoa	Myxogastria	Didymium	Didymium sp. CCIKV	Didymium sp. CCIKV	Didymium sp. CCIKV	0	0	0	0	0	0	0	0	0	0	0	0	0	0	0	0	0	0	0	0	0	0	0	0	0	0	0	0	0	0	0	0	0	0	0	0	0	0	0	0	0
565c23235ffbbd14553cb60c1af760ac	FALSE	Eukaryota	Opisthokonta	Holozoa	Metazoa (Animalia)	Arachnida	Acari	NA	0	0	0	0	0	0	0	0	0	0	0	0	0	0	0	0	0	0	0	0	0	0	0	0	0	0	0	0	0	0	0	0	0	0	0	0	0	0	0	0	0
9336df4ed312a44e3865f36f42b1187b	FALSE	Unassigned	NA	NA	NA	NA	NA	NA	0	0	0	0	0	0	0	0	0	0	0	0	0	0	0	0	0	0	0	0	0	0	0	0	0	0	0	0	0	0	0	0	0	0	0	0	0	0	0	0	0
19bfd6452787054cdfc79ce283aca349	FALSE	Unassigned	NA	NA	NA	NA	NA	NA	0	0	0	0	0	0	0	0	0	0	0	0	0	0	0	0	7	0	0	0	0	0	0	0	0	0	0	0	0	0	0	0	0	0	0	0	0	0	0	0	0
7d3d63ea7ee97c25448185ac013b0fe2	FALSE	Unassigned	NA	NA	NA	NA	NA	NA	0	0	0	0	0	0	0	0	0	0	0	0	0	0	0	0	0	0	0	0	0	0	15	0	0	0	0	0	0	0	0	0	0	0	0	0	0	0	0	0	0
3a9dd9171845f64403ef13af25570b0f	FALSE	Bacteria	NA	NA	NA	NA	NA	NA	0	0	0	0	0	0	0	0	0	0	0	0	0	0	0	0	0	0	0	0	0	0	0	3	0	0	0	0	0	0	0	0	0	0	0	0	0	4	0	7	0
9982a701bb59ad59936846c199d03776	FALSE	Unassigned	NA	NA	NA	NA	NA	NA	0	0	0	0	0	0	0	0	0	0	0	0	0	0	0	0	0	0	0	0	0	0	0	0	0	0	0	25	0	0	0	0	0	0	0	0	0	0	0	0	0
d99aa26a533b0874819215c2c8f0073f	FALSE	Unassigned	NA	NA	NA	NA	NA	NA	0	0	0	0	0	0	0	0	0	0	0	0	0	0	0	0	0	0	0	0	0	0	0	0	0	0	0	0	0	0	0	0	0	0	0	0	0	0	0	34	0
9a0084fd60c84e58b83123caf9a8e697	FALSE	Unassigned	NA	NA	NA	NA	NA	NA	0	0	0	0	0	0	0	0	0	0	0	0	0	0	0	0	0	0	0	0	0	0	0	0	0	0	0	0	0	0	0	0	0	0	0	0	0	0	0	0	0
3727ea3d51010a2094c6b6d815572d5d	FALSE	Unassigned	NA	NA	NA	NA	NA	NA	0	0	0	0	0	0	0	0	0	0	0	0	0	0	0	0	0	0	0	0	0	0	0	0	0	0	0	0	0	0	0	0	0	0	0	0	0	0	0	0	0
7484fbdad4cd393cde215ece9897a18c	FALSE	Unassigned	NA	NA	NA	NA	NA	NA	0	0	0	0	0	0	0	0	0	0	0	0	0	0	0	0	0	0	0	0	0	0	0	0	0	0	0	0	0	0	0	0	0	0	0	0	0	0	0	0	0
205cded769a1e0f7ebf40a45ae929b6a	FALSE	Unassigned	NA	NA	NA	NA	NA	NA	0	0	0	0	0	0	0	0	0	0	0	0	0	0	0	0	0	0	0	0	0	0	0	0	0	0	0	0	0	0	0	0	0	0	0	0	0	0	0	0	0
bf0488703a2c7cc3be42e7c541fa5816	FALSE	Unassigned	NA	NA	NA	NA	NA	NA	0	0	0	0	0	0	0	0	0	0	0	0	0	0	0	0	0	0	0	0	0	0	0	0	0	0	0	0	0	0	0	0	0	0	0	0	0	0	0	0	0
677a5d885ed74f65ccbf2e93d1340c7b	FALSE	Unassigned	NA	NA	NA	NA	NA	NA	0	0	0	0	0	0	0	0	0	0	0	0	0	0	0	0	0	0	0	0	0	0	0	0	0	0	0	0	0	0	0	0	0	0	0	0	0	0	0	0	0
1e34001f2a495b0a015680fe579b8c5b	FALSE	Unassigned	NA	NA	NA	NA	NA	NA	0	0	0	0	0	0	0	0	0	0	0	0	0	0	0	0	0	0	0	0	0	0	0	0	0	0	0	0	0	0	0	0	0	0	0	0	0	0	0	0	0
070f2c6bc08d1aef984d916f22530f32	FALSE	Bacteria	NA	NA	NA	NA	NA	NA	0	0	0	0	0	0	0	0	0	0	0	0	0	0	0	0	0	0	0	0	0	0	0	0	0	0	0	0	0	0	0	0	0	0	0	0	0	0	0	0	0
0f016132d800c7485d980ff5df88d57b	FALSE	Bacteria	NA	NA	NA	NA	NA	NA	0	0	0	0	0	0	0	0	0	0	0	0	0	0	0	0	0	0	0	0	0	0	0	0	0	0	0	0	0	0	0	0	0	0	0	0	0	0	0	0	0
225feb0818e5000166bbb49088f8c8e7	FALSE	Eukaryota	Opisthokonta	Holozoa	Metazoa (Animalia)	Arachnida	Acari	NA	0	0	0	0	0	0	0	0	0	0	0	0	0	0	0	0	0	0	0	0	0	0	0	0	0	0	0	0	0	0	0	0	0	0	0	0	0	0	0	0	0
99ba73861675373afcc6c3d21c8530c3	FALSE	Eukaryota	SAR	Alveolata	Apicomplexa	Eugregarinorida	Gregarina	NA	0	0	0	0	0	0	0	0	0	0	0	0	0	0	0	0	0	0	0	0	0	0	0	0	0	0	0	0	0	0	0	0	0	0	0	0	0	0	0	0	0
8194bd4317699104173d7baabfb38a7e	FALSE	Eukaryota	Opisthokonta	Holozoa	Metazoa (Animalia)	Arachnida	Acari	D_10__Ixodes persulcatus (taiga tick)	0	0	0	0	0	0	0	0	0	0	0	0	0	0	0	0	0	0	0	0	0	0	0	0	0	0	0	0	0	0	0	0	0	0	0	0	0	0	0	0	0
598da8de8eb1a2192e032f815cc59cc6	FALSE	Unassigned	NA	NA	NA	NA	NA	NA	0	0	0	0	0	0	0	0	0	0	0	0	0	0	0	0	0	0	0	0	0	0	0	0	0	0	0	0	0	0	0	0	0	0	0	0	0	0	0	0	0
9d8b3c0b4f767a7bd87aeaca354a4541	FALSE	Unassigned	NA	NA	NA	NA	NA	NA	5	0	0	0	0	0	0	0	0	0	0	0	0	0	0	0	0	0	0	0	0	0	0	0	0	0	0	0	0	0	0	0	0	0	0	29	0	0	0	0	0
4d588322ff702e501fe51c677d672dd1	FALSE	Unassigned	NA	NA	NA	NA	NA	NA	0	0	0	0	0	0	0	0	0	2	0	0	0	0	0	0	0	0	0	0	0	0	0	0	0	0	0	0	0	0	0	0	0	0	0	0	0	0	0	0	0
d67e3b76909b78c846382c0603bb1ec1	FALSE	Eukaryota	SAR	Alveolata	Ciliophora	Colpodida	Bromeliothrix	NA	0	0	0	0	0	0	0	0	0	0	0	0	0	0	0	0	0	0	0	0	21	0	0	0	0	0	0	0	0	0	0	0	0	0	0	0	0	0	24	0	0
36b48119dddaa3a2c7eddfdbe81dd61a	FALSE	Eukaryota	NA	NA	NA	NA	NA	NA	0	0	0	0	0	0	0	0	0	0	0	0	0	0	0	0	0	0	0	0	0	0	0	28	0	0	0	0	0	0	0	0	0	0	0	0	0	0	0	0	0
261e39d82a5d18742dd2fb35d4db437a	FALSE	Bacteria	NA	NA	NA	NA	NA	NA	0	0	0	0	0	0	0	0	0	0	0	0	0	0	0	0	0	0	0	0	0	0	0	0	83	0	0	0	0	0	0	0	0	0	0	0	0	0	0	0	0
621748c835a678ea2be5a955538381f9	FALSE	Unassigned	NA	NA	NA	NA	NA	NA	0	0	0	0	0	0	0	0	0	0	0	0	0	0	0	0	0	0	0	0	0	0	0	0	0	0	0	21	0	0	0	0	0	0	0	0	0	0	0	0	0
9ecd6a537213f111543b28389f4586b4	FALSE	Eukaryota	NA	NA	NA	NA	NA	NA	0	0	0	0	0	0	0	0	0	0	0	0	0	0	0	0	0	0	0	0	0	0	0	0	0	0	0	0	0	0	0	0	0	6	0	0	0	0	0	0	0
17fbaa5c39dfccdad2f3559842f59bbf	FALSE	Unassigned	NA	NA	NA	NA	NA	NA	0	0	0	0	0	0	0	0	0	0	0	0	0	0	0	0	0	0	0	0	0	0	0	0	0	0	0	0	0	0	0	0	0	0	0	0	0	0	0	0	0
42be4dd5ced8682ee8ea8bcf9c65e73e	FALSE	Bacteria	Proteobacteria	Alphaproteobacteria	Rickettsiales	Mitochondria	uncultured bacterium	uncultured bacterium	0	0	0	0	0	0	0	0	0	0	0	0	0	0	0	0	0	0	0	0	0	0	0	0	0	0	0	0	0	0	0	0	0	0	0	0	0	0	0	0	0
05cd208b0a597272575fd644676f85b2	FALSE	Eukaryota	Opisthokonta	Holozoa	Metazoa (Animalia)	Arachnida	Acari	NA	0	0	0	0	0	0	0	0	0	0	0	0	0	0	0	0	0	0	0	0	0	0	0	0	0	0	0	0	0	0	0	0	0	0	0	0	0	0	0	0	0
0a592a3c7160285ce9307a73ff2cb538	FALSE	Eukaryota	SAR	Rhizaria	Cercozoa	Cercomonadidae	Cercomonas	metagenome	0	0	0	0	0	0	0	0	0	0	0	0	0	0	0	0	0	0	0	0	0	0	0	0	0	0	0	0	0	0	0	0	0	0	0	0	0	0	0	0	0
860f115e85bca6f93f7f0e24eb151f3e	FALSE	Eukaryota	Opisthokonta	Nucletmycea	Fungi	Chrysozymaceae	NA	NA	0	0	0	0	0	0	0	0	0	0	0	0	0	0	0	0	0	0	0	0	0	0	0	0	0	0	0	0	0	0	0	0	0	0	0	0	0	0	0	0	0
85d8f053037f626913be0cd65b8b4eec	FALSE	Eukaryota	NA	NA	NA	NA	NA	NA	0	0	0	0	0	0	0	0	0	0	0	0	0	0	0	0	0	0	0	0	0	0	0	0	0	0	0	0	0	0	0	0	0	0	0	0	0	0	0	0	0
72080cc5e934c3b358df60cc9ed2964d	FALSE	Unassigned	NA	NA	NA	NA	NA	NA	0	0	0	0	0	0	0	0	0	0	0	0	0	0	0	0	0	0	0	0	0	0	0	0	0	0	0	0	0	0	0	0	0	0	0	0	0	0	0	0	0
1c9d4841be9640cfb28c680f144bc2c6	FALSE	Eukaryota	SAR	Alveolata	Ciliophora	Platyophryida	Sorogena	Platyophryides sp. MD-2014	0	0	0	0	0	0	0	0	0	0	0	0	0	0	0	0	0	0	0	0	35	0	0	0	0	0	0	0	0	0	0	0	0	0	0	0	0	0	0	0	0
f81fdb820d1b572c291535410476d379	FALSE	Unassigned	NA	NA	NA	NA	NA	NA	0	0	0	0	0	0	0	0	0	0	0	0	0	0	0	0	0	0	0	0	0	0	27	9	0	0	0	0	0	0	0	0	0	0	0	0	0	0	0	0	0
e6e35085bf12134efc321848930a607c	FALSE	Unassigned	NA	NA	NA	NA	NA	NA	0	0	0	0	0	0	0	0	0	0	0	0	0	0	0	0	0	0	0	0	0	0	0	0	0	19	0	0	0	0	0	0	0	0	0	0	0	0	0	0	0
7afbc03a4e2d6c949bf72130aec2c86a	FALSE	Bacteria	Proteobacteria	NA	NA	NA	NA	NA	0	0	0	0	0	0	0	0	0	0	0	0	0	0	0	0	0	0	0	0	0	0	0	0	0	17	0	0	0	0	0	0	0	0	0	0	0	0	0	0	0
94bc7a6f25ffbe18d2c33d3f36e52354	FALSE	Unassigned	NA	NA	NA	NA	NA	NA	0	0	0	0	0	0	0	0	0	0	0	0	0	0	0	0	0	0	0	0	0	0	0	0	0	0	29	0	0	0	0	0	0	0	0	0	0	0	0	0	0
b84773663e13c29846e8ac983fd804ba	FALSE	Unassigned	NA	NA	NA	NA	NA	NA	0	0	0	0	0	0	0	0	0	0	0	0	0	0	0	0	0	0	0	0	0	0	0	0	0	0	0	47	0	0	0	0	0	0	0	0	0	0	0	0	0
22d651152b84ba0de9c6a35d054544d5	FALSE	Eukaryota	NA	NA	NA	NA	NA	NA	0	0	0	0	0	0	0	0	0	0	0	0	0	0	0	0	0	0	0	0	0	0	0	0	0	0	0	13	0	0	0	0	0	0	0	0	0	0	0	0	0
8c2055c6d4d066fe6838727b87d22223	FALSE	Unassigned	NA	NA	NA	NA	NA	NA	0	0	0	0	0	0	0	0	0	0	0	0	0	0	0	0	0	0	0	0	0	0	0	0	0	0	0	0	0	0	0	0	0	0	0	7	0	0	0	0	0
df40d86d0d9681abdb632569ffb42f2e	FALSE	Unassigned	NA	NA	NA	NA	NA	NA	0	0	0	0	0	0	0	0	0	0	0	0	0	0	0	0	0	0	0	0	0	0	0	0	0	0	0	0	0	0	0	0	0	0	0	0	0	0	0	0	0
b0a3578539d8af9cc139d9c396b580cf	FALSE	Eukaryota	NA	NA	NA	NA	NA	NA	0	0	2	0	0	0	0	0	0	0	0	0	0	0	0	0	0	0	0	6	0	0	0	0	0	0	0	0	0	0	0	0	0	0	0	0	0	23	0	0	0
80f83e7be3aa06eb5db04c975179a406	FALSE	Unassigned	NA	NA	NA	NA	NA	NA	0	0	0	0	4	0	0	0	0	0	0	0	0	0	0	0	0	0	0	0	0	0	0	0	0	0	0	0	0	0	0	0	0	0	0	0	0	0	0	38	0
24c9194085ec4430821a59ce8b9ae05a	FALSE	Unassigned	NA	NA	NA	NA	NA	NA	0	0	0	0	2	0	0	0	0	0	0	0	0	0	0	0	0	0	0	0	0	15	0	15	0	0	0	0	0	0	0	0	0	0	0	0	0	0	0	0	0
4e123600f1496a0f108171ad796176cf	FALSE	Unassigned	NA	NA	NA	NA	NA	NA	0	0	0	0	0	0	0	0	0	3	0	0	0	0	0	0	0	0	0	0	0	0	0	0	0	0	17	0	0	0	0	0	0	0	0	0	0	0	0	0	0
f741679549f8f8908c8d4cc10be876f0	FALSE	Unassigned	NA	NA	NA	NA	NA	NA	0	0	0	0	0	0	0	0	0	0	0	0	5	0	0	0	0	0	0	0	0	0	0	0	0	0	0	0	0	0	0	0	0	0	0	0	0	0	0	0	0
903bc86b29b48d653ee7b2dcf57f4c18	FALSE	Eukaryota	NA	NA	NA	NA	NA	NA	0	0	0	0	0	0	0	0	0	0	0	0	0	0	0	0	3	0	0	0	0	0	0	0	0	0	0	0	0	0	0	0	0	0	0	0	0	0	0	0	0
e5648a560f8fc09281944889d41b7f31	FALSE	Unassigned	NA	NA	NA	NA	NA	NA	0	0	0	0	0	0	0	0	0	0	0	0	0	0	0	0	0	0	0	0	24	0	0	0	0	0	0	0	0	0	0	0	0	0	0	0	0	0	12	0	0
02231ecd73f09a5365a894f400b29410	FALSE	Unassigned	NA	NA	NA	NA	NA	NA	0	0	0	0	0	0	0	0	0	0	0	0	0	0	0	0	0	0	0	0	0	0	30	0	0	0	0	0	0	0	0	0	0	0	0	0	0	0	0	0	0
a982153d926fb6379f90f9015cc5183a	FALSE	Unassigned	NA	NA	NA	NA	NA	NA	0	0	0	0	0	0	0	0	0	0	0	0	0	0	0	0	0	0	0	0	0	0	0	22	0	0	0	0	0	0	0	0	0	0	0	0	0	0	0	0	0
1448be8abfc3dd8415cb86a633f2b8ca	FALSE	Unassigned	NA	NA	NA	NA	NA	NA	0	0	0	0	0	0	0	0	0	0	0	0	0	0	0	0	0	0	0	0	0	0	0	17	0	0	0	0	0	0	0	0	0	0	0	0	0	0	0	0	0
04cc6a03cf78ab0b237330a728276393	FALSE	Unassigned	NA	NA	NA	NA	NA	NA	0	0	0	0	0	0	0	0	0	0	0	0	0	0	0	0	0	0	0	0	0	0	0	0	0	0	32	0	0	0	0	0	0	0	0	0	0	0	0	0	0
a216bd81630c6c335f42ec3d20f84bdd	FALSE	Eukaryota	SAR	Rhizaria	Retaria	NA	NA	NA	0	0	0	0	0	0	0	0	0	0	0	0	0	0	0	0	0	0	0	0	0	0	0	0	0	0	8	0	5	0	0	0	0	0	0	0	0	0	0	0	0
2bc657cf7c3eb73a2f1bacc73ef604f8	FALSE	Unassigned	NA	NA	NA	NA	NA	NA	0	0	0	0	0	0	0	0	0	0	0	0	0	0	0	0	0	0	0	0	0	0	0	0	0	0	0	28	0	0	0	0	0	0	0	0	0	0	0	0	0
61c663029e55f9102ecf6b3c46969df2	FALSE	Unassigned	NA	NA	NA	NA	NA	NA	0	0	0	0	0	0	0	0	0	0	0	0	0	0	0	0	0	0	0	0	0	0	0	0	0	0	0	11	8	0	0	0	0	0	0	0	0	0	0	0	0
f72fd61ddd3220bf9581813fab678c75	FALSE	Bacteria	NA	NA	NA	NA	NA	NA	0	0	0	0	0	0	0	0	0	0	0	0	0	0	0	0	0	0	0	0	0	0	0	0	0	0	0	0	9	0	0	0	0	0	0	0	0	0	0	0	0
008866a49a9df3df5a54b5a541898f49	FALSE	Bacteria	NA	NA	NA	NA	NA	NA	0	0	0	0	0	0	0	0	0	0	0	0	0	0	0	0	0	0	0	0	0	0	0	0	0	0	0	0	5	22	0	0	0	0	0	0	0	0	0	0	0
b60f9fe1389c1d0f98cdc34f4e6acab1	FALSE	Unassigned	NA	NA	NA	NA	NA	NA	0	0	0	0	0	0	0	0	0	0	0	0	0	0	0	0	0	0	0	0	0	0	0	0	0	0	0	0	0	14	0	0	0	0	0	0	0	0	0	0	0
455da5b291749c344ac342a27dffb163	FALSE	Unassigned	NA	NA	NA	NA	NA	NA	0	0	0	0	0	0	0	0	0	0	0	0	0	0	0	0	0	0	0	0	0	0	0	0	0	0	0	0	0	0	0	0	0	8	0	0	0	0	0	0	0
cbe9bcc4ff2488453a5294d997e9f039	FALSE	Bacteria	NA	NA	NA	NA	NA	NA	0	0	0	0	0	0	0	0	0	0	0	0	0	0	0	0	0	0	0	0	0	0	0	0	0	0	0	0	0	0	0	0	0	0	0	0	31	0	0	0	0
ee07b9f81f46cdde5897d30c9008670f	FALSE	Bacteria	NA	NA	NA	NA	NA	NA	0	0	0	0	0	0	0	0	0	0	0	0	0	0	0	0	0	0	0	0	0	0	0	0	0	0	0	0	0	0	0	0	0	0	0	0	0	0	36	0	0
4534ba643c38ddd78191eab2728414f8	FALSE	Unassigned	NA	NA	NA	NA	NA	NA	0	0	0	0	0	0	0	0	0	0	0	0	0	0	0	0	0	0	0	0	0	0	0	0	0	0	0	0	0	0	0	0	0	0	0	0	0	0	0	17	0
a9ab39c91b653a3a82de021131e5bac6	FALSE	Unassigned	NA	NA	NA	NA	NA	NA	0	0	0	0	0	0	0	0	0	0	0	0	0	0	0	0	0	0	0	0	0	0	0	0	0	0	0	0	0	0	0	0	0	0	0	0	0	0	0	11	0
9a91cc13a18159287850fa14a7c22e8a	FALSE	Unassigned	NA	NA	NA	NA	NA	NA	0	0	0	0	0	0	0	0	0	0	0	0	0	0	0	0	0	0	0	0	0	0	0	0	0	0	0	0	0	0	0	0	0	0	0	0	0	0	0	0	0
c8503ed9f2c38ad7e28f3ec9c8d74506	FALSE	Unassigned	NA	NA	NA	NA	NA	NA	0	0	0	0	0	0	0	0	0	0	0	0	0	0	0	0	0	0	0	0	0	0	0	0	0	0	0	0	0	0	0	0	0	0	0	0	0	0	0	0	0
32af95b100ca032f4ff5778fc0e4c27b	FALSE	Eukaryota	Opisthokonta	Nucletmycea	Fungi	Kriegeriales	Kriegeriaceae	D_10__uncultured eukaryote	0	0	0	0	0	0	0	0	0	0	0	0	0	0	0	0	0	0	0	0	0	0	0	0	0	0	0	0	0	0	0	0	0	0	0	0	0	0	0	0	0
058be527364b0046a6d46ed27871949b	FALSE	Unassigned	NA	NA	NA	NA	NA	NA	0	0	0	0	0	0	0	0	0	0	0	0	0	0	0	0	0	0	0	0	0	0	0	0	0	0	0	0	0	0	0	0	0	0	0	0	0	0	0	0	0
3569f02ee9a905e0db0c9ecfe29a45e0	FALSE	Eukaryota	Opisthokonta	Holozoa	Metazoa (Animalia)	Arachnida	Acari	NA	0	0	80	0	0	0	0	0	0	0	0	0	0	0	0	0	0	0	0	0	0	0	0	0	0	0	0	0	0	0	0	0	0	0	0	0	0	0	0	0	0
e91ca6a34651ea632053e8d90de43ae2	FALSE	Unassigned	NA	NA	NA	NA	NA	NA	0	0	0	0	0	0	0	0	6	0	0	0	0	0	0	0	0	0	0	0	0	0	0	0	0	12	0	0	0	0	0	0	0	0	0	0	0	0	0	0	0
5bbaa8084d9e00b851d038de3d44018f	FALSE	Unassigned	NA	NA	NA	NA	NA	NA	0	0	0	0	0	0	0	0	0	0	0	0	0	0	0	0	0	0	0	0	0	0	0	0	0	0	0	0	0	27	0	0	0	0	0	0	0	0	0	0	0
a4b8e8d08d417da0661e19163c3762c8	FALSE	Bacteria	NA	NA	NA	NA	NA	NA	0	0	0	0	0	0	0	0	0	0	0	0	0	0	0	0	0	0	0	0	0	0	0	0	0	0	0	0	0	22	0	0	0	0	0	0	0	0	0	0	0
7c05f80ae4f7e9d5385d675e013eaac2	FALSE	Bacteria	NA	NA	NA	NA	NA	NA	0	0	0	0	0	0	0	0	0	0	0	0	0	0	0	0	0	0	0	0	0	0	0	0	0	0	0	0	0	0	0	0	10	0	0	0	0	0	0	0	0
04a40d8a4fc26d72c50e36669c2f480d	FALSE	Unassigned	NA	NA	NA	NA	NA	NA	0	0	0	0	0	0	0	0	0	0	0	0	0	0	0	0	0	0	0	0	0	0	0	0	0	0	0	0	0	0	0	0	0	0	0	0	29	0	0	0	0
7c79ec76cfb0998afd68cad0944b803a	FALSE	Unassigned	NA	NA	NA	NA	NA	NA	0	0	0	0	0	0	0	0	0	0	0	0	0	0	0	0	0	0	0	0	0	0	0	0	0	0	0	0	0	0	0	0	0	0	0	0	0	0	0	0	0
b3f26054d422c8f23b3170d8ac0f9430	FALSE	Unassigned	NA	NA	NA	NA	NA	NA	0	0	0	0	0	0	0	0	0	0	0	0	0	0	0	0	0	0	0	0	0	0	0	0	0	0	0	0	0	0	0	0	0	0	0	0	0	0	0	0	0
2391ada612fa0ac21f78e9a43a8d9532	FALSE	Eukaryota	Opisthokonta	Holozoa	Metazoa (Animalia)	Arachnida	Acari	D_10__Ixodes persulcatus (taiga tick)	0	0	0	0	0	0	0	0	0	0	0	0	0	0	0	0	0	0	0	0	0	0	0	0	0	0	0	0	0	0	0	0	0	0	0	0	0	0	0	0	0
c1b233ad540d2dca1bd770a574bb1c95	FALSE	Eukaryota	SAR	Alveolata	Ciliophora	Colpodida	Bromeliothrix	NA	0	0	0	0	0	0	0	0	0	0	0	0	0	0	0	0	0	0	0	0	0	0	0	0	0	0	0	0	0	0	0	0	0	0	0	0	0	0	0	0	0
3c72328bd6b15ef456588b4ad54bbeab	FALSE	Eukaryota	Opisthokonta	Holozoa	Metazoa (Animalia)	Arachnida	Acari	NA	0	0	0	0	0	0	0	0	0	0	0	0	0	0	0	0	0	0	0	0	0	0	0	0	0	0	0	0	0	0	0	0	0	0	0	0	0	0	0	0	0
0730af7736152ebd27501c19fd933c63	FALSE	Eukaryota	NA	NA	NA	NA	NA	NA	0	0	4	0	0	0	0	0	0	0	0	0	0	0	0	0	0	0	0	11	0	0	0	0	0	0	0	0	0	0	0	0	0	0	0	0	0	18	0	0	0
2d3670e6b69effb6ba958b4eebe049a2	FALSE	Unassigned	NA	NA	NA	NA	NA	NA	0	0	0	0	0	0	0	0	0	0	0	0	0	0	0	0	5	0	0	0	0	0	0	0	0	0	0	0	0	0	0	0	0	5	0	0	0	0	0	0	0
810a3e07ede812c4d534c09ae75f86b1	FALSE	Unassigned	NA	NA	NA	NA	NA	NA	0	0	0	0	0	0	0	0	0	0	0	0	0	0	0	0	0	0	5	0	0	0	0	0	0	0	0	0	0	0	0	0	0	0	0	0	31	0	0	0	0
0bac0ada1057068718b78cd8c81c1942	FALSE	Unassigned	NA	NA	NA	NA	NA	NA	0	0	0	0	0	0	0	0	0	0	0	0	0	0	0	0	0	0	0	0	0	0	7	0	0	0	0	0	0	0	0	0	0	0	0	0	0	0	0	0	6
e5b159de8eef9433e769451892bad18a	FALSE	Unassigned	NA	NA	NA	NA	NA	NA	0	0	0	0	0	0	0	0	0	0	0	0	0	0	0	0	0	0	0	0	0	0	0	0	0	15	0	0	0	0	0	0	0	0	0	0	0	0	0	0	0
e0fcabfe869fac16da6919c98426442a	FALSE	Unassigned	NA	NA	NA	NA	NA	NA	0	0	0	0	0	0	0	0	0	0	0	0	0	0	0	0	0	0	0	0	0	0	0	0	0	0	0	17	0	0	0	0	0	0	0	0	0	0	0	0	0
85ba6840d55031a0d81d55360e447059	FALSE	Bacteria	Proteobacteria	Alphaproteobacteria	Rickettsiales	Mitochondria	uncultured bacterium	uncultured bacterium	0	0	0	0	0	0	0	0	0	0	0	0	0	0	0	0	0	0	0	0	0	0	0	0	0	0	0	0	25	0	0	0	0	0	0	0	0	0	0	0	0
f2f212eb7879799267513a9597bb6970	FALSE	Eukaryota	NA	NA	NA	NA	NA	NA	0	0	0	0	0	0	0	0	0	0	0	0	0	0	0	0	0	0	0	0	0	0	0	0	0	0	0	0	0	20	0	0	0	0	0	0	0	0	0	0	0
4170ddd3be33b045cb6c1f8fe71c181b	FALSE	Unassigned	NA	NA	NA	NA	NA	NA	0	0	0	0	0	0	0	0	0	0	0	0	0	0	0	0	0	0	0	0	0	0	0	0	0	0	0	0	0	15	0	0	0	0	0	0	0	0	0	0	0
42efeb342efc74159fd10b140a091b54	FALSE	Eukaryota	Opisthokonta	Holozoa	Metazoa (Animalia)	Arachnida	Acari	NA	0	0	0	0	0	0	0	0	0	0	0	0	0	0	0	0	0	0	0	0	0	0	0	0	0	0	0	0	0	0	0	0	23	0	0	0	0	0	0	0	0
0bbc1b91688d9a7017d264d656306402	FALSE	Unassigned	NA	NA	NA	NA	NA	NA	0	0	0	0	0	0	0	0	0	0	0	0	0	0	0	0	0	0	0	0	0	0	0	0	0	0	0	0	0	0	0	0	3	0	0	0	5	0	0	0	0
c36f06ad7bc86c2b1d73790a28bbdbe2	FALSE	Unassigned	NA	NA	NA	NA	NA	NA	0	0	0	0	0	0	0	0	0	0	0	0	0	0	0	0	0	0	0	0	0	0	0	0	0	0	0	0	0	0	0	0	0	0	0	6	0	0	0	0	0
216b087842dd4b5d840bebd1ef6c2f30	FALSE	Bacteria	NA	NA	NA	NA	NA	NA	0	0	0	0	0	0	0	0	0	0	0	0	0	0	0	0	0	0	0	0	0	0	0	0	0	0	0	0	0	0	0	0	0	0	0	0	0	39	0	0	0
a3f1b5b2765e6ee708521321c785a737	FALSE	Unassigned	NA	NA	NA	NA	NA	NA	0	0	0	0	0	0	0	0	0	0	0	0	0	0	0	0	0	0	0	0	0	0	0	0	0	0	0	0	0	0	0	0	0	0	0	0	0	0	0	34	0
f96d0ae86308ff253d19fe261ebb5637	FALSE	Unassigned	NA	NA	NA	NA	NA	NA	0	0	0	0	0	0	0	0	0	0	0	0	0	0	0	0	0	0	0	0	0	0	0	0	0	0	0	0	0	0	0	0	0	0	0	0	0	0	0	0	33
5351ee482dd0245ad8c5424beffdc195	FALSE	Unassigned	NA	NA	NA	NA	NA	NA	0	0	0	0	0	0	0	0	0	0	0	0	0	0	0	0	0	0	0	0	0	0	0	0	0	0	0	0	0	0	0	0	0	0	0	0	0	0	0	0	0
d404bbbef4fdc7e07fcce1afec4705ab	FALSE	Unassigned	NA	NA	NA	NA	NA	NA	0	0	0	0	0	0	0	0	0	0	0	0	0	0	0	0	0	0	0	0	0	0	0	0	0	0	0	0	0	0	0	0	0	0	0	0	0	0	0	0	0
9c026b9a61f02e4c7bd63d14a4368f75	FALSE	Eukaryota	Opisthokonta	Holozoa	Metazoa (Animalia)	Arachnida	Acari	NA	0	0	0	0	0	0	0	0	0	0	0	0	0	0	0	0	0	0	0	0	0	0	0	0	0	0	0	0	0	0	0	0	0	0	0	0	0	0	0	0	0
173d1869b6e9322530414040833dc926	FALSE	Eukaryota	Opisthokonta	Nucletmycea	Fungi	Aspergillaceae	NA	NA	0	0	0	0	0	0	0	0	0	0	0	0	0	0	0	0	0	0	0	0	0	0	0	0	0	0	0	0	0	0	0	0	0	0	0	0	0	0	0	0	0
3119132c826a39e6de1e34de18f28a0f	FALSE	Eukaryota	SAR	Rhizaria	Cercozoa	Glissomonadida	Heteromita	NA	0	0	0	0	0	0	0	0	0	0	0	0	0	0	0	0	0	0	0	0	0	0	0	0	0	0	0	0	0	0	0	0	0	0	0	0	0	0	0	0	0
663aa09865f4f380015c60581380b8b6	FALSE	Unassigned	NA	NA	NA	NA	NA	NA	0	0	0	0	0	0	0	0	0	0	0	0	0	0	0	0	0	0	0	0	0	0	0	0	0	0	0	0	0	0	0	0	0	0	0	0	0	0	0	0	0
9ec67c9132f711bf8047735395ee0973	FALSE	Eukaryota	NA	NA	NA	NA	NA	NA	0	0	0	0	0	0	0	0	0	0	0	0	0	0	0	0	0	0	0	0	0	0	0	0	0	0	0	0	0	0	0	0	0	0	0	0	0	0	0	0	0
65b96742e7105ed1158ed9b32da26d3b	FALSE	Unassigned	NA	NA	NA	NA	NA	NA	0	0	0	0	0	0	0	0	0	0	0	0	0	0	0	0	0	0	0	0	0	0	0	0	0	0	0	0	0	0	0	0	0	0	0	0	0	0	0	0	0
a4715be43ce4db566149b0645e4acc58	FALSE	Unassigned	NA	NA	NA	NA	NA	NA	0	0	8	0	0	0	0	0	0	0	0	0	0	0	0	0	0	0	0	37	0	0	0	0	0	0	0	0	0	0	0	0	0	0	0	0	0	5	0	0	0
f1b53602e1dddaf829d05ca6ecd3d055	FALSE	Unassigned	NA	NA	NA	NA	NA	NA	0	0	0	0	0	0	0	0	0	0	0	0	8	0	0	0	0	0	0	0	0	0	0	0	0	0	0	0	0	26	0	0	0	0	0	0	0	0	0	0	0
c2e1a0e50363a6eae02e01ee3d4acc9f	FALSE	Unassigned	NA	NA	NA	NA	NA	NA	0	0	0	0	0	0	0	0	0	0	0	0	0	0	0	0	0	0	8	0	0	0	0	0	0	0	0	0	0	0	0	0	0	0	0	0	21	0	0	0	0
07c42bb148075b27743db8254d5cf427	FALSE	Unassigned	NA	NA	NA	NA	NA	NA	0	0	0	0	0	0	0	0	0	0	0	0	0	0	0	0	0	0	2	0	0	0	0	0	0	0	0	0	0	0	0	0	0	0	0	0	17	0	0	0	0
b1aac04247579c44926748ee447373bd	FALSE	Bacteria	Proteobacteria	Alphaproteobacteria	Rickettsiales	Mitochondria	uncultured bacterium	uncultured bacterium	0	0	0	0	0	0	0	0	0	0	0	0	0	0	0	0	0	0	0	33	0	0	0	0	0	0	0	0	0	0	0	0	0	0	0	0	0	0	0	0	0
b4b38ad33209110a2add9deacd9626b6	FALSE	Unassigned	NA	NA	NA	NA	NA	NA	0	0	0	0	0	0	0	0	0	0	0	0	0	0	0	0	0	0	0	0	36	0	0	0	0	0	0	0	0	0	0	0	0	0	0	0	0	0	0	0	0
1a8bb09bc457f05a74d4572243e2914f	FALSE	Bacteria	NA	NA	NA	NA	NA	NA	0	0	0	0	0	0	0	0	0	0	0	0	0	0	0	0	0	0	0	0	10	0	0	0	0	0	0	0	0	0	0	0	0	0	0	0	0	0	23	0	0
665860b71c72b678b076a34897e91d9f	FALSE	Unassigned	NA	NA	NA	NA	NA	NA	0	0	0	0	0	0	0	0	0	0	0	0	0	0	0	0	0	0	0	0	0	0	29	0	0	0	0	0	0	0	0	0	0	0	0	0	0	0	0	0	0
a5b1fec44f2fee3a39a59757df3c6ab4	FALSE	Unassigned	NA	NA	NA	NA	NA	NA	0	0	0	0	0	0	0	0	0	0	0	0	0	0	0	0	0	0	0	0	0	0	21	0	0	0	0	0	0	0	0	0	0	0	0	0	0	0	0	0	0
9a4d29e3103216acf647e275dfa0c2b8	FALSE	Unassigned	NA	NA	NA	NA	NA	NA	0	0	0	0	0	0	0	0	0	0	0	0	0	0	0	0	0	0	0	0	0	0	0	0	0	0	0	38	0	0	0	0	0	0	0	0	0	0	0	0	0
03a80f53ce3e4bf2c0da45069c0716bc	FALSE	Unassigned	NA	NA	NA	NA	NA	NA	0	0	0	0	0	0	0	0	0	0	0	0	0	0	0	0	0	0	0	0	0	0	0	0	0	0	0	19	0	0	0	0	0	0	0	0	0	0	0	0	0
71b2884c073ed6ac73fcaefafc164d41	FALSE	Unassigned	NA	NA	NA	NA	NA	NA	0	0	0	0	0	0	0	0	0	0	0	0	0	0	0	0	0	0	0	0	0	0	0	0	0	0	0	0	0	0	0	0	0	21	0	0	0	0	0	0	0
7fd95f1ec83f2b3b30df8f7d7bbd3cd5	FALSE	Bacteria	NA	NA	NA	NA	NA	NA	0	0	0	0	0	0	0	0	0	0	0	0	0	0	0	0	0	0	0	0	0	0	0	0	0	0	0	0	0	0	0	0	0	0	0	0	0	0	0	6	0
df92e45b8694a476e4214d2b1399699c	FALSE	Unassigned	NA	NA	NA	NA	NA	NA	0	0	0	0	0	0	0	0	0	0	0	0	0	0	0	0	0	0	0	0	0	0	0	0	0	0	0	0	0	0	0	0	0	0	0	0	0	0	0	0	17
098c29022d6be87be5598b89e38007c7	FALSE	Unassigned	NA	NA	NA	NA	NA	NA	0	0	0	0	0	0	0	0	0	0	0	0	0	0	0	0	0	0	0	0	0	0	0	0	0	0	0	0	0	0	0	0	0	0	0	0	0	0	0	0	0
c4faecf4bf6720a42c8dbd4b1a1c35f8	FALSE	Unassigned	NA	NA	NA	NA	NA	NA	0	0	0	0	0	0	0	0	0	0	0	0	0	0	0	0	0	0	0	0	0	0	0	0	0	0	0	0	0	0	0	0	0	0	0	0	0	0	0	0	0
c0e877c7bd9806d65f7dfb1543245a58	FALSE	Unassigned	NA	NA	NA	NA	NA	NA	0	0	0	0	0	0	0	0	0	0	0	0	0	0	0	0	0	0	0	0	0	0	0	0	0	0	0	0	0	0	0	0	0	0	0	0	0	0	0	0	0
6920456cb9391b2cccc44a60d8243d79	FALSE	Eukaryota	Opisthokonta	Holozoa	Metazoa (Animalia)	Arachnida	Acari	D_10__Ixodes persulcatus (taiga tick)	0	0	0	0	0	0	0	0	0	0	0	0	0	0	0	0	0	0	0	0	0	0	0	0	0	0	0	0	0	0	0	0	0	0	0	0	0	0	0	0	0
14b845291f55d46f1f5c75a3d4efe881	FALSE	Eukaryota	Opisthokonta	Holozoa	Metazoa (Animalia)	Arachnida	Acari	NA	0	0	0	0	0	0	0	0	0	0	0	0	0	0	0	0	0	0	0	0	0	0	0	0	0	0	0	0	0	0	0	0	0	0	0	0	0	0	0	0	0
ae7d5fa33bb1b65a4a49dd2853f31bf5	FALSE	Eukaryota	Opisthokonta	Nucletmycea	Fungi	NA	NA	NA	0	0	0	0	0	0	0	0	0	0	0	0	0	0	0	0	0	0	0	0	0	0	0	0	0	0	0	0	0	0	0	0	0	0	0	0	0	0	0	0	0
2c7b13d166b76adbc074ee8db50eb788	FALSE	Eukaryota	Opisthokonta	Holozoa	Metazoa (Animalia)	Arachnida	Acari	D_10__Ixodes persulcatus (taiga tick)	0	0	0	0	0	0	0	0	0	0	0	0	0	0	0	0	0	0	0	0	0	0	0	0	0	0	0	0	0	0	0	0	0	0	0	0	0	0	0	0	0
2e68cdbc98dfe072055d90a23dc4f2c2	FALSE	Unassigned	NA	NA	NA	NA	NA	NA	0	0	0	0	0	0	0	0	0	0	0	0	0	0	0	0	0	0	0	0	0	0	0	0	0	0	0	0	0	0	0	0	0	0	0	0	0	0	0	0	0
194d1015a64ab8fe6f9351e6c1c6a705	FALSE	Bacteria	Proteobacteria	Alphaproteobacteria	Rickettsiales	Mitochondria	uncultured bacterium	uncultured bacterium	0	0	0	0	0	0	0	0	0	0	0	0	3	0	0	0	0	0	0	0	0	0	0	0	0	0	0	0	0	0	0	0	0	0	0	0	0	0	0	0	0
1d26585fd72af360e792c349fcf250e4	FALSE	Unassigned	NA	NA	NA	NA	NA	NA	0	0	0	0	0	0	0	0	0	0	0	0	0	0	0	0	0	0	0	8	0	0	14	0	0	0	0	0	0	0	0	0	0	0	0	0	0	0	0	5	0
a03079bf1ab480199251dd5738cc37bf	FALSE	Bacteria	NA	NA	NA	NA	NA	NA	0	0	0	0	0	0	0	0	0	0	0	0	0	0	0	0	0	0	0	0	0	0	77	0	0	0	0	0	0	0	0	0	0	0	0	0	0	0	0	0	0
60f35b020eb4ec0a720ce88783620c91	FALSE	Unassigned	NA	NA	NA	NA	NA	NA	0	0	0	0	0	0	0	0	0	0	0	0	0	0	0	0	0	0	0	0	0	0	0	12	0	0	0	0	0	0	0	0	0	0	0	0	0	0	0	0	0
ea36cfb79fde4bb37a749452e284ce64	FALSE	Unassigned	NA	NA	NA	NA	NA	NA	0	0	0	0	0	0	0	0	0	0	0	0	0	0	0	0	0	0	0	0	0	0	0	11	0	0	0	0	0	0	0	0	0	0	0	0	0	0	0	0	0
53b4844213dc81de30f29af5e5efe9ae	FALSE	Unassigned	NA	NA	NA	NA	NA	NA	0	0	0	0	0	0	0	0	0	0	0	0	0	0	0	0	0	0	0	0	0	0	0	0	0	0	0	18	0	0	0	0	0	0	0	0	0	0	0	0	0
7ce21968c504cc29304e1910d2f1a2d8	FALSE	Unassigned	NA	NA	NA	NA	NA	NA	0	0	0	0	0	0	0	0	0	0	0	0	0	0	0	0	0	0	0	0	0	0	0	0	0	0	0	0	20	4	0	0	0	0	0	0	0	0	0	0	0
a7d5bd2f25b532bb24c9a3fd3b4d38d1	FALSE	Bacteria	NA	NA	NA	NA	NA	NA	0	0	0	0	0	0	0	0	0	0	0	0	0	0	0	0	0	0	0	0	0	0	0	0	0	0	0	0	0	0	0	0	0	8	0	0	0	0	0	0	0
c6c4d7ed9cf9f56aee57154cdc25f85d	FALSE	Bacteria	Proteobacteria	Alphaproteobacteria	Rickettsiales	Mitochondria	uncultured bacterium	uncultured bacterium	0	0	0	0	0	0	0	0	0	0	0	0	0	0	0	0	0	0	0	0	0	0	0	0	0	0	0	0	0	0	0	0	0	0	0	37	0	0	0	0	0
be2a4f54855fc03a8542b049a520f5f1	FALSE	Unassigned	NA	NA	NA	NA	NA	NA	0	0	0	0	0	0	0	0	0	0	0	0	0	0	0	0	0	0	0	0	0	0	0	0	0	0	0	0	0	0	0	0	0	0	0	0	30	0	0	0	0
191c26361adfbc72c751e514574b1d37	FALSE	Unassigned	NA	NA	NA	NA	NA	NA	0	0	0	0	0	0	0	0	0	0	0	0	0	0	0	0	0	0	0	0	0	0	0	0	0	0	0	0	0	0	0	0	0	0	0	0	0	0	0	0	22
2f3c797a759daf107a8e11113c65ca11	FALSE	Bacteria	NA	NA	NA	NA	NA	NA	0	0	0	0	0	0	0	0	0	0	0	0	0	0	0	0	0	0	0	0	0	0	0	0	0	0	0	0	0	0	0	0	0	0	0	0	0	0	0	0	0
a14bfbf2308c9216e07f0639c761a7d9	FALSE	Unassigned	NA	NA	NA	NA	NA	NA	0	0	0	0	0	0	0	0	0	0	0	0	0	0	0	0	0	0	0	0	0	0	0	0	0	0	0	0	0	0	0	0	0	0	0	0	0	0	0	0	0
32ac65ebcf4a4a28e97a12e96bfea0bd	FALSE	Eukaryota	NA	NA	NA	NA	NA	NA	0	0	0	0	0	0	0	0	0	0	0	0	0	0	0	0	0	0	0	0	0	0	0	0	0	0	0	0	0	0	0	0	0	0	0	0	0	0	0	0	0
606e93440130dc36a8de44f6f27abed2	FALSE	Bacteria	NA	NA	NA	NA	NA	NA	0	0	0	0	0	0	0	0	0	0	0	0	0	0	0	0	0	0	0	0	0	0	0	0	0	0	0	0	0	0	0	0	0	0	0	0	0	0	0	0	0
580d883b7fd84f87686bbb1b5467d1cd	FALSE	Eukaryota	Opisthokonta	Nucletmycea	Fungi	NA	NA	NA	0	0	0	0	0	0	0	0	0	0	0	0	0	0	0	0	0	0	0	0	0	0	0	0	0	0	0	0	0	0	0	0	0	0	0	0	0	0	0	0	0
6ab01373bc770ba346eb5983d60871bf	FALSE	Eukaryota	Opisthokonta	Holozoa	Metazoa (Animalia)	Arachnida	Acari	D_10__Haemaphysalis punctata	0	0	0	0	0	0	0	0	0	0	0	0	0	0	0	0	0	0	0	0	0	0	0	0	0	0	0	0	0	0	0	0	0	0	0	0	0	0	0	0	0
239ff7aca30e00e2f9511e02ddb7133e	FALSE	Eukaryota	Opisthokonta	Nucletmycea	Fungi	NA	NA	NA	0	0	0	0	0	0	0	0	0	0	0	0	0	0	0	0	0	0	0	0	0	0	0	0	0	0	0	0	0	0	0	0	0	0	0	0	0	0	0	0	0
be5e591d96c139f7eb456d1500cd66bb	FALSE	Unassigned	NA	NA	NA	NA	NA	NA	0	0	0	0	0	0	0	0	0	0	0	0	0	0	0	0	0	0	0	0	0	0	0	0	0	0	0	0	0	0	0	0	0	0	0	0	0	0	0	0	0
3825716d22019170f1868494881d9cb8	FALSE	Bacteria	NA	NA	NA	NA	NA	NA	0	0	0	2	0	0	0	0	0	0	0	0	0	0	0	0	0	0	0	0	16	0	0	0	0	0	0	0	0	0	0	0	0	0	0	0	0	0	0	0	0
a653012996047ce0842a7e4c8b8bdc30	FALSE	Unassigned	NA	NA	NA	NA	NA	NA	0	0	0	0	0	0	9	0	0	0	0	0	0	0	0	0	0	0	0	0	0	0	0	0	0	0	0	0	0	0	0	0	0	0	0	0	0	8	0	0	0
948edb3e89a28159472348b28601448e	FALSE	Bacteria	Proteobacteria	Alphaproteobacteria	NA	NA	NA	NA	0	0	0	0	0	0	0	0	0	0	0	0	0	0	0	7	0	0	0	0	0	0	0	0	0	0	0	0	0	0	0	0	12	0	0	0	0	0	0	0	0
632166c1790bd4deddcb154733a96380	FALSE	Unassigned	NA	NA	NA	NA	NA	NA	0	0	0	0	0	0	0	0	0	0	0	0	0	0	0	0	5	0	0	0	0	0	0	0	0	0	0	0	0	0	0	0	0	11	0	0	0	0	0	0	0
2b6f2e8b918e0dd15882840e12a8130a	FALSE	Unassigned	NA	NA	NA	NA	NA	NA	0	0	0	0	0	0	0	0	0	0	0	0	0	0	0	0	0	4	0	0	0	0	0	0	0	0	0	0	0	0	0	0	0	0	0	25	0	0	0	0	0
2a4aa0f7d083bda6f38b17d3fd347e88	FALSE	Unassigned	NA	NA	NA	NA	NA	NA	0	0	0	0	0	0	0	0	0	0	0	0	0	0	0	0	0	0	0	18	0	0	0	0	0	0	0	0	0	0	0	0	0	0	0	0	0	35	0	0	0
755162fd348b00fe8df900bea8313519	FALSE	Unassigned	NA	NA	NA	NA	NA	NA	0	0	0	0	0	0	0	0	0	0	0	0	0	0	0	0	0	0	0	0	0	5	0	0	0	0	0	0	0	0	0	0	0	0	0	0	0	0	0	25	0
86f8ff45db0e45126bc1d002b6dc9564	FALSE	Unassigned	NA	NA	NA	NA	NA	NA	0	0	0	0	0	0	0	0	0	0	0	0	0	0	0	0	0	0	0	0	0	0	10	0	0	0	0	0	0	0	0	0	0	0	0	0	0	0	0	0	9
9f35bbcdd20af06388ac495510947733	FALSE	Unassigned	NA	NA	NA	NA	NA	NA	0	0	0	0	0	0	0	0	0	0	0	0	0	0	0	0	0	0	0	0	0	0	10	0	0	0	0	0	0	0	0	0	0	0	0	0	0	0	0	0	0
3aecdf8c2c673af9240f0ad2e50f8a53	FALSE	Unassigned	NA	NA	NA	NA	NA	NA	0	0	0	0	0	0	0	0	0	0	0	0	0	0	0	0	0	0	0	0	0	0	0	0	0	0	0	0	0	31	0	0	0	0	0	0	0	0	0	0	0
4e2936e305b3104b53a69c7d24846fe1	FALSE	Unassigned	NA	NA	NA	NA	NA	NA	0	0	0	0	0	0	0	0	0	0	0	0	0	0	0	0	0	0	0	0	0	0	0	0	0	0	0	0	0	26	0	0	0	0	0	0	0	0	0	0	0
89206e66ecbbb5e8cddd14b259928fb3	FALSE	Unassigned	NA	NA	NA	NA	NA	NA	0	0	0	0	0	0	0	0	0	0	0	0	0	0	0	0	0	0	0	0	0	0	0	0	0	0	0	0	0	0	0	0	0	24	0	0	0	0	0	0	0
0777f9211ed56a6ae32cae921f4d2c0c	FALSE	Unassigned	NA	NA	NA	NA	NA	NA	0	0	0	0	0	0	0	0	0	0	0	0	0	0	0	0	0	0	0	0	0	0	0	0	0	0	0	0	0	0	0	0	0	8	0	0	0	0	0	0	0
34fc486eeedca87ca1f7a1c249f3782b	FALSE	Unassigned	NA	NA	NA	NA	NA	NA	0	0	0	0	0	0	0	0	0	0	0	0	0	0	0	0	0	0	0	0	0	0	0	0	0	0	0	0	0	0	0	0	0	0	0	33	0	0	0	0	0
07c52638ca8fe3e1d5bcbad4bb03d329	FALSE	Unassigned	NA	NA	NA	NA	NA	NA	0	0	0	0	0	0	0	0	0	0	0	0	0	0	0	0	0	0	0	0	0	0	0	0	0	0	0	0	0	0	0	0	0	0	0	0	0	0	0	0	0
b7d83a57cb8f1f7cdfd9d71d3e980afa	FALSE	Bacteria	NA	NA	NA	NA	NA	NA	0	0	0	0	0	0	0	0	0	0	0	0	0	0	0	0	0	0	0	0	0	0	0	0	0	0	0	0	0	0	0	0	0	0	0	0	0	0	0	0	0
9ca40c16a6cee7d129ccd5e57c454b78	FALSE	Unassigned	NA	NA	NA	NA	NA	NA	0	0	0	0	0	0	0	0	0	0	0	0	0	0	0	0	0	0	0	0	0	0	0	0	0	0	0	0	0	0	0	0	0	0	0	0	0	0	0	0	0
1d0b4eb7df180192c58117584972694d	FALSE	Unassigned	NA	NA	NA	NA	NA	NA	0	0	0	0	0	0	0	0	0	0	0	0	0	0	0	0	0	0	0	0	0	0	0	0	0	0	0	0	0	0	0	0	0	0	0	0	0	0	0	0	0
2e92813452c828202da15f7bab7910d1	FALSE	Unassigned	NA	NA	NA	NA	NA	NA	0	0	0	0	0	0	0	0	0	0	0	0	0	0	0	0	0	0	0	0	0	0	0	0	0	0	0	0	0	0	0	0	0	0	0	0	0	0	0	0	0
e83aa68f34bc3ff1311467af4350de0a	FALSE	Bacteria	NA	NA	NA	NA	NA	NA	0	0	0	0	0	0	9	0	0	0	0	0	0	0	0	0	0	0	0	2	0	0	0	0	0	0	0	0	0	0	0	0	0	0	0	0	0	3	0	10	0
3aec2a45efbf800dc1809aa6b2143529	FALSE	Unassigned	NA	NA	NA	NA	NA	NA	0	0	0	0	0	0	0	0	0	0	20	0	0	0	0	0	0	0	0	0	0	0	0	0	0	0	0	0	0	0	0	0	0	0	0	0	0	0	0	0	0
71bd28206d141f01d96b8009ac5920ad	FALSE	Eukaryota	Opisthokonta	Holozoa	Metazoa (Animalia)	Arachnida	Acari	D_10__Ixodes persulcatus (taiga tick)	0	0	0	0	0	0	0	0	0	0	0	0	0	0	32	0	0	0	0	0	0	0	0	0	0	0	0	0	0	0	0	0	0	0	0	0	0	0	0	0	0
a01b2fdec21fd84e18d5352b1be24eae	FALSE	Eukaryota	NA	NA	NA	NA	NA	NA	0	0	0	0	0	0	0	0	0	0	0	0	0	0	0	0	0	8	0	0	0	0	0	0	0	0	0	0	0	0	0	0	0	0	0	13	0	0	0	0	0
6fd2056e8f25ffbee25bc99a03dd34f5	FALSE	Unassigned	NA	NA	NA	NA	NA	NA	0	0	0	0	0	0	0	0	0	0	0	0	0	0	0	0	0	0	0	8	0	0	0	0	0	0	0	0	0	0	0	0	0	0	0	0	0	16	0	16	0
4aa5e08c2b7cd54bb5dca3f2f8372d3b	FALSE	Unassigned	NA	NA	NA	NA	NA	NA	0	0	0	0	0	0	0	0	0	0	0	0	0	0	0	0	0	0	0	0	12	0	0	0	0	0	0	0	0	0	0	0	0	0	0	0	0	0	10	0	0
89babb9945b466821628796c8b39ee7f	FALSE	Unassigned	NA	NA	NA	NA	NA	NA	0	0	0	0	0	0	0	0	0	0	0	0	0	0	0	0	0	0	0	0	0	0	35	0	0	0	0	0	0	0	0	0	0	0	0	0	0	0	0	0	0
3211fed372a378c46dfbf7e622dc7997	FALSE	Unassigned	NA	NA	NA	NA	NA	NA	0	0	0	0	0	0	0	0	0	0	0	0	0	0	0	0	0	0	0	0	0	0	21	0	0	0	0	0	0	0	0	0	0	0	0	0	0	0	0	0	0
96b93c7f91dd7efe7354885f42c05acc	FALSE	Unassigned	NA	NA	NA	NA	NA	NA	0	0	0	0	0	0	0	0	0	0	0	0	0	0	0	0	0	0	0	0	0	0	0	0	0	9	0	5	0	0	0	0	0	0	0	0	0	0	0	0	0
27a4dc8799fb8309357773749bd2fa30	FALSE	Unassigned	NA	NA	NA	NA	NA	NA	0	0	0	0	0	0	0	0	0	0	0	0	0	0	0	0	0	0	0	0	0	0	0	0	0	0	0	27	0	0	0	0	0	0	0	0	0	0	0	0	0
31c3f48de6b31a0810ad31f6474cf0a3	FALSE	Unassigned	NA	NA	NA	NA	NA	NA	0	0	0	0	0	0	0	0	0	0	0	0	0	0	0	0	0	0	0	0	0	0	0	0	0	0	0	23	0	0	0	0	0	0	0	0	0	0	0	0	0
1b6b86cffc4d036a1247a681a9d05ec5	FALSE	Bacteria	NA	NA	NA	NA	NA	NA	0	0	0	0	0	0	0	0	0	0	0	0	0	0	0	0	0	0	0	0	0	0	0	0	0	0	0	5	0	0	0	0	0	0	0	0	0	0	0	0	0
ebe8a2532abcd5c690982324ac18fa4b	FALSE	Unassigned	NA	NA	NA	NA	NA	NA	0	0	0	0	0	0	0	0	0	0	0	0	0	0	0	0	0	0	0	0	0	0	0	0	0	0	0	0	19	0	0	0	0	0	0	0	0	0	0	0	0
694cb3fca985eeb17c535f396e01177c	FALSE	Eukaryota	Archaeplastida	Chloroplastida	Charophyta	NA	NA	NA	0	0	0	0	0	0	0	0	0	0	0	0	0	0	0	0	0	0	0	0	0	0	0	0	0	0	0	0	15	0	0	0	0	0	0	0	0	0	0	0	0
766b4b1cee67e5fbfcca64de1407c0c5	FALSE	Unassigned	NA	NA	NA	NA	NA	NA	0	0	0	0	0	0	0	0	0	0	0	0	0	0	0	0	0	0	0	0	0	0	0	0	0	0	0	0	8	0	0	0	0	0	0	0	0	0	0	0	0
fd56bae43cac3ae733b94c69e5ae83e2	FALSE	Unassigned	NA	NA	NA	NA	NA	NA	0	0	0	0	0	0	0	0	0	0	0	0	0	0	0	0	0	0	0	0	0	0	0	0	0	0	0	0	0	21	0	0	0	0	0	0	0	0	0	0	0
cb3cd251b05971985fa05c23dc3ac783	FALSE	Unassigned	NA	NA	NA	NA	NA	NA	0	0	0	0	0	0	0	0	0	0	0	0	0	0	0	0	0	0	0	0	0	0	0	0	0	0	0	0	0	0	0	0	0	0	0	0	0	0	0	0	33
9332e5c5ac79897055e851470d55e49e	FALSE	Unassigned	NA	NA	NA	NA	NA	NA	0	0	0	0	0	0	0	0	0	0	0	0	0	0	0	0	0	0	0	0	0	0	0	0	0	0	0	0	0	0	0	0	0	0	0	0	0	0	0	0	21
2c4e347eb33a1042f8cc90d5d70e183d	FALSE	Bacteria	NA	NA	NA	NA	NA	NA	0	0	0	0	0	0	0	0	0	0	0	0	0	0	0	0	0	0	0	0	0	0	0	0	0	0	0	0	0	0	0	0	0	0	0	0	0	0	0	0	3
4382274ad4c9864625d5f65b45cbc3e9	FALSE	Bacteria	Proteobacteria	Alphaproteobacteria	Rickettsiales	Mitochondria	uncultured bacterium	uncultured bacterium	0	0	0	0	0	0	0	0	0	0	0	0	0	0	0	0	0	0	0	0	0	0	0	0	0	0	0	0	0	0	0	0	0	0	0	0	0	0	0	0	0
002e374c2d96744a2bd714ae27a802cf	FALSE	Unassigned	NA	NA	NA	NA	NA	NA	0	0	0	0	0	0	0	0	0	0	0	0	0	0	0	0	0	0	0	0	0	0	0	0	0	0	0	0	0	0	0	0	0	0	0	0	0	0	0	0	0
886055c6b0bf1da7a15105c604b196f2	FALSE	Bacteria	Proteobacteria	Alphaproteobacteria	Rickettsiales	Mitochondria	uncultured bacterium	uncultured bacterium	0	0	0	0	0	0	0	0	0	0	0	0	0	0	0	0	0	0	0	0	0	0	0	0	0	0	0	0	0	0	0	0	0	0	0	0	0	0	0	0	0
e891631f569538a976ab8ccc1e7f891f	FALSE	Eukaryota	Opisthokonta	Holozoa	Metazoa (Animalia)	Arachnida	Acari	NA	0	0	0	0	0	0	0	0	0	0	0	0	0	0	0	0	0	0	0	0	0	0	0	0	0	0	0	0	0	0	0	0	0	0	0	0	0	0	0	0	0
ea348132a784901426d8bd8c0a8edfc2	FALSE	Eukaryota	SAR	Rhizaria	Cercozoa	Rhizaspididae	Rhogostoma	NA	0	0	0	0	0	0	0	0	0	0	0	0	0	0	0	0	0	0	0	0	0	0	0	0	0	0	0	0	0	0	0	0	0	0	0	0	0	0	0	0	0
ce3b0597d2bd32e2abd08582b3271009	FALSE	Eukaryota	Opisthokonta	Holozoa	Metazoa (Animalia)	Arachnida	Acari	NA	0	0	0	0	0	0	0	0	0	0	0	0	0	0	0	0	0	0	0	0	0	0	0	0	0	0	0	0	0	0	0	0	0	0	0	0	0	0	0	0	0
46b1d93d7d77a12d34306b0fa8a67a53	FALSE	Eukaryota	Opisthokonta	Holozoa	Metazoa (Animalia)	Arachnida	Acari	NA	0	0	0	0	0	0	0	0	0	0	0	0	0	0	0	0	0	0	0	0	0	0	0	0	0	0	0	0	0	0	0	0	0	0	0	0	0	0	0	0	0
0bf673716f38a50280316fa4752271ad	FALSE	Unassigned	NA	NA	NA	NA	NA	NA	0	0	0	0	0	0	0	0	0	0	0	0	0	0	0	0	0	0	0	0	0	0	0	0	0	0	0	0	0	0	0	0	0	0	0	0	0	0	0	0	0
f2c16875842a4d256f5720a55bf34ab8	FALSE	Eukaryota	NA	NA	NA	NA	NA	NA	0	0	0	0	0	0	0	5	0	0	0	0	0	0	0	0	0	0	0	0	0	0	0	0	13	0	0	0	0	0	0	0	0	0	0	0	0	0	0	0	0
8e7ad680ad782cc9fa94ee8afde49d55	FALSE	Unassigned	NA	NA	NA	NA	NA	NA	0	0	0	0	0	0	0	0	0	0	0	0	0	0	0	0	0	18	0	0	0	0	0	0	0	0	0	0	0	0	0	0	0	0	0	26	0	0	0	0	0
e3780a6bf237ceb0590c4d546d16f92b	FALSE	Bacteria	NA	NA	NA	NA	NA	NA	0	0	0	0	0	0	0	0	0	0	0	0	0	0	0	0	0	0	0	35	0	0	0	0	0	0	0	0	0	0	0	0	0	0	0	0	0	0	0	0	0
13c5fe0f5e6c4917077c5e25670a2ad4	FALSE	Bacteria	NA	NA	NA	NA	NA	NA	0	0	0	0	0	0	0	0	0	0	0	0	0	0	0	0	0	0	0	5	0	0	0	0	0	0	0	0	0	0	0	0	0	0	0	0	0	4	0	0	0
22607d190e91999b351932c5495e25fe	FALSE	Unassigned	NA	NA	NA	NA	NA	NA	0	0	0	0	0	0	0	0	0	0	0	0	0	0	0	0	0	0	0	0	15	0	0	0	0	0	0	0	0	0	0	0	0	0	0	0	0	0	7	0	0
d38971853003f1c0593180a525959192	FALSE	Unassigned	NA	NA	NA	NA	NA	NA	0	0	0	0	0	0	0	0	0	0	0	0	0	0	0	0	0	0	0	0	0	10	0	0	0	0	0	0	0	0	0	0	0	0	0	0	0	0	0	10	0
9b63d3a246bd3a9aebf52405d608cb33	FALSE	Eukaryota	NA	NA	NA	NA	NA	NA	0	0	0	0	0	0	0	0	0	0	0	0	0	0	0	0	0	0	0	0	0	0	20	0	0	0	0	0	0	0	0	0	0	0	0	0	0	0	0	0	0
50a8bb145c3944e68c6f1f86c438eeb8	FALSE	Eukaryota	NA	NA	NA	NA	NA	NA	0	0	0	0	0	0	0	0	0	0	0	0	0	0	0	0	0	0	0	0	0	0	2	0	0	0	0	0	0	0	0	0	0	0	0	0	0	0	0	0	9
0c44d2006b49d546e6d7c083836dfeb8	FALSE	Unassigned	NA	NA	NA	NA	NA	NA	0	0	0	0	0	0	0	0	0	0	0	0	0	0	0	0	0	0	0	0	0	0	0	0	18	0	0	0	0	0	0	0	0	0	0	0	0	0	0	0	0
1b386337380271871cb90ee752f4641a	FALSE	Bacteria	NA	NA	NA	NA	NA	NA	0	0	0	0	0	0	0	0	0	0	0	0	0	0	0	0	0	0	0	0	0	0	0	0	0	14	0	0	0	0	0	0	0	0	0	0	0	0	0	0	0
d205e11fafc229075dcc36546c4924ff	FALSE	Bacteria	Proteobacteria	NA	NA	NA	NA	NA	0	0	0	0	0	0	0	0	0	0	0	0	0	0	0	0	0	0	0	0	0	0	0	0	0	11	0	0	0	0	0	0	0	0	0	0	0	0	0	0	0
1128e9bc58eb9b9c45e04e75859cb35e	FALSE	Bacteria	NA	NA	NA	NA	NA	NA	0	0	0	0	0	0	0	0	0	0	0	0	0	0	0	0	0	0	0	0	0	0	0	0	0	0	8	0	0	0	0	0	0	0	0	0	0	0	0	0	0
e716fbd79611b6a7dc7db92c29df8ce4	FALSE	Unassigned	NA	NA	NA	NA	NA	NA	0	0	0	0	0	0	0	0	0	0	0	0	0	0	0	0	0	0	0	0	0	0	0	0	0	0	0	0	9	0	0	0	0	0	0	0	0	0	0	0	0
386f8eb0560794e2981adbf00212b8cd	FALSE	Unassigned	NA	NA	NA	NA	NA	NA	0	0	0	0	0	0	0	0	0	0	0	0	0	0	0	0	0	0	0	0	0	0	0	0	0	0	0	0	0	39	0	0	0	0	0	0	0	0	0	0	0
4c4b57c422d0202933d2457d0b18b104	FALSE	Unassigned	NA	NA	NA	NA	NA	NA	0	0	0	0	0	0	0	0	0	0	0	0	0	0	0	0	0	0	0	0	0	0	0	0	0	0	0	0	0	26	0	0	0	0	0	0	0	0	0	0	0
a8b2c31cfd6e3cec3329d102d2f7378e	FALSE	Unassigned	NA	NA	NA	NA	NA	NA	0	0	0	0	0	0	0	0	0	0	0	0	0	0	0	0	0	0	0	0	0	0	0	0	0	0	0	0	0	23	0	0	0	0	0	0	0	0	0	0	0
3c5e57e51571b2efd4d4416ff0821394	FALSE	Unassigned	NA	NA	NA	NA	NA	NA	0	0	0	0	0	0	0	0	0	0	0	0	0	0	0	0	0	0	0	0	0	0	0	0	0	0	0	0	0	0	12	0	0	0	0	0	0	0	0	0	0
66fe10fd2f221d7fe86e316922e8d5e5	FALSE	Bacteria	Proteobacteria	Alphaproteobacteria	Rickettsiales	Mitochondria	uncultured bacterium	uncultured bacterium	0	0	0	0	0	0	0	0	0	0	0	0	0	0	0	0	0	0	0	0	0	0	0	0	0	0	0	0	0	0	0	0	13	0	0	0	0	0	0	0	0
bb6b1009f951be1cd15b3f773fb7a1ef	FALSE	Bacteria	NA	NA	NA	NA	NA	NA	0	0	0	0	0	0	0	0	0	0	0	0	0	0	0	0	0	0	0	0	0	0	0	0	0	0	0	0	0	0	0	0	0	0	0	20	0	0	0	0	0
d8155e60fb3d6ce32db4e2c451c1c9b0	FALSE	Bacteria	Proteobacteria	Alphaproteobacteria	Rickettsiales	Mitochondria	uncultured bacterium	uncultured bacterium	0	0	0	0	0	0	0	0	0	0	0	0	0	0	0	0	0	0	0	0	0	0	0	0	0	0	0	0	0	0	0	0	0	0	0	0	0	0	0	29	0
12a2d670cf2fd1355d59fb7d99e229f5	FALSE	Bacteria	Proteobacteria	Alphaproteobacteria	Rickettsiales	Mitochondria	uncultured bacterium	uncultured bacterium	0	0	0	0	0	0	0	0	0	0	0	0	0	0	0	0	0	0	0	0	0	0	0	0	0	0	0	0	0	0	0	0	0	0	0	0	0	0	0	0	21
e176ff0e5b4063291d9cd9f450d36d38	FALSE	Unassigned	NA	NA	NA	NA	NA	NA	0	0	0	0	0	0	0	0	0	0	0	0	0	0	0	0	0	0	0	0	0	0	0	0	0	0	0	0	0	0	0	0	0	0	0	0	0	0	0	0	15
7b452d9f04d6224bef3bb1d8c9d210ff	FALSE	Bacteria	NA	NA	NA	NA	NA	NA	0	0	0	0	0	0	0	0	0	0	0	0	0	0	0	0	0	0	0	0	0	0	0	0	0	0	0	0	0	0	0	0	0	0	0	0	0	0	0	0	0
11c28efbf26687883944345a28cc5264	FALSE	Unassigned	NA	NA	NA	NA	NA	NA	0	0	0	0	0	0	0	0	0	0	0	0	0	0	0	0	0	0	0	0	0	0	0	0	0	0	0	0	0	0	0	0	0	0	0	0	0	0	0	0	0
81f8f61e5ec7e3c38441b47f4a21021e	FALSE	Eukaryota	NA	NA	NA	NA	NA	NA	0	0	0	0	0	0	0	0	0	0	0	0	0	0	0	0	0	0	0	0	0	0	0	0	0	0	0	0	0	0	0	0	0	0	0	0	0	0	0	0	0
ceef9b3ecdc315e612697e0fb0f63db3	FALSE	Eukaryota	NA	NA	NA	NA	NA	NA	0	0	0	0	0	0	0	0	0	0	0	0	0	0	0	0	0	0	0	0	0	0	0	0	0	0	0	0	0	0	0	0	0	0	0	0	0	0	0	0	0
8b5355615819125b8f5fc7b1ec3451df	FALSE	Unassigned	NA	NA	NA	NA	NA	NA	0	0	0	0	0	0	0	0	0	0	0	0	0	0	0	0	0	0	0	0	0	0	0	0	0	0	0	0	0	0	0	0	0	0	0	0	0	0	0	0	0
8c5124f33c52bc7571e7727457d01167	FALSE	Bacteria	Proteobacteria	Alphaproteobacteria	Rickettsiales	Mitochondria	uncultured bacterium	uncultured bacterium	0	0	0	0	0	0	0	0	0	0	0	0	0	0	0	0	0	0	0	0	0	0	0	0	0	0	0	0	0	0	0	0	0	0	0	0	0	0	0	0	0
ee09e1a36ecfa70ae5f692646d736283	FALSE	Eukaryota	SAR	Rhizaria	Cercozoa	uncultured	metagenome	metagenome	0	0	0	0	0	0	0	0	0	0	0	0	0	0	0	0	0	0	0	0	0	0	0	0	0	0	0	0	0	0	0	0	0	0	0	0	0	0	0	0	0
eec4787e66e2998f13f4800ba869e4bb	FALSE	Eukaryota	Opisthokonta	Nucletmycea	Fungi	NA	NA	NA	0	0	0	0	0	0	0	0	0	0	0	0	0	0	0	0	0	0	0	0	0	0	0	0	0	0	0	0	0	0	0	0	0	0	0	0	0	0	0	0	0
a17db65349545bea191584d243bac9c8	FALSE	Eukaryota	Opisthokonta	Holozoa	Metazoa (Animalia)	Arachnida	Acari	NA	0	0	0	0	0	0	0	0	0	0	0	0	0	0	0	0	0	0	0	0	0	0	0	0	0	0	0	0	0	0	0	0	0	0	0	0	0	0	0	0	0
a83b6df33dfbaa77ac9669b191d61c53	FALSE	Unassigned	NA	NA	NA	NA	NA	NA	0	0	0	0	0	0	0	0	0	0	0	0	0	0	0	0	0	0	0	0	0	0	0	0	0	0	0	0	0	0	0	0	0	0	0	0	0	0	0	0	0
0747b55c6363e902cc34b036899303fa	FALSE	Unassigned	NA	NA	NA	NA	NA	NA	0	0	0	0	0	0	0	0	0	0	0	0	0	0	0	0	0	0	0	0	0	0	0	0	0	0	0	0	0	0	0	0	0	0	0	0	0	0	0	0	0
66d792d774c896e28d5811233cbf0f13	FALSE	Unassigned	NA	NA	NA	NA	NA	NA	0	0	0	0	7	0	0	0	0	0	0	0	0	0	0	0	0	0	0	0	0	16	0	0	0	0	0	0	0	0	0	0	0	0	0	0	0	0	0	15	0
f9d914a117f11d1aab1244cf2ef1c039	FALSE	Bacteria	NA	NA	NA	NA	NA	NA	0	0	0	0	0	0	8	0	0	0	0	0	0	0	0	0	0	0	0	0	0	0	0	0	0	0	0	0	0	0	0	0	0	0	0	0	0	0	0	0	0
1b7bd228e2bf834d23df85a5b4ec856c	FALSE	Bacteria	NA	NA	NA	NA	NA	NA	0	0	0	0	0	0	0	0	0	7	0	0	0	0	0	0	0	0	0	0	0	0	0	0	0	0	20	0	0	0	0	0	0	0	0	0	0	0	0	0	0
b15e5a012f7d6f1abaeb075d115bec5b	FALSE	Unassigned	NA	NA	NA	NA	NA	NA	0	0	0	0	0	0	0	0	0	0	0	0	0	0	0	0	0	0	0	18	0	0	0	0	0	0	0	0	0	0	0	0	0	0	0	0	0	0	0	0	0
7c315550f8060a575551e84dbf3836ab	FALSE	Archaea	Nanoarchaeaeota	NA	NA	NA	NA	NA	0	0	0	0	0	0	0	0	0	0	0	0	0	0	0	0	0	0	0	0	18	0	0	0	0	0	0	0	0	0	0	0	0	0	0	0	0	0	14	0	0
48d1c524327fb72903d933c32da8b277	FALSE	Unassigned	NA	NA	NA	NA	NA	NA	0	0	0	0	0	0	0	0	0	0	0	0	0	0	0	0	0	0	0	0	0	5	0	0	0	0	0	0	0	0	0	0	0	0	0	0	0	0	0	0	6
f334bf09e80fd91c905822b3ccd51d13	FALSE	Bacteria	Proteobacteria	Alphaproteobacteria	Rickettsiales	Mitochondria	uncultured bacterium	uncultured bacterium	0	0	0	0	0	0	0	0	0	0	0	0	0	0	0	0	0	0	0	0	0	0	11	4	0	0	0	0	0	0	0	0	0	0	0	0	0	0	0	0	14
ab448f16c68b7cb2355d44da7c79cf45	FALSE	Eukaryota	NA	NA	NA	NA	NA	NA	0	0	0	0	0	0	0	0	0	0	0	0	0	0	0	0	0	0	0	0	0	0	10	0	0	0	0	0	0	0	0	0	0	0	0	0	0	0	0	0	0
0d7327ed2a4dc6290ae403385225f198	FALSE	Unassigned	NA	NA	NA	NA	NA	NA	0	0	0	0	0	0	0	0	0	0	0	0	0	0	0	0	0	0	0	0	0	0	0	0	0	23	0	0	0	0	0	0	0	0	0	0	0	0	0	0	0
bac33472ebdb5ae5831d9590c07b5f52	FALSE	Unassigned	NA	NA	NA	NA	NA	NA	0	0	0	0	0	0	0	0	0	0	0	0	0	0	0	0	0	0	0	0	0	0	0	0	0	0	48	0	0	0	0	0	0	0	0	0	0	0	0	0	0
9ffe01a8e80df0b337c9cd17e6c95653	FALSE	Unassigned	NA	NA	NA	NA	NA	NA	0	0	0	0	0	0	0	0	0	0	0	0	0	0	0	0	0	0	0	0	0	0	0	0	0	0	36	0	0	0	0	0	0	0	0	0	0	0	0	0	0
ecf368204cd5a94c178386c9411c2bd5	FALSE	Unassigned	NA	NA	NA	NA	NA	NA	0	0	0	0	0	0	0	0	0	0	0	0	0	0	0	0	0	0	0	0	0	0	0	0	0	0	0	34	0	0	0	0	0	0	0	0	0	0	0	0	0
e2de4016306312339d7d5ea6d14586e2	FALSE	Bacteria	NA	NA	NA	NA	NA	NA	0	0	0	0	0	0	0	0	0	0	0	0	0	0	0	0	0	0	0	0	0	0	0	0	0	0	0	29	0	0	0	0	0	0	0	0	0	0	0	0	0
f166ac559c56d97ac4cb222703624e5d	FALSE	Unassigned	NA	NA	NA	NA	NA	NA	0	0	0	0	0	0	0	0	0	0	0	0	0	0	0	0	0	0	0	0	0	0	0	0	0	0	0	28	0	0	0	0	0	0	0	0	0	0	0	0	0
[truncated: 16,924 more rows]
[truncated: 72 more columns]
