# Supplementary material for: Applications of Blocker Nucleic Acids and Non-Metazoan PCR Improves the Discovery of the Eukaryotic Microbiome in Ticks
Source: Microorganisms. 2021 May 13;9(5):1051. doi: 10.3390/microorganisms9051051 (PMC8153336; doi:10.3390/microorganisms9051051)
Supplement: Supplementary file 1 [file microorganisms-09-01051-s001.zip › microorganisms-1200068-supplementary/Supplementary data/Table S6. The number of reads obtained for archaea, bacteria, eukaryotes, Acari, and other non-tick reads.csv]

method	control	control	control	control	control	PNA-AMPure	PNA-AMPure	PNA-AMPure	PNA-AMPure	PNA-AMPure	PNA-SizeSelect	PNA-SizeSelect	PNA-SizeSelect	PNA-SizeSelect	PNA-SizeSelect	LNA-AMPure	LNA-AMPure	LNA-AMPure	LNA-AMPure	LNA-AMPure	LNA-SizeSelect	LNA-SizeSelect	LNA-SizeSelect	LNA-SizeSelect	LNA-SizeSelect	UNonMet-PCR	UNonMet-PCR	UNonMet-PCR	UNonMet-PCR	UNonMet-PCR
Tick ID	Archaea	Bacteria	Eukaryotes	Acari	Non-tick reads	Archaea	Bacteria	Eukaryotes	Acari	Non-tick reads	Archaea	Bacteria	Eukaryotes	Acari	Non-tick reads	Archaea	Bacteria	Eukaryotes	Acari	Non-tick reads	Archaea	Bacteria	Eukaryotes	Acari	Non-tick reads	Archaea	Bacteria	Eukaryotes	Acari	Non-tick reads
66	0	6	124467	124460	13	29	760	56041	55620	1210	74	1606	91298	90429	2549	0	19	107678	107669	28	0	16	109918	109898	36	0	0	253437	253437	0
210	0	41	106518	106505	54	104	1031	24903	24511	1527	92	1402	28771	28247	2018	22	271	89020	88944	369	19	530	138236	138016	769	0	0	196745	185449	11296
258	0	6	107332	107306	32	22	1070	27487	27070	1509	9	2012	41226	40339	2908	0	163	76552	76485	230	0	232	90250	90144	338	0	0	191275	179365	11910
467	7	435	12128	2287	10283	0	380	2102	18	2464	0	902	3435	5	4332	0	717	8448	474	8691	0	1313	12037	800	12550	0	0	49511	218	49293
932	0	34	121016	120992	58	23	800	33374	33037	1160	42	1775	61059	59894	2982	0	253	103701	103442	512	0	330	124546	124078	798	0	0	228414	225870	2544
933	0	142	126962	126917	187	28	1141	21425	21091	1503	77	3892	49806	47921	5854	3	458	95915	95788	588	0	736	134171	133921	986	0	0	213850	212498	1352
2592	0	86	73180	73027	239	0	1391	17051	16429	2013	0	919	10234	9495	1658	12	1296	23080	22398	1990	0	985	15819	15072	1732	0	2	107998	97659	10341
2874	4	47	77502	77486	67	92	851	45022	44352	1613	36	1113	42923	41993	2079	72	783	44018	43436	1437	97	1853	66717	65390	3277	0	0	102390	84534	17856
2876	0	64	66111	66074	101	18	2055	18189	17599	2663	0	1855	11659	10989	2525	10	444	13067	12899	622	7	3358	49672	48264	4773	0	0	13	13	0
3148	0	185	45702	45562	325	6	1489	7468	7064	1899	24	2813	9373	8386	3824	18	1067	9616	8785	1916	19	2469	14035	12242	4281	0	0	74396	46200	28196
3149	0	183	44093	43878	398	71	1697	8368	7845	2291	135	2864	9486	8524	3961	21	899	7391	6803	1508	53	2533	14190	12528	4248	0	0	72392	42546	29846
3332	0	89	75979	75967	101	44	1039	6068	5547	1604	96	2082	9682	8604	3256	44	1046	16348	15962	1476	42	1204	15439	14916	1769	0	0	200806	195744	5062
3611	7	248	73021	73021	255	23	826	7365	7166	1048	11	1656	9131	8749	2049	36	1528	17723	17614	1673	62	4379	25936	25504	4873	0	0	130010	129420	590
3620	7	485	93167	93137	522	28	1553	9431	8492	2520	62	4606	21392	18451	7609	11	1783	18453	18012	2235	32	4301	29620	28372	5581	0	0	114583	113815	768
3631	8	466	103072	103006	540	0	1187	7664	7435	1416	26	4461	16782	15837	5432	87	2967	20793	20411	3436	73	5571	27733	26783	6594	0	0	144161	142183	1978
3643	0	158	80751	80724	185	25	941	8203	7571	1598	24	1501	11787	10388	2924	11	1316	23082	22729	1680	9	1583	20746	20087	2251	0	0	152128	151551	577
3648	0	543	98548	98517	574	19	915	6189	5944	1179	18	2446	9418	8844	3038	11	2232	18224	17611	2856	12	5604	32532	31058	7090	0	0	143791	142676	1115
